# Supplementary material for: Identification and functional characterization of novel xylose transporters from the cell factories Aspergillus niger and Trichoderma reesei
Source: Biotechnol Biofuels. 2016 Jul 20;9:148. doi: 10.1186/s13068-016-0564-4 (PMC4955148; doi:10.1186/s13068-016-0564-4)
Supplement: Supplementary file 1 — 10.1186/s13068-016-0564-4 Protein sequences of 24 functionally validated xylose transporters used to train the profile HMMxylT. [file 13068_2016_564_MOESM1_ESM.fasta]

>P0AGF4_XylE_Ecoli
MNTQYNSSYIFSITLVATLGGLLFGYDTAVISGTVESLNTVFVAPQNLSESAANSLLGFCVASALIGCIIGGALGGYCSNRFGRRDSLKIAAVLFFISGVGSAWPELGFTSINPDNTVPVYLAGYVPEFVIYRIIGGIGVGLASMLSPMYIAELAPAHIRGKLVSFNQFAIIFGQLLVYCVNYFIARSGDASWLNTDGWRYMFASECIPALLFLMLLYTVPESPRWLMSRGKQEQAEGILRKIMGNTLATQAVQEIKHSLDHGRKTGGRLLMFGVGVIVIGVMLSIFQQFVGINVVLYYAPEVFKTLGASTDIALLQTIIVGVINLTFTVLAIMTVDKFGRKPLQIIGALGMAIGMFSLGTAFYTQAPGIVALLSMLFYVAAFAMSWGPVCWVLLSEIFPNAIRGKALAIAVAAQWLANYFVSWTFPMMDKNSWLVAHFHNGFSYWIYGCMGVLAALFMWKFVPETKGKTLEELEALWEPETKKTQQTATL
>B5RT63_2C02530_Dhansenii
MGYEDKLVAPALKFRNFLDKTPNIYNVFVIASISCISGLMFGIDISSMSLFIGDDKYIKYFHKPSTTMQSFITSAMSLGSFFGSICSSFVSEPFGRRSSLMVCGFFWCVGAAIQSSAQNQAQLIIGRFISGFGVGFGSSVAPVYGSELAPRKIRGLIGGLFQFSVTLGILIMFYICYGLNFINGVASFRVAWGLQIIPGLVLILGCFFIPESPRWLAKQGYWEDAEYVVAKIQAKGNREDPDVLIEMSEIKEQIMLDEHIKAFTYADLFTKKYILRTVTACWAQAWQQLTGMNTLMYYIVYVFQMAGYEGDANLVASSIQYCLNTGMTIPALYFMDKLGRRPVLLTGAAFMMAWQFAVGGLLATYSVDNPISETVRIQIPEEHGKAAKAVIACCYLFVVSFACSWGVCIWVYCAEVWGDSASRQRGAALTTSVNWIFNFAIAMFTPSAFKNITWKTYMVFATFCGCMFIHVFFFFPETKGKRLEEIGQMWAEGVPAWKSASWQPSIPIVSDNELHNKMKIDHNEDNLLNSSSHSEVSQEKGDTSHMT
>Q6BTD8_2D01474_Dhansenii
MGLEDNALIRKYVNVGEKRAGSASMGIFVGAFAAFGGVLFGYDTGTISGIMAMNYVKGEFPANKESFTSKESSLIVSILSAGTFFGALLAPFMSDTLGRRWSLIISTFIVFNLGVILQTVSTGIPLLCAGRAIAGFGVGLISAVIPLYQSEATPKWIRGAVVSCYQWAITIGLLLAACVNQGTHNRNDSGSYRIPIAVQLLWSLILGTGMIFLPDTPRFWIHKGNESEAKKSLKILRKLPLDHPDLIEEYEDIKAAYDFECSFGKSSWMDLFTTRNRQLKRLFTGVALQAFQQLTGVNFIFYFGTSFFKSAGIENEFLISLATSIVNVGMTVPGIFLIELVGRRSMLLWGAVGMSVSQFIVAIVGIATDSADANKVLIAFTCFFIAFFASTWGPIAWVVVGEIFPLRTRAKSVALSAASNWLWNWAIAYATPYLVEDGKGNANLGTNVFFIWGGCNFLCILFTYVFIYETKGYSLEQIDELYEKVPHAWKSRGFIPSAHAFREDAPESISSMGKDMEKVTEIETTSV
>Q7SEB3_An25_Ncrassa
MAPPKFLGLSGRPLSLAVSTVATTGFLLFGYDQGVMSGIITAPAFNNFFTPTKDNSTMQGLITAIYEIGCLIGAMFVLWTGDLLGRRRNIMVGAFIMALGVIIQVTCQAGSNPFAQLFVGRVVMGIGNGMNTSTIPTYQAECSKTSNRGLLICIEGGVIAFGTLIAYWIDYGASYGPDDLVWRFPIAFQLLFAIFICVPMFYLPESPRWLLSHGRTQEADKVIAALRGYEIDGPETIQERNLIVDSLRASGGFGQKSTPFKALFTGGKTQHFRRLLLGSSSQFMQQVGGCNAVIYYFPILFQDSIGESHNMSMLLGGINMIVYSIFATVSWFAIERVGRRRLFLIGTVGQMLSMVIVFACLIPDDPMKARGAAVGLFTYIAFFGATWLPLPWLYPAEVNPIRTRGKANAVSTCSNWMFNFLIVMVTPIMVDKIGWGTYLFFAVMNGCFLPIIYFFYPETANRSLEEIDIIFAKGFVENMSYVTAAKELPHLTAEEIESYANKYGLVDRDSNGEGGNRHDEEKTRDRPDQSDSDSPAHVEIDVVDEHGVESGFGDGINTKETR
>Q7S3Q4_An29-2_Ncrassa
MGLSLKKPEGVPGKSWPAIVIGLFVAFGGVLFGYDTGTIGGILAMPYWQDLFSTGYRNPEHHLDVTASQSATIVSILSAGTFFGALGAAPLADWAGRRLGLILSSFVFIFGVILQTAAVSIPLFLAGRFFAGLGVGLISATIPLYQSETAPKWIRGVIVGSYQLAITIGLLLASIVNNATHNMQNTGCYRIPIAVQFAWAIILIVGMIILPETPRFHIKRDNLPAATRSLAILRRLEQNHPAIIEELSEIQANHEFEKSLGKATYLDCLKGNLLKRLLTGCFLQSLQQLTGINFIFYYGTQFFKNSGFSDSFLISLITNLVNVVSTLPGLYAIDKWGRRPVLLWGAVGMCVCQFIVAILGTTTTSQDASGMIIVHNLAAQKAAIAFICFYIFFFAASWGPVAWVVTGEIFPLKVRAKSLSITTASNWLLNWAIAYSTPYLVNYGPGNANLQSKIFFVWGGCCFICIAFVYFMIYETKGLTLEQVDELYEEVSDARKSIGWVPTITFREIREEKKVRDPVVDITEEAA
>Q0WWW9_At5g59250_Athaliana
MAFAVSVQSHFAIRALKRDHFKNPSPRTFCSCFKSRPDSSYLSLKERTCFVSKPGLVTTRYRHIFQVGAETGGEFADSGEVADSLASDAPESFSWSSVILPFIFPALGGLLFGYDIGATSGATLSLQSPALSGTTWFNFSPVQLGLVVSGSLYGALLGSISVYGVADFLGRRRELIIAAVLYLLGSLITGCAPDLNILLVGRLLYGFGIGLAMHGAPLYIAETCPSQIRGTLISLKELFIVLGILLGFSVGSFQIDVVGGWRYMYGFGTPVALLMGLGMWSLPASPRWLLLRAVQGKGQLQEYKEKAMLALSKLRGRPPGDKISEKLVDDAYLSVKTAYEDEKSGGNFLEVFQGPNLKALTIGGGLVLFQQITGQPSVLYYAGSILQTAGFSAAADATRVSVIIGVFKLLMTWVAVAKVDDLGRRPLLIGGVSGIALSLFLLSAYYKFLGGFPLVAVGALLLYVGCYQISFGPISWLMVSEIFPLRTRGRGISLAVLTNFGSNAIVTFAFSPLKEFLGAENLFLLFGGIALVSLLFVILVVPETKGLSLEEIESKILK
>Q2MDH1_Gfx1_Cintermedia
MSQDSHSSGAATPVNGSILEKEKEDSPVLQVDAPQKGFKDYIVISIFCFMVAFGGFVFGFDTGTISGFVNMSDFKDRFGQHHADGTPYLSDVRVGLMISIFNVGCAVGGIFLCKVADVWGRRIGLMFSMAVYVVGIIIQISSSTKWYQFFIGRLIAGLAVGTVSVVSPLFISEVSPKQIRGTLVCCFQLCITLGIFLGYCTTYGTKTYTDSRQWRIPLGLCFAWAILLVVGMLNMPESPRYLVEKHRIDEAKRSIARSNKIPEEDPFVYTEVQLIQAGIEREALAGQASWKELITGKPKIFRRVIMGIMLQSLQQLTGDNYFFYYGTTIFQAVGLKDSFQTSIILGIVNFASTFVGIYVIERLGRRLCLLTGSAAMFICFIIYSLIGTQHLYKQGYSNETSNTYKASGNAMIFITCLYIFFFASTWAGGVYCIISESYPLRIRSKAMSIATAANWLWGFLISFFTPFITSAIHFYYGFVFTGCLAFSFFYVYFFVYETKGLSLEEVDEMYASGVLPLKSASWVPPNLEHMAHSAGYAGADKATDEQV
>Q2MEV7_Gxs1_Cintermedia
MGLEDNRMVKRFVNVGEKKAGSTAMAIIVGLFAASGGVLFGYDTGTISGVMTMDYVLARYPSNKHSFTADESSLIVSILSVGTFFGALCAPFLNDTLGRRWCLILSALIVFNIGAILQVISTAIPLLCAGRVIAGFGVGLISATIPLYQSETAPKWIRGAIVSCYQWAITIGLFLASCVNKGTEHMTNSGSYRIPLAIQCLWGLILGIGMIFLPETPRFWISKGNQEKAAESLARLRKLPIDHPDSLEELRDITAAYEFETVYGKSSWSQVFSHKNHQLKRLFTGVAIQAFQQLTGVNFIFYYGTTFFKRAGVNGFTISLATNIVNVGSTIPGILLMEVLGRRNMLMGGATGMSLSQLIVAIVGVATSENNKSSQSVLVAFSCIFIAFFAATWGPCAWVVVGELFPLRTRAKSVSLCTASNWLWNWGIAYATPYMVDEDKGNLGSNVFFIWGGFNLACVFFAWYFIYETKGLSLEQVDELYEHVSKAWKSKGFVPSKHSFREQVDQQMDSKTEAIMSEEASV
>A3LUN6_Hxt2p6_Sstipitis
MSQSKEKSNVITTVLSEELPVKYSEEISDYVYHDQHWWKYNHFRKLHWYIFVLTLTSTNNGYDGSMLNGLQSLSTWKDAMGNPEGYILGALANGTIFGGVLAVAFASWACDRFGRKLTTCFGSIVTVIGAILQGASTNYAFFFVSRMVIGFGFGLASVASPTLIAELSFPTYRPTCTALYNVFWYLGAVIAAWVTYGTRTIVSAYSWRIPSYLQGLLPLVQVCLVWWVPESPRFLVSKGKIEKAREFLIKFHTGNDTQEQATRLVEFELKEIEAALEMEKINSNSKYTDFITIKTFRKRIFLVAFTACMTQLSGNGLVSYYLSKVLISIGITGEKEQLQINGCLMIYNLVLSLAVAFTCYLFRRKALFIFSCSFMLLSYVIWTILSAINQQRNFEQKGLGQGVLAMIFIYYLAYNIGLNGLPYLYVTEILPYTHRAKGINLYSLVINITLIYNGFVNAIAMDAISWKYYIVYCCIIAVELVVVIFTYVETFGYTLEEVARVFEGTDSLAMDINLNGTVSNEKIDIVHSERGSSA
>A5DNP0_Mgt04891_Mguilliermondii
MGLEDNALVRKYVNVGEKKAGSTGMGIFVGLFAAFGGILFGYDTGTIGGILGMKYVTERFPQDWKHDKGVPQHTFSSSEKSLIVSILSVGTFFGSLLAPLLNDTLGRRYTLIISSLLVFNLGVILQAAATAIPLFCAGRAIAGFGVGLISSCVPLYQSECTPKWIRGAVVSLYQWAITIGLLLAACVNQGTKNRNDSGSYRIPISIQFLWSLILGIGMILLPESPRFYIHVGKDDKAKDSLRRLRKLPIDHPDLIEEYMDIKAAYEFECSFGKPSLAMLFSRNNKQFKRLMTGIWLQAFQQLTGVNFIFYYGTTFFQSAGIKNEFLISLATNIVNVGMTIPGVIAIELVGRRNLLLIGAAGMSISQLIVAIVGVAASSKAANQVLVAFSCIFIAFFASTWGPICWVVVGEIFPLRTRAKSVAMSTASNWLWNWAIAYATPYMVDSGKGNANLGSKVFFIWGGCNFLCFFFTYFMVYETKGMTLEQIDAMYEHVDHAWKSPSYVPLEHEFRGEMSPHSSTKAEGISEVEDASV
>A5DPJ5_Mgt05196_Mguilliermondii
MSSNEQVTPRVSEDNLDGKKSMETPQSPSDIPTTKDITAEQPTLPEKSLKDYISISLFCILVAFGGFVFGFDTGTISGFVNMTDYKRRFGTLQSDGTYGFTDTRTGVIVAIFNAGCAIGGIFLSKIADVAGRRMGLMFSMIIYVIGIIVQITSTTKWYQIVIGRAIAGLAVGCVSVLSPLFIGETAPKMLRGTLVCSFQLFITMGIFLGYCTTYGTKQYDDARQWRIPLGLCFAWAALLVGGMLAMPESPRYLIEKNKIDEAKKSLAKSNKVHVDDPAIYTEVQLIHAGIERERLAGSASWTQLLFGKPRIFERVLTGVVLQSMQQLTGNNYFFYYGTTIFKAVGMADSFQTSIVLGIVNFASTFVGIYAIERLGRRMCLLIGSVWMTICFIIYSVLGSVHLYRSGYDNPNDTYKSSGNAMIFITCLFIFFFASTWAGGVYSIISEIYPLRIRSKAMSVATAANWIWGFLISFFSPFITSAIHFYYGFVFTGCLIFSFFYVYFFVYETKGLSLEEVDELYAQKMPAWKSSGWVPPSQDEMATSTGYARHTKPEVDEAERV
>A5DPU2_Mgt05293_Mguilliermondii
MSQQELDSGVQTPINNDSLLVKDDKPEEEEEALPTLDDSDKKHIAVSIFCLLIAFGGFVFGFDTGTISGFVNMPDFKQRFGQLEHDEYTLSNVRTGLMVAIFNIGCAVGGIFLSKVADMYGRRVGLMFSMLIYVIGIIVQISSSDKWYQICIGRAITGLSVGIVSVLCPLFIGESAPKKLRGTLVVVFQLFITLGIFLGYCTTYGTKTYDDSRQWRIPLGLCFAWAILLVSGMLLMPESPRYLIEKNKIEEAKKSIARSNSTTPDNPAVYTEVQLIQAGIEREKIAGNASWTQLITGKPKILSRVIMGIMLQSLQQLTGDNYFFYYGTTIFKAVGLQDSFETSIILGVVNFASTFLGIYVIDRYGRRKCLLTGSACMFVCFIIYSVLGSVNLYNNGYDDLTDTNKPTGNAMIFITCLYIFFFASTWAGGVFCIVSESYPLRIRSKAMSVATAANWLWGFLISFFTPFITSAIHFYYGFVFAGCLLFSFFYVFFFVRETKGLTLEEVDELYSQDVLPWKSSSWVPPSAKQMAFDMGYAESQKAEQEHI
>A5DRF9_Mgt05860_Mguilliermondii
MGYEDKLVAPALKFRNFIDRTPNTYNVYVIASISCISGAMFGFDISSMSVFVGQTPYLNFFHSPKSDLQGFITAAMSLGSFFGSLLSSFVSEPFGRRASLLICGFLWCVGAAIQCSSQNVAQLIIGRIISGFGVGFGSSVAPVYGSEMAPRKIRGTIGGFFQFSVTLGIFIMFLIGYGCSKIDAVGSFRIPWGVQIVPGLFLLLGCFFIPESPRWLAKQGYWEEAEIIVANIQAKGNREDPDVLIEISEIKEQLLLDEHAKAFTYADLFSKKYLPRTITAISAQIWQQLTGMNVMMYYIVYIFQMAGYEGDTNLIPSLIQYIINTVVTIPSLYLLDRVGRRKMLLFGAAAMMAWQFGVAGILATYSEPYDLNDTVKITIPDKHKSAAKGVIACCYLFVASFASTWGVGIWVYCSEVWGDSQSRQRGAAVATAANWIFNFAIGMFTPSSFKNITWKTYCIYATFCGCMFIHVFFFFPETKGKRLEEIAQIWEEKVPAWKTSKWQPHVPLLSDHELAEKMSTKHDENMLQSQSSEEKPTV
>A3LYX8_Qup2_Sstipitis
MVVVALTAAFAAVIIGYDAGFVGGTVALESFQDEFNMPSMTAKERSNISANVVSVFQAGAFWGAIFFYPIGELLGRKIGLCLSGFFLTFGAAISLYSKSSTGLGAIYAGRVLTGIGIGGCSGLAPIYISESSPALIRGKLVGMWEMSWQVGGVVGYWINYGVLQNIPDSRKQWLIPFAIQLVPSGMFWAGSFLIPESPRYLVHRGQMEQARKNLSFLRNLPVDHPYSIHEMENIVKDINDKKAKLGSDGFFAPFKKVLSSKKILYRLLLTTSLFPMQNGSGINAITYYSPTVFKSFGIDATKAGLQSTGVFGLLKAFASLVWLFLVVDRFGRKTALVWGSVPCSLCMWYIGAYVKIANPSQRVANGNTTQDAGGKAAQAMLYIWTLFYGASWNGTPWVFNSEVFSQEVRTLTQAINASANWFWAFVMGRWSGQALDAIGYKFYFIFATCMIVFPVVILLLYPETKEVPLEAIDYLFEVPAWRARKHAMEQYRIEYENGAKVNEMFAIDSDSSEKERGRSREESNE
>A3M0N3_Rgt2_Sstipitis
MGLEDSALLQKYINFGEKKAGSTTMGICVGLFAAFGGILFGYDTGTISGIMAMDYVTARFPSNHQSFSSSESSLIVSILSVGTFFGSLSASFISDRLGRRLTLMISTLIIFNVGIILQTASTSIPLLCVGRVLAGLGVGLISAVIPLYQAETVPKWIRGAVVSCYQWAITLGLLLAAVVNQGTHNRNDSGSYRIPIAIQFLWALILGGGMCLLPETPRFWVSKGDNDRAKDSLRRLRKLPLDHPDLIEEYEEIKANYEYEAQYGSGSWSQVFANKNHQRKRLAMGVGIQALQQLTGINFIFYYGTNFFKGSGIKNEFLIQMATNIVNFGSTVPGILLVEIIGRRKLLLGGSAVMSISQLIVAIVGVAAGEGSTSANKCLVAFVCIFIAAFAATWGPLCWAVIAECYPLTVRQKSISLCTASNWLWNWGIAYATPYMVNSGPGNANLGSKVFFIWGGCNIIGGLFVWYLVYETKGLTLEQIDEMYEKVPKAWQSTRFIPSEHAFTQPSAAASVSSGKAEGVSEVEEASV
>50894_Str1_Treesei
MGAHTDSGAAIYDAALHRRQALMGASGARALVKNFRVFSLAAFACIGGVLYGYNQGMFSGVLAMPSFKQHMGEYDPFDPNASQTKKGWLTAILELGAWFGTLFSGFMAETISRKYGIIVACCIFIIGVVVQACAIDAGPNAILGGRFVTGMGVGSLSMIVPIYNSEVAPPEVRGALVALQQFAICFGIMVSFWIDYGTNYIGGTELGKQSEAAWLVPVCLQIAPCLFLLVGMLFMPFSPRWLIHHNREDEAKRILSTLRGLPMDHELVELEFLEIKAQSLFEKRSIAEQFPHLREQTAWNNFKLQFVAIKSLFQKKSMLKRCAVAGITMFFQQWTGINAVLYYAPTIFQQLGQTDNTVSLLATGVVGIVMFVATAPAVLWIDRIGRKPVLITGAIGMATCHIIIAVLFAKNADSWPEHKAAGWAAVAMVWLFVVHFGYSWGPCAWILIAEIWPLSSRPYGVSLGASSNWMNNFIIGQVTPDMLQGITYGTYILFGIITYLGAAFVYFFVPETKRLTLEEMDIIFGSEGAARADFERMEEINNEIGLTAMVYRSSPDEVVTVEAEKAA
>O94155_Sut1_Sstipitis
MSSQDIPSGVQTPSNASFLEKDEDKIEEVPQNHDATLVALESKGISEYLLICFFCLLVAFGGFVFGFDTGTISGFVNMSDFLERFGQTRADGTHYLSNVRVGLLVSIFNIGCAIGGIFLSKIGDVYGRRVGIMASMVIYVVGIIVQIASQHAWYQVMIGRAITGLAVGTVSVLSPLFIGESSPKHLRGTLVYCFQLCITLGIFIGYCVTYGTKRLSDSRQWRVPLGLCFLWAIFLVVGMLAMPESPRYLVEKKRIEDAKKSVARSNKLSPEDPSVYTEIQLIQAGIDREAIAGSASWTELITGKPAIFRRVVMGIIMQSLQQLTGVNYFFYYGTTIFQAVGLKDSFQTSIILGVVNFAATFIGIWAIERFGRRSCLLVGSAGMFVCFIIYSTIGSFHLYKDGEYNNDNTYKPSGNALIFITCLFIVFFASTWAGGVYTIISESYPLRIRSKAMAIATAANWVFGFLISFFTPFIVSAIHFKFGYVFSGCLLFSFFYVYFFVVETKGLSLEDVDELYASNVVPWKSSKWVPPSTAAMATEAGYAADEKPVDEHV
>O94151_Sut2_Sstipitis
MSSQDLPSGAQTPIDGSSILEDKVEQSSSSNSQSDLASIPATGIKAYLLVCFFCMLVAFGGFVFGFDTGTISGFLNMSDFLSRFGQDGSEGKYLSDIRVGLIVSIFNIGCAIGGIFLSKIGDVYGRRIGIISAMVVYVVGIIIQISSQDKWYQLTIGRGVTGLAVGTVSVLSPMFISESAPKHLRGTLVYCYQLCITLGIFIGYCVTYGTKDLNDSRQWRVPLGLCFLWAIFLVVGMLAMPESPRFLIEKKRIEEAKKSLARSNKLSPEDPGVYTEVQLIQAGIDREAAAGSASWMELITGKPAIFRRVIMGIILQSLQQLTGVNYFFYYGTTIFQAVGLQDSFQTSIILGTVNFLSTFVGIWAIERFGRRQCLLVGSAGMFVCFIIYSVIGTTHLFIDGVVDNDNTRQSSGNAMIFITCLFIFFFACTWAGGVFTIISESYPLRIRSKAMSIATAANWMWGFLISFCTPFIVNAINFKFGFVFTGCLLFSFFYVYFFVSETKGLSLEEVDELYAEGIAPWKSGAWVPPSAQQQMQNSTYGAEAKEQEQV
>Q9UWF5_Sut3_Sstipitis
MSSQDLPSGAQTPIDGSSILEDKVEQSSSSNSQSDLASIPATGIKAYLLVCFFCMLVAFGGFVFGFDTGTISGFLNMSDFLSRFGQDGSEGKYLSDIRVGLIVSIFNIGCAIGGIFLSKIGDVYGRRIGIISAMVVYVVGIIIQISSQDKWYQLTIGRGVTGLAVGTVSVLSPMFISESAPKHLRGTLVYCYQLCITLGIFIGYCVTYGTKDLNDSRQWRVPLGLCFLWAIFLVVGMLAMPESPRFLIEKKRIEEAKKSLARSNKLSPEDPGVYTELQLIQAGIDREAAAGSASWMELITGKPAIFRRVIMGIILQSLQQLTGVNYFFYYGTTIFQAVGLQDSFQTSIILGTVNFLSTFVGIWAIERFGRRQCLLVGSAGMFVCFIIYSVIGTTHLFIDGVVDNDNTRQSSGNAMIFITCLFIFFFACTWAGGVFTIISESYPLRIRSKAMSIATAANWMWGFLISFCTPFIVNAINFKFGFVFTGCLLFSFFYVYFFVSETKGLSLEEVDELYAEGIAPWKSGAWVPPSAQQQMQNSTYGAEAKEQEQV
>AN0250_XtrD_Anidulans
MGGAGDTSAALDAAAQIRKVNLKASSGLPGLIQNKKVFGVAMFACLGGLLYGYNQGVFSGVLVMHSFEEHMGDAVTNETKKGWLTSILELGAWLGALYSGVLCERFSRKYTILAHVCIFCIGVVIQLTAAAGSGSSSNILGGRFVTGMGVGSLSMSVPMYNAEIAPPEVRGSLVAMQQLAITFGIMVSFWINYGTNHIGGTGETQKDTAWLLPLALQLVPAVILGVGMIFMPFSPRWLVHHGREEEALKVLTSLRGLEADDPVLQLEFLEIKAQSVFEKRTEKERFPHLERSSLWSYLKLEAAGYKSLFTSWPMFKRVIVATVTMTFQQWTGVNAILYYAPTIFEQLGMSSNTTSLLATGVVGVAMFLATIPAVIWVDNVGRKPILLIGAIGMAACHFIIAGIFAENETQWESHRAAGWGAVAMVWLFVIHFGYSWGPCSWIIIAEIWPLSVRAIGTSLGASANWMNNFIVGQVTPDMLAGIRYGTYIFLGLMTTLGALFIFFFVPETKQVSLEEMDVIFGSEGTAVADHERQAEISREIGLDEALARFSTRSGATLAEVEPKNA
>A3LY10_Xut1_Sstipitis
MHGGGDGNDITEIIAARRLQIAGKSGVAGLVANSRSFFIAVFASLGGLVYGYNQGMFGQISGMYSFSKAIGVEKIQDNPTLQGLLTSILELGAWVGVLMNGYIADRLGRKKSVVVGVFFFFIGVIVQAVARGGNYDYILGGRFVVGIGVGILSMVVPLYNAEVSPPEIRGSLVALQQLAITFGIMISYWITYGTNYIGGTGSGQSKASWLVPICIQLVPALLLGVGIFFMPESPRWLMNEDREDECLSVLSNLRSLSKEDTLVQMEFLEMKAQKLFERELSAKYFPHLQDGSAKSNFLIGFNQYKSMITHYPTFKRVAVACLIMTFQQWTGVNFILYYAPFIFSSLGLSGNTISLLASGVVGIVMFLATIPAVLWVDRLGRKPVLISGAIIMGICHFVVAAILGQFGGNFVNHSGAGWVAVVFVWIFAIGFGYSWGPCAWVLVAEVFPLGLRAKGVSIGASSNWLNNFAVAMSTPDFVAKAKFGAYIFLGLMCIFGAAYVQFFCPETKGRTLEEIDELFGDTSGTSKMEKEIHEQKLKEVGLLQLLGEENASESENSKADVYHVEK
>Q64L87_XylHP_Dfabryi
MSKDPLVFSIIAFASIGGLLFGYDTGVISGIVTMESFAAKFPRIYMDPDYKGWFVSTFLLCAWFGSLINSPIVDKFGRRDTIRIACVVFVIGSVFQCAGISVSMLFAGRAVAGIGVGQLTMVVPMYMSELAPPSVRGGLVVIQQLSITIGILISFWINYGTQFIGGTKCAPGRNYQGDVFDPYVDVPKQGCNGQQDASWRIPFGLQIAPAFLLGIGMTFFPRSPRWLLSKNREEEAWKSLHYLRRRNNPDMIEAEFNEIRSDVIFEKKYNEKRFPGKEGISLYVSSYWDLFSTKSNFKRVFIGSAVMFFQQFIGCNAIIYYAPTIFSQLGMDSNTTALLGTGVYGIVNCISTIPAIFAIDKFGRKTLLMAGAAGTFVSLVIVGAIVGKYGEKLSKHKVAGRAAIAFIFIYDFNFSYSWAPIGWVLPSEIFSIGMRSKAISITTSSTWMNNFIIGLITPRMLNTMKWGTYIFFAAFAIIAFVFTWYMIPETKGVPLEEMDFVFGDLDALEEKQRFSDTNAISKIHINTGTKVDSFKASTDFLE
>J9Q9F3_Xut6_Sstipidis
MSSVEKSAETASYTSQVSASGSAKTNSYLGLRGNKLNFAVSCFAGVGFLLLGYDQGVMGSLLTLPSFENTFPAMKASNNATLQGAVIALYEIGCMSSSLATIYLGDRLGRLKIMFIGCVIVCIGAALQASAFTIAHLTVARIITGLGTGFITSTVPVYQSECSPAKKRGQLIMMEGSLIALGIAISYWIDFGFYFLRNDGLHSSASWRAPIALQCVFAVLLISTVFFFPESPRWLLNKGRTEEAREVFSALYDLPADSEKISIQIEEIQAAIDLERQAGEGFVLKELFTQGPARNLQRVALSCWSQIMQQITGINIITYYAGTIFESYIGMSPFMSRILAALNGTEYFLVSLIAFYTVERLGRRFLLFWGAIAMALVMAGLTVTVKLAGEGNTHAGVGAAVLLFAFNSFFGVSWLGGSWLLPPELLSLKLRAPGAALSTASNWAFNFMVVMITPVGFQSIGSYTYLIFAAINLLMAPVIYFLYPETKGRSLEEMDIIFNQCPVWEPWKVVQIARDLPIMHSEVLDHEKDVIIEKSRIEHVENIS
>G3XW52_MstA_Aniger
MAEGFVDASRVEAPVTLKTYLMCAFAAFGGIFFGYDSGYISGVMGMRYFIEEFEGLDYNTTPTDSFVLPSWKKSLITSILSAGTFFGALIAGDLADWFGRRTTIVSGCVVFIVGVILQTASTSLGLLVAGRLVAGFGVGFVSAIIILYMSEIAPRKVRGAIVSGYQFCITIGLMLASCVDYGTENRLDSGSYRIPIGLQLAWALILGGGLLCLPESPRYFVKKGDLAKAAEVLARVRGQPQDSDYIKDELAEIVANHEYEMQVIPEGGYFVSWMNCFRGSIFSPNSNLRRTVLGTSLQMMQQWTGVNFVFYFGTTFFQSLGTIDDPFLISMITTIVNVCSTPVSFYTIEKFGRRSLLLWGALGMVICQFIVAIVGTVDGSNKHAVSAEISFICIYIFFFASTWGPGAWVVIGEIFPLPIRSRGVALSTASNWLWNCIIAVITPYMVDKDKGDLKAKVFFIWGSLCACAFVYTYFLIPETKGLTLEQVDKMMEETTPRTSAKWTPHGTFTAEMGLTANAVAEKATAVHQEV
