# Supplementary material for: Identification and functional characterization of novel xylose transporters from the cell factories Aspergillus niger and Trichoderma reesei
Source: Biotechnol Biofuels. 2016 Jul 20;9:148. doi: 10.1186/s13068-016-0564-4 (PMC4955148; doi:10.1186/s13068-016-0564-4)
Supplement: Supplementary file 2 — 10.1186/s13068-016-0564-4 Structure based multiple sequence alignment of 24 verified xylose transporters. [file 13068_2016_564_MOESM2_ESM.fasta_ali]

>P0AGF4_XylE_Ecoli
--------------------------------------------------
--------------------------------------MNTQYNSSYIFS
ITLVATLGGLLFGYDTAVISGTVESLNTVFVAPQ-------NLSESAANS
LLGFCVASALIGCIIGGALGGYCSNRFGRRDSLKIAAVL-FFISGVGSAW
PELGFTSINPDNTVPVYLAGYVPEFVIYRIIGGIGVGLASMLSPMYIAEL
APAHIRGKLVSFNQFAIIFGQLLVYCVNYFIARSGDAS------------
------------WLNTDGWRYMFASECIPALLFLMLLYTVPESPRWLMSR
GK---------QEQAEGILRKIM--------GNTLATQAVQEIKHSLDHG
RKTG---------------------GRLLMF---------GVGVIVIGVM
LSIFQQFVGINVVLYYAPEVFKTLGA-STDIALLQTIIVGVINLTFTVLA
IM-TVDKFGRKPLQIIGALGMAIGMFSLGTAFYTQA--------------
-----PGIVALLSMLFYVAAFAMSWGPVCWVLLSEIF-PNAIRGKALAIA
VAAQWLANYFVSWTFPMMDKNSWLVAHFHNGFSYWIYGCMGVLAALFMWK
FVPETKGKTLEELEALWEPETKKTQQTATL--------------------
--------------------------------------------------
--------
>B5RT63_2C02530_Dhansenii
--------------------------------------------------
---------------------MGYEDKLVAPALKFRNFLDKTPNIYNVFV
IASISCISGLMFGIDISSMSLFIGDDKYIKYFHK------------PSTT
MQSFITSAMSLGSFFGSICSSFVSEPFGRRSSLMVCGFF-WCVGAAIQSS
AQN------------------QAQLIIGRFISGFGVGFGSSVAPVYGSEL
APRKIRGLIGGLFQFSVTLGILIMFYICYGLNFI----------------
-------------NGVASFRVAWGLQIIPGLVLILGCFFIPESPRWLAKQ
GY---------WEDAEYVVAKIQA---KGNREDPDVLIEMSEIKEQIMLD
EHIKA-------------------FTYADLFTKK------YILRTVTACW
AQAWQQLTGMNTLMYYIVYVFQMAGY-EGDANLVASSIQYCLNTGMTIPA
LY-FMDKLGRRPVLLTGAAFMMAWQFAVGGLLATYSVDNPISETVRIQIP
EEHGKAAKAVIACCYLFVVSFACSWGVCIWVYCAEVWGDSASRQRGAALT
TSVNWIFNFAIAMFTPSAFK------NIT-WKTYMVFATFCGCMFIHVFF
FFPETKGKRLEEIGQMWAEGVPAWKSASWQPSIPIVSDNELHNKMKIDHN
EDNLLNSSSHSEVSQEKGDTSHMT--------------------------
--------
>A5DRF9_Mgt05860_Mguilliermondii
--------------------------------------------------
---------------------MGYEDKLVAPALKFRNFIDRTPNTYNVYV
IASISCISGAMFGFDISSMSVFVGQTPYLNFFHS------------PKSD
LQGFITAAMSLGSFFGSLLSSFVSEPFGRRASLLICGFL-WCVGAAIQCS
SQN------------------VAQLIIGRIISGFGVGFGSSVAPVYGSEM
APRKIRGTIGGFFQFSVTLGIFIMFLIGYGCSKI----------------
-------------DAVGSFRIPWGVQIVPGLFLLLGCFFIPESPRWLAKQ
GY---------WEEAEIIVANIQA---KGNREDPDVLIEISEIKEQLLLD
EHAKA-------------------FTYADLFSKK------YLPRTITAIS
AQIWQQLTGMNVMMYYIVYIFQMAGY-EGDTNLIPSLIQYIINTVVTIPS
LY-LLDRVGRRKMLLFGAAAMMAWQFGVAGILATYSEPYDLNDTVKITIP
DKHKSAAKGVIACCYLFVASFASTWGVGIWVYCSEVWGDSQSRQRGAAVA
TAANWIFNFAIGMFTPSSFK------NIT-WKTYCIYATFCGCMFIHVFF
FFPETKGKRLEEIAQIWEEKVPAWKTSKWQPHVPLLSDHELAEKMSTKHD
ENMLQSQSSEEKPTV-----------------------------------
--------
>Q6BTD8_2D01474_Dhansenii
--------------------------------------------------
----------------------MGLEDNALIRKYVNVGEKRAGSASMGIF
VGAFAAFGGVLFGYDTGTISGIMAMNYVKGEFPA--------NKESFTSK
ESSLIVSILSAGTFFGALLAPFMSDTLGRRWSLIISTFIVFNLGVILQTV
STG------------------IPLLCAGRAIAGFGVGLISAVIPLYQSEA
TPKWIRGAVVSCYQWAITIGLLLAACVNQGTHNR----------------
-------------NDSGSYRIPIAVQLLWSLILGTGMIFLPDTPRFWIHK
GN---------ESEAKKSLKILR----KLPLDHPDLIEEYEDIKAAYDFE
CSFGK-------------------SSWMDLFTTR----NRQLKRLFTGVA
LQAFQQLTGVNFIFYFGTSFFKSAGI-E-N-EFLISLATSIVNVGMTVPG
IF-LIELVGRRSMLLWGAVGMSVSQFIVAIVGIATDS-------------
---ADANKVLIAFTCFFIAFFASTWGPIAWVVVGEIF-PLRTRAKSVALS
AASNWLWNWAIAYATPYLVEDGKGNANLG-TNVFFIWGGCNFLCILFTYV
FIYETKGYSLEQIDELYEKVPHAWKSRGFIPSAHAFREDAPESISSMGKD
MEKVTEIETTSV--------------------------------------
--------
>Q2MEV7_Gxs1_Cintermedia
--------------------------------------------------
----------------------MGLEDNRMVKRFVNVGEKKAGSTAMAII
VGLFAASGGVLFGYDTGTISGVMTMDYVLARYPS--------NKHSFTAD
ESSLIVSILSVGTFFGALCAPFLNDTLGRRWCLILSALIVFNIGAILQVI
STA------------------IPLLCAGRVIAGFGVGLISATIPLYQSET
APKWIRGAIVSCYQWAITIGLFLASCVNKGTEHM----------------
-------------TNSGSYRIPLAIQCLWGLILGIGMIFLPETPRFWISK
GN---------QEKAAESLARLR----KLPIDHPDSLEELRDITAAYEFE
TVYGK-------------------SSWSQVFSHK----NHQLKRLFTGVA
IQAFQQLTGVNFIFYYGTTFFKRAGV---N-GFTISLATNIVNVGSTIPG
IL-LMEVLGRRNMLMGGATGMSLSQLIVAIVGVATSE-------------
-NNKSSQSVLVAFSCIFIAFFAATWGPCAWVVVGELF-PLRTRAKSVSLC
TASNWLWNWGIAYATPYMVDEDKG--NLG-SNVFFIWGGFNLACVFFAWY
FIYETKGLSLEQVDELYEHVSKAWKSKGFVPSKHSFREQVDQQMDSKTEA
-IMSEEASV-----------------------------------------
--------
>A3M0N3_Rgt2_Sstipitis
--------------------------------------------------
----------------------MGLEDSALLQKYINFGEKKAGSTTMGIC
VGLFAAFGGILFGYDTGTISGIMAMDYVTARFPS--------NHQSFSSS
ESSLIVSILSVGTFFGSLSASFISDRLGRRLTLMISTLIIFNVGIILQTA
STS------------------IPLLCVGRVLAGLGVGLISAVIPLYQAET
VPKWIRGAVVSCYQWAITLGLLLAAVVNQGTHNR----------------
-------------NDSGSYRIPIAIQFLWALILGGGMCLLPETPRFWVSK
GD---------NDRAKDSLRRLR----KLPLDHPDLIEEYEEIKANYEYE
AQYGS-------------------GSWSQVFANK----NHQRKRLAMGVG
IQALQQLTGINFIFYYGTNFFKGSGI-K-N-EFLIQMATNIVNFGSTVPG
IL-LVEIIGRRKLLLGGSAVMSISQLIVAIVGVAAGE-------------
-GSTSANKCLVAFVCIFIAAFAATWGPLCWAVIAECY-PLTVRQKSISLC
TASNWLWNWGIAYATPYMVNSGPGNANLG-SKVFFIWGGCNIIGGLFVWY
LVYETKGLTLEQIDEMYEKVPKAWQSTRFIPSEHAFTQPSAAASVSSGKA
-EGVSEVEEASV--------------------------------------
--------
>A5DNP0_Mgt04891_Mguilliermondii
--------------------------------------------------
----------------------MGLEDNALVRKYVNVGEKKAGSTGMGIF
VGLFAAFGGILFGYDTGTIGGILGMKYVTERFPQDWKHDKGVPQHTFSSS
EKSLIVSILSVGTFFGSLLAPLLNDTLGRRYTLIISSLLVFNLGVILQAA
ATA------------------IPLFCAGRAIAGFGVGLISSCVPLYQSEC
TPKWIRGAVVSLYQWAITIGLLLAACVNQGTKNR----------------
-------------NDSGSYRIPISIQFLWSLILGIGMILLPESPRFYIHV
GK---------DDKAKDSLRRLR----KLPIDHPDLIEEYMDIKAAYEFE
CSFGK-------------------PSLAMLFSRN----NKQFKRLMTGIW
LQAFQQLTGVNFIFYYGTTFFQSAGI-K-N-EFLISLATNIVNVGMTIPG
VI-AIELVGRRNLLLIGAAGMSISQLIVAIVGVAASS-------------
---KAANQVLVAFSCIFIAFFASTWGPICWVVVGEIF-PLRTRAKSVAMS
TASNWLWNWAIAYATPYMVDSGKGNANLG-SKVFFIWGGCNFLCFFFTYF
MVYETKGMTLEQIDAMYEHVDHAWKSPSYVPLEHEFRGEMSPHSSTKAEG
ISEVEDASV-----------------------------------------
--------
>Q7S3Q4_An29-2_Ncrassa
--------------------------------------------------
------------------------------MGLSLKKPEGVPGKSWPAIV
IGLFVAFGGVLFGYDTGTIGGILAMPYWQDLFSTGY--RNPEHHLDVTAS
QSATIVSILSAGTFFGALGAAPLADWAGRRLGLILSSFV-FIFGVILQTA
AVS------------------IPLFLAGRFFAGLGVGLISATIPLYQSET
APKWIRGVIVGSYQLAITIGLLLASIVNNATHNM----------------
-------------QNTGCYRIPIAVQFAWAIILIVGMIILPETPRFHIKR
DN---------LPAATRSLAILR----RLEQNHPAIIEELSEIQANHEFE
KSLGK-------------------ATYLDCLK------GNLLKRLLTGCF
LQSLQQLTGINFIFYYGTQFFKNSGF-S-D-SFLISLITNLVNVVSTLPG
LY-AIDKWGRRPVLLWGAVGMCVCQFIVAILGTTTTSQDASGM----IIV
-HNLAAQKAAIAFICFYIFFFAASWGPVAWVVTGEIF-PLKVRAKSLSIT
TASNWLLNWAIAYSTPYLVNYGPGNANLQ-SKIFFVWGGCCFICIAFVYF
MIYETKGLTLEQVDELYEEVSDARKSIGWVPTITFREIREEKKVRDPVVD
ITEEAA--------------------------------------------
--------
>Q2MDH1_Gfx1_Cintermedia
--------------------------------------------------
----MSQDSHSSGAATPVNGSILEKEKEDSPVLQVDAPQKGFKDYIVISI
FCFMVAFGGFVFGFDTGTISGFVNMSDFKDRFGQ----HHADGTPYLSDV
RVGLMISIFNVGCAVGGIFLCKVADVWGRRIGLMFSMAV-YVVGIIIQIS
SST-----------------KWYQFFIGRLIAGLAVGTVSVVSPLFISEV
SPKQIRGTLVCCFQLCITLGIFLGYCTTYGTKTY----------------
-------------TDSRQWRIPLGLCFAWAILLVVGMLNMPESPRYLVEK
HR---------IDEAKRSIARSN----KIPEEDPFVYTEVQLIQAGIERE
ALAGQ-------------------ASWKELITGK----PKIFRRVIMGIM
LQSLQQLTGDNYFFYYGTTIFQAVGL-K-D-SFQTSIILGIVNFASTFVG
IY-VIERLGRRLCLLTGSAAMFICFIIYSLIGTQHLYKQGYSN----ETS
NTYKASGNAMIFITCLYIFFFASTWAGGVYCIISESY-PLRIRSKAMSIA
TAANWLWGFLISFFTPFITS------AIH-FYYGFVFTGCLAFSFFYVYF
FVYETKGLSLEEVDEMYASGVLPLKSASWVPPNLEHMAHSAGYAGADKAT
DEQV----------------------------------------------
--------
>A5DPJ5_Mgt05196_Mguilliermondii
-------------------------------------------MSSNEQV
TPRVSEDNLDGKKSMETPQSPSDIPTTKDITAEQPTLPEKSLKDYISISL
FCILVAFGGFVFGFDTGTISGFVNMTDYKRRFGT----LQSDGTYGFTDT
RTGVIVAIFNAGCAIGGIFLSKIADVAGRRMGLMFSMII-YVIGIIVQIT
STT-----------------KWYQIVIGRAIAGLAVGCVSVLSPLFIGET
APKMLRGTLVCSFQLFITMGIFLGYCTTYGTKQY----------------
-------------DDARQWRIPLGLCFAWAALLVGGMLAMPESPRYLIEK
NK---------IDEAKKSLAKSN----KVHVDDPAIYTEVQLIHAGIERE
RLAGS-------------------ASWTQLLFGK----PRIFERVLTGVV
LQSMQQLTGNNYFFYYGTTIFKAVGM-A-D-SFQTSIVLGIVNFASTFVG
IY-AIERLGRRMCLLIGSVWMTICFIIYSVLGSVHLYRSGYDN----PND
-TYKSSGNAMIFITCLFIFFFASTWAGGVYSIISEIY-PLRIRSKAMSVA
TAANWIWGFLISFFSPFITS------AIH-FYYGFVFTGCLIFSFFYVYF
FVYETKGLSLEEVDELYAQKMPAWKSSGWVPPSQDEMATSTGYARHTKPE
VDEAERV-------------------------------------------
--------
>O94155_Sut1_Sstipitis
-----------------------------------------------MSS
QDIPSGVQTPSNASFLEKDEDKIEEVPQNHDATLVALESKGISEYLLICF
FCLLVAFGGFVFGFDTGTISGFVNMSDFLERFGQ----TRADGTHYLSNV
RVGLLVSIFNIGCAIGGIFLSKIGDVYGRRVGIMASMVI-YVVGIIVQIA
SQH-----------------AWYQVMIGRAITGLAVGTVSVLSPLFIGES
SPKHLRGTLVYCFQLCITLGIFIGYCVTYGTKRL----------------
-------------SDSRQWRVPLGLCFLWAIFLVVGMLAMPESPRYLVEK
KR---------IEDAKKSVARSN----KLSPEDPSVYTEIQLIQAGIDRE
AIAGS-------------------ASWTELITGK----PAIFRRVVMGII
MQSLQQLTGVNYFFYYGTTIFQAVGL-K-D-SFQTSIILGVVNFAATFIG
IW-AIERFGRRSCLLVGSAGMFVCFIIYSTIGSFHLYKDGEYN----NDN
-TYKPSGNALIFITCLFIVFFASTWAGGVYTIISESY-PLRIRSKAMAIA
TAANWVFGFLISFFTPFIVS------AIH-FKFGYVFSGCLLFSFFYVYF
FVVETKGLSLEDVDELYASNVVPWKSSKWVPPSTAAMATEAGYAADEKPV
DEHV----------------------------------------------
--------
>A5DPU2_Mgt05293_Mguilliermondii
--------------------------------------------------
--MSQQELDSGVQTPINNDSLLVKDDKPEEEEEALPTLDDSDKKHIAVSI
FCLLIAFGGFVFGFDTGTISGFVNMPDFKQRFGQ----LEHD-EYTLSNV
RTGLMVAIFNIGCAVGGIFLSKVADMYGRRVGLMFSMLI-YVIGIIVQIS
SSD-----------------KWYQICIGRAITGLSVGIVSVLCPLFIGES
APKKLRGTLVVVFQLFITLGIFLGYCTTYGTKTY----------------
-------------DDSRQWRIPLGLCFAWAILLVSGMLLMPESPRYLIEK
NK---------IEEAKKSIARSN----STTPDNPAVYTEVQLIQAGIERE
KIAGN-------------------ASWTQLITGK----PKILSRVIMGIM
LQSLQQLTGDNYFFYYGTTIFKAVGL-Q-D-SFETSIILGVVNFASTFLG
IY-VIDRYGRRKCLLTGSACMFVCFIIYSVLGSVNLYNNGYDD----LTD
-TNKPTGNAMIFITCLYIFFFASTWAGGVFCIVSESY-PLRIRSKAMSVA
TAANWLWGFLISFFTPFITS------AIH-FYYGFVFAGCLLFSFFYVFF
FVRETKGLTLEEVDELYSQDVLPWKSSSWVPPSAKQMAFDMGYAESQKAE
QEHI----------------------------------------------
--------
>O94151_Sut2_Sstipitis
------------------------------------------------MS
SQDLPSGAQTPIDGSSILEDKVEQSSSSNSQSDLASIPATGIKAYLLVCF
FCMLVAFGGFVFGFDTGTISGFLNMSDFLSRFGQ----DGSEG-KYLSDI
RVGLIVSIFNIGCAIGGIFLSKIGDVYGRRIGIISAMVV-YVVGIIIQIS
SQD-----------------KWYQLTIGRGVTGLAVGTVSVLSPMFISES
APKHLRGTLVYCYQLCITLGIFIGYCVTYGTKDL----------------
-------------NDSRQWRVPLGLCFLWAIFLVVGMLAMPESPRFLIEK
KR---------IEEAKKSLARSN----KLSPEDPGVYTEVQLIQAGIDRE
AAAGS-------------------ASWMELITGK----PAIFRRVIMGII
LQSLQQLTGVNYFFYYGTTIFQAVGL-Q-D-SFQTSIILGTVNFLSTFVG
IW-AIERFGRRQCLLVGSAGMFVCFIIYSVIGTTHLFIDGVVD----NDN
-TRQSSGNAMIFITCLFIFFFACTWAGGVFTIISESY-PLRIRSKAMSIA
TAANWMWGFLISFCTPFIVN------AIN-FKFGFVFTGCLLFSFFYVYF
FVSETKGLSLEEVDELYAEGIAPWKSGAWVPPSAQQQMQNSTYGAEAKEQ
EQV-----------------------------------------------
--------
>Q9UWF5_Sut3_Sstipitis
------------------------------------------------MS
SQDLPSGAQTPIDGSSILEDKVEQSSSSNSQSDLASIPATGIKAYLLVCF
FCMLVAFGGFVFGFDTGTISGFLNMSDFLSRFGQ----DGSEG-KYLSDI
RVGLIVSIFNIGCAIGGIFLSKIGDVYGRRIGIISAMVV-YVVGIIIQIS
SQD-----------------KWYQLTIGRGVTGLAVGTVSVLSPMFISES
APKHLRGTLVYCYQLCITLGIFIGYCVTYGTKDL----------------
-------------NDSRQWRVPLGLCFLWAIFLVVGMLAMPESPRFLIEK
KR---------IEEAKKSLARSN----KLSPEDPGVYTELQLIQAGIDRE
AAAGS-------------------ASWMELITGK----PAIFRRVIMGII
LQSLQQLTGVNYFFYYGTTIFQAVGL-Q-D-SFQTSIILGTVNFLSTFVG
IW-AIERFGRRQCLLVGSAGMFVCFIIYSVIGTTHLFIDGVVD----NDN
-TRQSSGNAMIFITCLFIFFFACTWAGGVFTIISESY-PLRIRSKAMSIA
TAANWMWGFLISFCTPFIVN------AIN-FKFGFVFTGCLLFSFFYVYF
FVSETKGLSLEEVDELYAEGIAPWKSGAWVPPSAQQQMQNSTYGAEAKEQ
EQV-----------------------------------------------
--------
>G3XW52_MstA_Aniger
--------------------------------------------------
-----------------------------MAEGFVDASRVEAPVTLKTYL
MCAFAAFGGIFFGYDSGYISGVMGMRYFIEEFEGLDYNTTPTDSFVLPSW
KKSLITSILSAGTFFGALIAGDLADWFGRRTTIVSGCVV-FIVGVILQTA
STS------------------LGLLVAGRLVAGFGVGFVSAIIILYMSEI
APRKVRGAIVSGYQFCITIGLMLASCVDYGTENR----------------
-------------LDSGSYRIPIGLQLAWALILGGGLLCLPESPRYFVKK
GD---------LAKAAEVLARVR----GQPQDSDYIKDELAEIVANHEYE
MQVIPEGGY--------------FVSWMNCFRGSIFSPNSNLRRTVLGTS
LQMMQQWTGVNFVFYFGTTFFQSLGT-IDD-PFLISMITTIVNVCSTPVS
FY-TIEKFGRRSLLLWGALGMVICQFIVAIVGTVDG--------------
-SNKHAVSAEISFICIYIFFFASTWGPGAWVVIGEIF-PLPIRSRGVALS
TASNWLWNCIIAVITPYMVDKDK--GDLK-AKVFFIWGSLCACAFVYTYF
LIPETKGLTLEQVDKMMEETT-PRTSAKWTPHGTFTAEMGLTANAVAEKA
TAVHQEV-------------------------------------------
--------
>50894_Str1_Treesei
--------------------------------------------------
-----------MGAHTDSGAAIYDAALHRRQALMGASGARALVKNFRVFS
LAAFACIGGVLYGYNQGMFSGVLAMPSFKQHMGE-----YDPFDPNASQT
KKGWLTAILELGAWFGTLFSGFMAETISRKYGIIVACCI-FIIGVVVQAC
AIDA----------------GPNAILGGRFVTGMGVGSLSMIVPIYNSEV
APPEVRGALVALQQFAICFGIMVSFWIDYGTNYIGGTE------------
----------LGKQSEAAWLVPVCLQIAPCLFLLVGMLFMPFSPRWLIHH
NR---------EDEAKRILSTLR----GLPMDHELVELEFLEIKAQSLFE
KRSIAEQFPHLREQTAWNNFKLQFVAIKSLFQ--K---KSMLKRCAVAGI
TMFFQQWTGINAVLYYAPTIFQQLGQTDNTVSLLATGVVGIVMFVATAPA
VL-WIDRIGRKPVLITGAIGMATCHIIIAVLFAKNADSWP----------
-EHKAAGWAAVAMVWLFVVHFGYSWGPCAWILIAEIW-PLSSRPYGVSLG
ASSNWMNNFIIGQVTPDMLQ------GIT-YGTYILFGIITYLGAAFVYF
FVPETKRLTLEEMDIIFGSEGAARADFERMEEINNEIGLTAMVYRSSPDE
VVTVEAEKAA----------------------------------------
--------
>AN0250_XtrD_Anidulans
--------------------------------------------------
-----------MGGAGDTSAALDAAAQIRKVNLKASSGLPGLIQNKKVFG
VAMFACLGGLLYGYNQGVFSGVLVMHSFEEHMG-------D---AVTNET
KKGWLTSILELGAWLGALYSGVLCERFSRKYTILAHVCI-FCIGVVIQLT
AAAGS--------------GSSSNILGGRFVTGMGVGSLSMSVPMYNAEI
APPEVRGSLVAMQQLAITFGIMVSFWINYGTNHIGGTG------------
-----------ETQKDTAWLLPLALQLVPAVILGVGMIFMPFSPRWLVHH
GR---------EEEALKVLTSLR----GLEADDPVLQLEFLEIKAQSVFE
KRTEKERFPHLERSSLWSYLKLEAAGYKSLFT--S---WPMFKRVIVATV
TMTFQQWTGVNAILYYAPTIFEQLGMSSNTTSLLATGVVGVAMFLATIPA
VI-WVDNVGRKPILLIGAIGMAACHFIIAGIFAENETQWE----------
-SHRAAGWGAVAMVWLFVIHFGYSWGPCSWIIIAEIW-PLSVRAIGTSLG
ASANWMNNFIVGQVTPDMLA------GIR-YGTYIFLGLMTTLGALFIFF
FVPETKQVSLEEMDVIFGSEGTAVADHERQAEISREIGLDEALARFSTRS
GATLAEVEPKNA--------------------------------------
--------
>A3LY10_Xut1_Sstipitis
--------------------------------------------------
-----------MHGGGDGNDITEIIAARRL-QIAGKSGVAGLVANSRSFF
IAVFASLGGLVYGYNQGMFGQISGMYSFSKAIGV-----EK---IQDNPT
LQGLLTSILELGAWVGVLMNGYIADRLGRKKSVVVGVFF-FFIGVIVQAV
ARGG----------------NYDYILGGRFVVGIGVGILSMVVPLYNAEV
SPPEIRGSLVALQQLAITFGIMISYWITYGTNYIGGTG------------
-----------SGQSKASWLVPICIQLVPALLLGVGIFFMPESPRWLMNE
DR---------EDECLSVLSNLR----SLSKEDTLVQMEFLEMKAQKLFE
RELSAKYFPHLQDGSAKSNFLIGFNQYKSMIT--H---YPTFKRVAVACL
IMTFQQWTGVNFILYYAPFIFSSLGLSGNTISLLASGVVGIVMFLATIPA
VL-WVDRLGRKPVLISGAIIMGICHFVVAAILGQFGGNFV----------
-NHSGAGWVAVVFVWIFAIGFGYSWGPCAWVLVAEVF-PLGLRAKGVSIG
ASSNWLNNFAVAMSTPDFVA------KAK-FGAYIFLGLMCIFGAAYVQF
FCPETKGRTLEEIDELFGDTSGTSKMEKEIHEQKLKEVGLLQLLGEENAS
ESENSKADVYHVEK------------------------------------
--------
>J9Q9F3_Xut6_Sstipidis
--------------------------------------------------
-----------MSSVEKSAETASYTSQVSASGSAKTNSYLGLRGNKLNFA
VSCFAGVGFLLLGYDQGVMGSLLTLPSFENTFPA-----MK---ASNNAT
LQGAVIALYEIGCMSSSLATIYLGDRLGRLKIMFIGCVI-VCIGAALQAS
AFT------------------IAHLTVARIITGLGTGFITSTVPVYQSEC
SPAKKRGQLIMMEGSLIALGIAISYWIDFGFYFLRNDG------------
------------LHSSASWRAPIALQCVFAVLLISTVFFFPESPRWLLNK
GR---------TEEAREVFSALY----DLPADSEKISIQIEEIQAAIDLE
RQAGE------------------GFVLKELFTQGP---ARNLQRVALSCW
SQIMQQITGINIITYYAGTIFESYIGMSPFMSRILAALNGTEYFLVSLIA
FY-TVERLGRRFLLFWGAIAMALVMAGLTVTVKLAG---E----------
-GNTHAGVGAAVLLFAFNSFFGVSWLGGSWLLPPELL-SLKLRAPGAALS
TASNWAFNFMVVMITPVGFQ------SIG-SYTYLIFAAINLLMAPVIYF
LYPETKGRSLEEMDIIFNQCPVWEPWKVVQIARDLPIMHSEVLDHEKDVI
IEKSRIEHVENIS-------------------------------------
--------
>A3LUN6_Hxt2p6_Sstipitis
--------------------------------------------------
--MSQSKEKSNVITTVLSEELPVKYSEEISDYVYHDQHWWKYNHFRKLHW
YIFVLTLTSTNNGYDGSMLNGLQSLSTWKDAMGN------------PEGY
ILGALANGTIFGGVLAVAFASWACDRFGRKLTTCFGSIV-TVIGAILQGA
STN------------------YAFFFVSRMVIGFGFGLASVASPTLIAEL
SFPTYRPTCTALYNVFWYLGAVIAAWVTYGTRTI----------------
-------------VSAYSWRIPSYLQGLLPLVQVCLVWWVPESPRFLVSK
GK---------IEKAREFLIKFHTGNDTQEQATRLVEFELKEIEAALEME
KINSN-------------------SKYTDFITIK-----TFRKRIFLVAF
TACMTQLSGNGLVSYYLSKVLISIGITGEKEQLQINGCLMIYNLVLSLAV
AF-TCYLFRRKALFIFSCSFMLLSYVIWTILSAINQQRNF----------
-EQKGLGQGVLAMIFIYYLAYNIGLNGLPYLYVTEIL-PYTHRAKGINLY
SLVINITLIYNGFVNAIAMD------AIS-WKYYIVYCCIIAVELVVVIF
TYVETFGYTLEEVARVFEGTDSLAMDINLNGTVSNEKIDIVHSERGSSA-
--------------------------------------------------
--------
>A3LYX8_Qup2_Sstipitis
--------------------------------------------------
-----------------------------------------------MVV
VALTAAFAAVIIGYDAGFVGGTVALESFQDEFNM------PSMTAKERSN
ISANVVSVFQAGAFWGAIFFYPIGELLGRKIGLCLSGFF-LTFGAAISLY
SKSS---------------TGLGAIYAGRVLTGIGIGGCSGLAPIYISES
SPALIRGKLVGMWEMSWQVGGVVGYWINYGVLQNI---------------
------------PDSRKQWLIPFAIQLVPSGMFWAGSFLIPESPRYLVHR
GQ---------MEQARKNLSFLR----NLPVDHPYSIHEMENIVKDINDK
KAKLGS--------------DGFFAPFKKVLSSK-----KILYRLLLTTS
LFPMQNGSGINAITYYSPTVFKSFGIDATKAGLQSTGVFGLLKAFASLVW
LFLVVDRFGRKTALVWGSVPCSLCMWYIGAYVKIANPSQRVAN-----GN
TTQDAGGKAAQAMLYIWTLFYGASWNGTPWVFNSEVF-SQEVRTLTQAIN
ASANWFWAFVMGRWSGQALD------AIG-YKFYFIFATCMIVFPVVILL
LYPETKEVPLEAIDYLFEVPAWRARKHAMEQYRIEYENGAKVNEMFAIDS
DSSEKERGRSREESNE----------------------------------
--------
>Q64L87_XylHP_Dfabryi
--------------------------------------------------
-----------------------------------------MSKDPLVFS
IIAFASIGGLLFGYDTGVISGIVTMESFAAKFP----------RIYMDPD
YKGWFVSTFLLCAWFGSLINSPIVDKFGRRDTIRIACVV-FVIGSVFQCA
GIS------------------VSMLFAGRAVAGIGVGQLTMVVPMYMSEL
APPSVRGGLVVIQQLSITIGILISFWINYGTQFIGGTKCAPGRNYQGDVF
DPYVDVPKQGCNGQQDASWRIPFGLQIAPAFLLGIGMTFFPRSPRWLLSK
NR---------EEEAWKSLHYLR----RRN-NPDMIEAEFNEIRSDVIFE
KKYNEKRFP------GKEGISLYVSSYWDLFSTK-----SNFKRVFIGSA
VMFFQQFIGCNAIIYYAPTIFSQLGMDSNTTALLGTGVYGIVNCISTIPA
IF-AIDKFGRKTLLMAGAAGTFVSLVIVGAIVGKY------GE-----KL
SKHKVAGRAAIAFIFIYDFNFSYSWAPIGWVLPSEIF-SIGMRSKAISIT
TSSTWMNNFIIGLITPRMLN------TMK-WGTYIFFAAFAIIAFVFTWY
MIPETKGVPLEEMDFVFGDLDALEEKQRFSDTNAISKIHINTGTKVDSFK
ASTDFLE-------------------------------------------
--------
>Q7SEB3_An25_Ncrassa
--------------------------------------------------
---------------------------------MAPPKFLGLSGRPLSLA
VSTVATTGFLLFGYDQGVMSGIITAPAFNNFFTP----------TKDNST
MQGLITAIYEIGCLIGAMFVLWTGDLLGRRRNIMVGAFI-MALGVIIQVT
CQAGS--------------NPFAQLFVGRVVMGIGNGMNTSTIPTYQAEC
SKTSNRGLLICIEGGVIAFGTLIAYWIDYGASYG----------------
-------------PDDLVWRFPIAFQLLFAIFICVPMFYLPESPRWLLSH
GR---------TQEADKVIAALR----GYEIDGPETIQERNLIVDSLRAS
GGFGQ-----------------KSTPFKALFTGGK---TQHFRRLLLGSS
SQFMQQVGGCNAVIYYFPILFQDSIGESHNMSMLLGGINMIVYSIFATVS
WF-AIERVGRRRLFLIGTVGQMLSMVIVFACLIPD---------------
--DPMKARGAAVGLFTYIAFFGATWLPLPWLYPAEVN-PIRTRGKANAVS
TCSNWMFNFLIVMVTPIMVD------KIG-WGTYLFFAVMNGCFLPIIYF
FYPETANRSLEEIDIIFAKGFVENMSYVTAAKELPHLTAEEIESYANKYG
LVDRDSNGEGGNRHDEEKTRDRPDQSDSDSPAHVEIDVVDEHGVESGFGD
GINTKETR
>Q0WWW9_At5g59250_Athaliana
MAFAVSVQSHFAIRALKRDHFKNPSPRTFCSCFKSRPDSSYLSLKERTCF
VSKPGLVTTRYRHIFQVGAETGGEFADSGEVADSLASDAPESFSWSSVIL
PFIFPALGGLLFGYDIGATSGATLSLQSPALSGT--------TWFNFSPV
QLGLVVSGSLYGALLGSISVYGVADFLGRRRELIIAAVL-YLLGSLITGC
APD------------------LNILLVGRLLYGFGIGLAMHGAPLYIAET
CPSQIRGTLISLKELFIVLGILLGFSVGSFQID-----------------
--------------VVGGWRYMYGFGTPVALLMGLGMWSLPASPRWLLLR
AVQGKGQLQEYKEKAMLALSKLR----GRPPGDKISEKLVDDAYLSVKTA
YEDEK-----------------SGGNFLEVFQGP------NLKALTIGGG
LVLFQQITGQPSVLYYAGSILQTAGFSAAADATRVSVIIGVFKLLMTWVA
VA-KVDDLGRRPLLIGGVSGIALSLFLLSAYYKFL---------------
---GGFPLVAVGALLLYVGCYQISFGPISWLMVSEIF-PLRTRGRGISLA
VLTNFGSNAIVTFAFSPLKEF-----LGA-ENLFLLFGGIALVSLLFVIL
VVPETKGLSLEEIESKILK-------------------------------
--------------------------------------------------
--------
