# Supplementary material for: Identification and functional characterization of novel xylose transporters from the cell factories Aspergillus niger and Trichoderma reesei
Source: Biotechnol Biofuels. 2016 Jul 20;9:148. doi: 10.1186/s13068-016-0564-4 (PMC4955148; doi:10.1186/s13068-016-0564-4)
Supplement: Supplementary file 3 — 10.1186/s13068-016-0564-4 HMMxylT used for the identification of A. niger and T. reesei xylose transporters. [file 13068_2016_564_MOESM3_ESM.zip]

Archive with 1 entries (1 files):
- Additional file 3
