# Supplementary material for: Identification and functional characterization of novel xylose transporters from the cell factories Aspergillus niger and Trichoderma reesei
Source: Biotechnol Biofuels. 2016 Jul 20;9:148. doi: 10.1186/s13068-016-0564-4 (PMC4955148; doi:10.1186/s13068-016-0564-4)
Supplement: Supplementary file 3 — 10.1186/s13068-016-0564-4 HMMxylT used for the identification of A. niger and T. reesei xylose transporters. [file 13068_2016_564_MOESM3_ESM.zip › Additional file 3]

HMMER3/b [3.0 | March 2010]
NAME  results_out
LENG  523
ALPH  amino
RF    no
CS    no
MAP   yes
DATE  Tue Jul 28 10:50:41 2015
NSEQ  24
EFFN  1.959961
CKSUM 3347579008
STATS LOCAL MSV      -11.7878  0.69781
STATS LOCAL VITERBI  -12.7933  0.69781
STATS LOCAL FORWARD   -6.3072  0.69781
HMM          A        C        D        E        F        G        H        I        K        L        M        N        P        Q        R        S        T        V        W        Y   
            m->m     m->i     m->d     i->m     i->i     d->m     d->d
  COMPO   2.47580  4.20384  3.31741  2.83020  3.03160  2.72442  3.93899  2.63226  2.88580  2.37463  3.47685  3.24623  3.46536  3.17306  3.04127  2.62275  2.79575  2.53690  4.28620  3.37051
          2.68622  4.41932  2.77577  2.73187  3.46106  2.40624  3.72409  3.29388  2.67769  2.69408  4.24277  2.90491  2.73797  3.18151  2.89778  2.37708  2.77484  2.98453  4.58756  3.61611
          1.08057  1.06635  1.15095  3.25419  0.03938  0.00000        *
      1   2.44994  4.33772  3.48111  2.91446  3.47937  2.77824  3.84316  2.57388  2.74838  2.34447  2.89763  3.32178  3.27245  3.17229  3.22393  2.69382  2.66637  2.46794  4.92288  3.68756     72 - -
          2.68618  4.42225  2.77519  2.73123  3.46354  2.40513  3.72494  3.29354  2.67741  2.69355  4.24690  2.90347  2.73739  3.18146  2.89801  2.37887  2.77519  2.98518  4.58477  3.61503
          0.02169  4.23736  4.95971  0.61958  0.77255  0.76204  0.62869
      2   2.64443  4.66330  2.82384  2.36842  3.85613  2.50143  3.73952  3.08974  2.59999  2.79454  3.00925  3.10735  3.90785  2.93807  3.03649  2.57156  2.87605  2.58552  5.20017  3.50817     73 - -
          2.68618  4.42225  2.77519  2.73123  3.46354  2.40513  3.72494  3.29354  2.67741  2.69355  4.24690  2.90347  2.73739  3.18146  2.89801  2.37887  2.77519  2.98518  4.58477  3.61503
          0.01973  4.33107  5.05342  0.61958  0.77255  0.86821  0.54422
      3   2.53243  5.00765  2.78377  2.02134  4.29138  2.87010  3.64952  3.18552  2.18445  3.28600  4.06580  2.94535  3.84543  2.62461  2.89393  2.65237  2.88902  3.36504  5.47805  3.03459     74 - -
          2.68618  4.42225  2.77519  2.73123  3.46354  2.40513  3.72494  3.29354  2.67741  2.69355  4.24690  2.90347  2.73739  3.18146  2.89801  2.37887  2.77519  2.98518  4.58477  3.61503
          0.01973  4.33107  5.05342  0.61958  0.77255  0.86821  0.54422
      4   2.39388  4.51533  3.13941  2.38234  2.85770  3.56264  3.79569  2.85194  2.63151  2.39572  3.60972  3.20999  3.59704  3.04799  3.12848  2.63234  2.68154  2.80393  5.07527  3.22256     75 - -
          2.68618  4.42225  2.77519  2.73123  3.46354  2.40513  3.72494  3.29354  2.67741  2.69355  4.24690  2.90347  2.73739  3.18146  2.89801  2.37887  2.77519  2.98518  4.58477  3.61503
          0.01973  4.33107  5.05342  0.61958  0.77255  0.86821  0.54422
      5   1.99862  5.05080  2.43152  2.07144  4.37791  3.42739  3.68887  3.82809  2.47516  3.37232  4.15197  2.93924  3.85917  2.81297  2.96341  2.18894  2.78085  3.23646  5.55807  4.17610     76 - -
          2.68618  4.42225  2.77519  2.73123  3.46354  2.40513  3.72494  3.29354  2.67741  2.69355  4.24690  2.90347  2.73739  3.18146  2.89801  2.37887  2.77519  2.98518  4.58477  3.61503
          0.01973  4.33107  5.05342  0.61958  0.77255  0.86821  0.54422
      6   2.53580  5.14625  2.17992  2.18889  4.47365  3.42887  3.63346  3.94897  2.07196  3.17823  4.19380  2.90164  3.57105  2.45693  2.87249  2.50699  2.77249  3.52778  5.58809  4.18469     77 - -
          2.68618  4.42225  2.77519  2.73123  3.46354  2.40513  3.72494  3.29354  2.67741  2.69355  4.24690  2.90347  2.73739  3.18146  2.89801  2.37887  2.77519  2.98518  4.58477  3.61503
          0.01973  4.33107  5.05342  0.61958  0.77255  0.86821  0.54422
      7   2.65097  4.96509  2.98569  2.20292  4.23822  3.45730  3.34379  3.36517  2.33992  2.82366  4.02583  2.65669  3.58592  2.68363  2.73157  2.15286  2.88196  3.04982  5.44279  4.08157     78 - -
          2.68618  4.42225  2.77519  2.73123  3.46354  2.40513  3.72494  3.29354  2.67741  2.69355  4.24690  2.90347  2.73739  3.18146  2.89801  2.37887  2.77519  2.98518  4.58477  3.61503
          0.01973  4.33107  5.05342  0.61958  0.77255  0.86821  0.54422
      8   2.41495  4.94101  2.75277  2.36814  4.20838  2.78709  3.66072  3.15009  2.43817  3.21367  4.00646  2.69536  3.85235  2.79246  2.41778  2.51203  2.88214  2.85434  5.42698  4.07045     79 - -
          2.68618  4.42225  2.77519  2.73123  3.46354  2.40513  3.72494  3.29354  2.67741  2.69355  4.24690  2.90347  2.73739  3.18146  2.89801  2.37887  2.77519  2.98518  4.58477  3.61503
          0.01973  4.33107  5.05342  0.61958  0.77255  0.78724  0.60715
      9   2.28323  4.77786  3.11152  2.16360  3.99520  3.50760  3.48211  3.19239  2.42334  2.55829  3.28523  3.06094  3.89609  2.88524  2.81170  2.31340  2.88938  3.09783  5.29521  3.97935     80 - -
          2.68618  4.42225  2.77519  2.73123  3.46354  2.40513  3.72494  3.29354  2.67741  2.69355  4.24690  2.90347  2.73739  3.18146  2.89801  2.37887  2.77519  2.98518  4.58477  3.61503
          0.05465  4.36636  3.20686  0.61958  0.77255  0.76927  0.62241
     10   2.52014  4.78524  2.68367  2.46090  4.00531  3.50058  3.71018  3.24137  2.53083  2.91193  3.54857  3.05080  3.05876  2.57971  2.98541  2.55199  2.75692  2.33093  5.30192  3.98260     81 - -
          2.68618  4.42225  2.77519  2.73123  3.46354  2.40513  3.72494  3.29354  2.67741  2.69355  4.24690  2.90347  2.73739  3.18146  2.89801  2.37887  2.77519  2.98518  4.58477  3.61503
          0.01919  4.35871  5.08105  0.61958  0.77255  0.76004  0.63045
     11   1.95505  5.00380  2.98884  2.26858  4.28341  3.00451  3.66826  3.72444  2.36707  3.28029  4.06371  2.80772  3.86466  2.56275  2.70579  2.54059  2.90282  3.20411  5.47789  3.42102     82 - -
          2.68618  4.42225  2.77519  2.73123  3.46354  2.40513  3.72494  3.29354  2.67741  2.69355  4.24690  2.90347  2.73739  3.18146  2.89801  2.37887  2.77519  2.98518  4.58477  3.61503
          0.01854  4.39270  5.11505  0.61958  0.77255  0.80352  0.59376
     12   2.66651  4.90704  2.43836  2.33039  4.15681  3.20891  3.68955  3.28090  2.27997  2.36572  3.97469  3.00810  3.87859  2.83122  2.83832  2.53946  2.79076  2.89427  5.40157  4.05718     83 - -
          2.68618  4.42225  2.77519  2.73123  3.46354  2.40513  3.72494  3.29354  2.67741  2.69355  4.24690  2.90347  2.73739  3.18146  2.89801  2.37887  2.77519  2.98518  4.58477  3.61503
          0.01854  4.39270  5.11505  0.61958  0.77255  0.62457  0.76677
     13   2.33211  4.45161  3.49017  2.92428  3.11688  3.64385  3.88947  2.96098  2.44198  2.44791  2.76741  3.34938  4.02461  2.89794  3.25389  2.34800  2.91547  2.72938  5.02582  2.81690     84 - -
          2.68618  4.42225  2.77519  2.73123  3.46354  2.40513  3.72494  3.29354  2.67741  2.69355  4.24690  2.90347  2.73739  3.18146  2.89801  2.37887  2.77519  2.98518  4.58477  3.61503
          0.01718  4.46825  5.19060  0.61958  0.77255  0.71169  0.67494
     14   2.16830  4.29581  3.75695  3.18419  2.90297  3.09032  3.30461  2.66692  2.87453  2.03909  3.40464  3.53044  3.68668  3.39405  3.41572  2.96851  2.91323  2.10683  4.89152  3.67632     85 - -
          2.68618  4.42225  2.77519  2.73123  3.46354  2.40513  3.72494  3.29354  2.67741  2.69355  4.24690  2.90347  2.73739  3.18146  2.89801  2.37887  2.77519  2.98518  4.58477  3.61503
          0.01718  4.46825  5.19060  0.61958  0.77255  0.71169  0.67494
     15   2.19677  5.16031  2.47991  2.40013  4.48913  3.46899  3.66555  3.96219  2.23965  3.46028  4.21007  2.57421  3.01355  2.76933  2.59823  2.43424  2.64072  3.54321  5.60726  4.20749     86 - -
          2.68618  4.42225  2.77519  2.73123  3.46354  2.40513  3.72494  3.29354  2.67741  2.69355  4.24690  2.90347  2.73739  3.18146  2.89801  2.37887  2.77519  2.98518  4.58477  3.61503
          0.01718  4.46825  5.19060  0.61958  0.77255  0.71169  0.67494
     16   2.48000  4.79736  3.14549  2.58688  3.72073  3.53791  3.74890  3.15841  2.48152  2.79398  3.87596  2.57524  3.16107  2.65676  3.02719  2.10657  2.80682  2.77270  5.31785  4.00311     87 - -
          2.68618  4.42225  2.77519  2.73123  3.46354  2.40513  3.72494  3.29354  2.67741  2.69355  4.24690  2.90347  2.73739  3.18146  2.89801  2.37887  2.77519  2.98518  4.58477  3.61503
          0.01718  4.46825  5.19060  0.61958  0.77255  0.71169  0.67494
     17   2.69286  5.09832  2.52761  2.35788  3.45690  2.50694  3.19114  3.85939  2.20704  3.21950  4.15092  2.96423  2.99167  2.78676  2.91467  2.42042  2.92447  3.46644  5.55685  4.17192     88 - -
          2.68618  4.42225  2.77519  2.73123  3.46354  2.40513  3.72494  3.29354  2.67741  2.69355  4.24690  2.90347  2.73739  3.18146  2.89801  2.37887  2.77519  2.98518  4.58477  3.61503
          0.01718  4.46825  5.19060  0.61958  0.77255  0.56836  0.83575
     18   2.13089  4.39089  3.40318  2.42286  2.92475  3.69329  3.95149  2.72317  3.00997  2.34825  3.00921  3.45182  4.07164  3.14940  3.09069  2.82391  2.93249  2.52402  3.71977  3.34606     89 - -
          2.68618  4.42225  2.77519  2.73123  3.46354  2.40513  3.72494  3.29354  2.67741  2.69355  4.24690  2.90347  2.73739  3.18146  2.89801  2.37887  2.77519  2.98518  4.58477  3.61503
          0.01625  4.52390  5.24624  0.61958  0.77255  0.63304  0.75710
     19   2.57620  5.03658  2.61547  2.47537  4.31476  3.29499  3.70465  3.75591  2.07195  2.68304  4.09569  2.71388  2.86643  2.82861  2.79448  2.70519  2.77685  3.14761  3.93714  4.14534     90 - -
          2.68618  4.42225  2.77519  2.73123  3.46354  2.40513  3.72494  3.29354  2.67741  2.69355  4.24690  2.90347  2.73739  3.18146  2.89801  2.37887  2.77519  2.98518  4.58477  3.61503
          0.01625  4.52390  5.24624  0.61958  0.77255  0.63304  0.75710
     20   2.59186  5.14210  2.98939  2.07900  4.46122  2.28137  3.69265  3.92267  2.02462  3.43720  4.19809  2.98309  3.89524  2.80199  2.67360  2.51793  2.66543  3.30000  5.59703  4.21056     91 - -
          2.68618  4.42225  2.77519  2.73123  3.46354  2.40513  3.72494  3.29354  2.67741  2.69355  4.24690  2.90347  2.73739  3.18146  2.89801  2.37887  2.77519  2.98518  4.58477  3.61503
          0.01625  4.52390  5.24624  0.61958  0.77255  0.49928  0.93386
     21   2.28365  4.37866  3.46188  3.13047  3.32030  3.72400  3.98730  2.60645  3.07417  1.90935  3.03410  3.50579  3.71024  2.92933  3.39993  2.50027  2.61293  2.64653  4.96842  3.19919     92 - -
          2.68618  4.42225  2.77519  2.73123  3.46354  2.40513  3.72494  3.29354  2.67741  2.69355  4.24690  2.90347  2.73739  3.18146  2.89801  2.37887  2.77519  2.98518  4.58477  3.61503
          0.01546  4.57294  5.29529  0.61958  0.77255  0.55400  0.85483
     22   2.71946  4.79260  3.20756  2.64825  3.05709  2.83449  3.79512  3.16162  2.30166  3.03603  3.87354  2.83572  3.04276  2.97734  2.87233  2.24989  2.95090  2.76179  5.31950  3.34094     93 - -
          2.68618  4.42225  2.77519  2.73123  3.46354  2.40513  3.72494  3.29354  2.67741  2.69355  4.24690  2.90347  2.73739  3.18146  2.89801  2.37887  2.77519  2.98518  4.58477  3.61503
          0.01546  4.57294  5.29529  0.61958  0.77255  0.55400  0.85483
     23   2.48464  5.21249  2.75229  2.36011  4.54610  2.78756  3.21639  4.02457  2.08164  3.51283  4.25691  2.44809  3.89542  2.66292  2.92443  2.13922  2.95937  3.31045  5.65181  4.24684     94 - -
          2.68618  4.42225  2.77519  2.73123  3.46354  2.40513  3.72494  3.29354  2.67741  2.69355  4.24690  2.90347  2.73739  3.18146  2.89801  2.37887  2.77519  2.98518  4.58477  3.61503
          0.01546  4.57294  5.29529  0.61958  0.77255  0.55400  0.85483
     24   2.63548  4.75872  2.88979  2.67397  3.35087  3.59055  3.56155  3.08558  2.65928  2.99837  3.84198  2.52489  3.97767  2.99892  2.69975  2.46115  2.42294  3.06726  3.38569  3.06059     95 - -
          2.68618  4.42225  2.77519  2.73123  3.46354  2.40513  3.72494  3.29354  2.67741  2.69355  4.24690  2.90347  2.73739  3.18146  2.89801  2.37887  2.77519  2.98518  4.58477  3.61503
          0.01546  4.57294  5.29529  0.61958  0.77255  0.55400  0.85483
     25   2.63002  4.51166  3.49036  2.92533  3.34626  3.44358  3.91221  2.68162  2.57534  2.39116  3.61084  3.35986  2.85449  3.20344  2.90647  2.12749  2.83698  2.79197  4.27652  3.17088     96 - -
          2.68618  4.42225  2.77519  2.73123  3.46354  2.40513  3.72494  3.29354  2.67741  2.69355  4.24690  2.90347  2.73739  3.18146  2.89801  2.37887  2.77519  2.98518  4.58477  3.61503
          0.01546  4.57294  5.29529  0.61958  0.77255  0.55400  0.85483
     26   2.63085  4.72823  3.26331  2.70243  3.91865  3.60109  3.81903  3.30794  2.27151  2.14862  3.07880  2.80186  3.65156  3.02110  2.76244  2.34184  2.95257  2.92049  5.26606  3.31431     97 - -
          2.68618  4.42225  2.77519  2.73123  3.46354  2.40513  3.72494  3.29354  2.67741  2.69355  4.24690  2.90347  2.73739  3.18146  2.89801  2.37887  2.77519  2.98518  4.58477  3.61503
          0.01546  4.57294  5.29529  0.61958  0.77255  0.44534  1.02334
     27   2.53241  4.24876  4.08338  3.50220  3.36102  3.17179  4.11801  2.22051  3.40038  2.26079  3.01565  3.34353  4.19138  3.63964  3.61941  2.52147  2.78186  1.64994  4.86242  3.66467     98 - -
          2.68618  4.42225  2.77519  2.73123  3.46354  2.40513  3.72494  3.29354  2.67741  2.69355  4.24690  2.90347  2.73739  3.18146  2.89801  2.37887  2.77519  2.98518  4.58477  3.61503
          0.01489  4.61061  5.33296  0.61958  0.77255  0.48576  0.95510
     28   2.73774  3.39170  4.54002  3.93595  2.00953  3.88829  3.40895  1.93114  3.75484  2.09547  3.25521  3.99537  4.25332  3.91535  3.81930  2.76581  2.96987  2.23521  4.74777  3.00617     99 - -
          2.68618  4.42225  2.77519  2.73123  3.46354  2.40513  3.72494  3.29354  2.67741  2.69355  4.24690  2.90347  2.73739  3.18146  2.89801  2.37887  2.77519  2.98518  4.58477  3.61503
          0.01489  4.61061  5.33296  0.61958  0.77255  0.48576  0.95510
     29   2.27930  3.78348  4.50808  3.90507  2.51043  3.48207  4.20399  2.33987  3.72984  1.90293  3.25694  3.97871  4.24616  3.89615  3.80452  2.40870  2.96522  1.98667  3.62482  3.57733    100 - -
          2.68618  4.42225  2.77519  2.73123  3.46354  2.40513  3.72494  3.29354  2.67741  2.69355  4.24690  2.90347  2.73739  3.18146  2.89801  2.37887  2.77519  2.98518  4.58477  3.61503
          0.01489  4.61061  5.33296  0.61958  0.77255  0.48576  0.95510
     30   2.78669  4.17809  4.60818  4.00502  2.52589  3.94914  4.27533  1.81121  3.82347  2.18490  3.00109  4.06198  3.04049  3.97883  3.88322  3.25615  3.01885  1.66818  4.80316  3.08672    101 - -
          2.68618  4.42225  2.77519  2.73123  3.46354  2.40513  3.72494  3.29354  2.67741  2.69355  4.24690  2.90347  2.73739  3.18146  2.89801  2.37887  2.77519  2.98518  4.58477  3.61503
          0.01489  4.61061  5.33296  0.61958  0.77255  0.48576  0.95510
     31   2.00156  2.72502  4.12449  3.54795  2.69487  2.83476  4.14423  2.27214  3.44221  2.46782  3.38426  3.77495  4.18602  3.67547  3.65067  2.47654  2.63724  2.51699  4.87917  3.68390    102 - -
          2.68618  4.42225  2.77519  2.73123  3.46354  2.40513  3.72494  3.29354  2.67741  2.69355  4.24690  2.90347  2.73739  3.18146  2.89801  2.37887  2.77519  2.98518  4.58477  3.61503
          0.01489  4.61061  5.33296  0.61958  0.77255  0.48576  0.95510
     32   2.19864  3.57085  4.53523  3.93162  2.74932  3.89218  4.21807  2.13074  3.75318  1.74011  2.82310  3.99719  4.25707  3.91621  3.82169  2.76181  2.57007  2.26279  4.76511  3.58500    103 - -
          2.68618  4.42225  2.77519  2.73123  3.46354  2.40513  3.72494  3.29354  2.67741  2.69355  4.24690  2.90347  2.73739  3.18146  2.89801  2.37887  2.77519  2.98518  4.58477  3.61503
          0.01489  4.61061  5.33296  0.61958  0.77255  0.48576  0.95510
     33   3.06070  4.41120  4.91578  4.32463  1.55956  4.28215  4.62508  2.11148  4.15603  1.81505  3.08921  4.40048  4.59696  4.28559  4.21066  3.60379  2.88965  1.70509  5.08012  3.92469    104 - -
          2.68618  4.42225  2.77519  2.73123  3.46354  2.40513  3.72494  3.29354  2.67741  2.69355  4.24690  2.90347  2.73739  3.18146  2.89801  2.37887  2.77519  2.98518  4.58477  3.61503
          0.01489  4.61061  5.33296  0.61958  0.77255  0.48576  0.95510
     34   1.45300  4.43064  3.74725  3.19153  3.64423  3.68709  4.07615  2.80514  3.13612  2.45468  3.61141  3.54868  2.97909  3.43110  3.46744  2.59462  2.99122  2.20971  5.10428  3.87915    105 - -
          2.68618  4.42225  2.77519  2.73123  3.46354  2.40513  3.72494  3.29354  2.67741  2.69355  4.24690  2.90347  2.73739  3.18146  2.89801  2.37887  2.77519  2.98518  4.58477  3.61503
          0.01489  4.61061  5.33296  0.61958  0.77255  0.48576  0.95510
     35   1.17418  2.45468  4.22655  3.79080  4.37337  2.87152  4.62910  3.76589  3.72706  3.47633  4.32328  3.80873  4.07194  3.97694  3.98968  2.17708  1.84471  3.31103  5.78222  4.60398    106 - -
          2.68618  4.42225  2.77519  2.73123  3.46354  2.40513  3.72494  3.29354  2.67741  2.69355  4.24690  2.90347  2.73739  3.18146  2.89801  2.37887  2.77519  2.98518  4.58477  3.61503
          0.01489  4.61061  5.33296  0.61958  0.77255  0.48576  0.95510
     36   2.87552  4.26073  4.67859  4.08123  1.95172  4.04963  4.38114  1.95726  3.90794  1.55713  3.27510  4.15576  4.39765  4.06220  3.97636  3.16620  2.61852  2.19980  4.89783  3.72284    107 - -
          2.68618  4.42225  2.77519  2.73123  3.46354  2.40513  3.72494  3.29354  2.67741  2.69355  4.24690  2.90347  2.73739  3.18146  2.89801  2.37887  2.77519  2.98518  4.58477  3.61503
          0.01489  4.61061  5.33296  0.61958  0.77255  0.48576  0.95510
     37   2.23245  4.49134  4.07146  3.85605  4.96595  0.72907  4.87187  4.41500  3.95043  4.09474  4.88009  3.82452  4.07361  4.17352  4.20612  2.22536  2.51013  3.70431  6.29529  5.14233    108 - -
          2.68618  4.42225  2.77519  2.73123  3.46354  2.40513  3.72494  3.29354  2.67741  2.69355  4.24690  2.90347  2.73739  3.18146  2.89801  2.37887  2.77519  2.98518  4.58477  3.61503
          0.01489  4.61061  5.33296  0.61958  0.77255  0.48576  0.95510
     38   2.35211  4.49791  3.85801  3.47775  2.58493  0.99966  4.43214  3.60537  3.50100  3.31651  4.18998  3.67639  4.09832  3.77097  3.81277  2.43758  3.06422  3.22699  5.58977  4.33199    109 - -
          2.68618  4.42225  2.77519  2.73123  3.46354  2.40513  3.72494  3.29354  2.67741  2.69355  4.24690  2.90347  2.73739  3.18146  2.89801  2.37887  2.77519  2.98518  4.58477  3.61503
          0.01489  4.61061  5.33296  0.61958  0.77255  0.48576  0.95510
     39   2.77455  4.35324  4.82574  4.23308  2.49997  4.19629  4.54242  2.10538  4.06428  1.25681  3.29429  4.31013  4.52575  4.20733  4.12710  3.51395  2.78727  1.83428  5.02799  3.86838    110 - -
          2.68618  4.42225  2.77519  2.73123  3.46354  2.40513  3.72494  3.29354  2.67741  2.69355  4.24690  2.90347  2.73739  3.18146  2.89801  2.37887  2.77519  2.98518  4.58477  3.61503
          0.01489  4.61061  5.33296  0.61958  0.77255  0.48576  0.95510
     40   2.93154  4.32390  4.66349  4.06885  3.01124  4.10207  4.42543  2.30648  3.90991  1.18203  2.74767  3.31923  4.43890  4.06773  3.99976  3.40988  3.16225  1.89573  4.94900  3.78617    111 - -
          2.68618  4.42225  2.77519  2.73123  3.46354  2.40513  3.72494  3.29354  2.67741  2.69355  4.24690  2.90347  2.73739  3.18146  2.89801  2.37887  2.77519  2.98518  4.58477  3.61503
          0.01489  4.61061  5.33296  0.61958  0.77255  0.48576  0.95510
     41   3.26021  4.64997  4.65313  4.14960  0.98399  4.27893  3.99573  2.68933  4.00335  2.45708  3.73946  3.16030  4.62216  4.12607  4.11349  3.59027  3.48797  2.92291  4.29346  2.16520    112 - -
          2.68618  4.42225  2.77519  2.73123  3.46354  2.40513  3.72494  3.29354  2.67741  2.69355  4.24690  2.90347  2.73739  3.18146  2.89801  2.37887  2.77519  2.98518  4.58477  3.61503
          0.01489  4.61061  5.33296  0.61958  0.77255  0.48576  0.95510
     42   3.81615  5.45835  4.62773  4.63727  5.65499  0.15621  5.64482  5.49593  4.90926  5.02213  6.04457  4.79557  4.86023  5.17655  5.00700  4.01669  4.34734  4.88375  6.49725  5.80074    113 - -
          2.68618  4.42225  2.77519  2.73123  3.46354  2.40513  3.72494  3.29354  2.67741  2.69355  4.24690  2.90347  2.73739  3.18146  2.89801  2.37887  2.77519  2.98518  4.58477  3.61503
          0.01489  4.61061  5.33296  0.61958  0.77255  0.48576  0.95510
     43   4.20415  5.33636  5.30514  5.05627  1.62931  4.94169  3.87549  3.06355  4.86206  3.06084  4.35942  4.60339  5.21856  4.69742  4.78604  4.31602  4.41535  3.70331  3.98083  0.63634    114 - -
          2.68618  4.42225  2.77519  2.73123  3.46354  2.40513  3.72494  3.29354  2.67741  2.69355  4.24690  2.90347  2.73739  3.18146  2.89801  2.37887  2.77519  2.98518  4.58477  3.61503
          0.01489  4.61061  5.33296  0.61958  0.77255  0.48576  0.95510
     44   3.47256  6.08967  0.61681  2.46364  5.41302  3.57675  4.26273  5.05589  3.43415  4.52179  5.43515  2.26981  4.27313  3.45679  4.11851  3.32140  3.80713  4.57394  6.61370  5.03542    115 - -
          2.68618  4.42225  2.77519  2.73123  3.46354  2.40513  3.72494  3.29354  2.67741  2.69355  4.24690  2.90347  2.73739  3.18146  2.89801  2.37887  2.77519  2.98518  4.58477  3.61503
          0.01489  4.61061  5.33296  0.61958  0.77255  0.48576  0.95510
     45   2.53408  4.69591  3.33860  2.79471  3.93456  3.10987  3.89305  2.41707  2.77112  2.98425  3.84057  3.26268  4.02112  2.20369  3.18910  2.68200  1.83776  3.03499  5.29582  4.01585    116 - -
          2.68618  4.42225  2.77519  2.73123  3.46354  2.40513  3.72494  3.29354  2.67741  2.69355  4.24690  2.90347  2.73739  3.18146  2.89801  2.37887  2.77519  2.98518  4.58477  3.61503
          0.01489  4.61061  5.33296  0.61958  0.77255  0.48576  0.95510
     46   2.14575  4.50815  4.00999  3.85382  5.04155  0.73237  4.91422  4.51139  4.01582  4.18623  4.96675  3.82675  4.08324  4.22082  4.26540  1.93435  3.11001  3.76071  6.36519  5.21331    117 - -
          2.68618  4.42225  2.77519  2.73123  3.46354  2.40513  3.72494  3.29354  2.67741  2.69355  4.24690  2.90347  2.73739  3.18146  2.89801  2.37887  2.77519  2.98518  4.58477  3.61503
          0.01489  4.61061  5.33296  0.61958  0.77255  0.48576  0.95510
     47   2.33135  4.21428  4.19926  3.61312  2.98132  3.83784  4.14546  2.65124  3.49372  2.40779  2.59832  3.82095  4.20918  3.71436  3.67512  2.72149  2.07906  1.77027  4.82966  3.29610    118 - -
          2.68618  4.42225  2.77519  2.73123  3.46354  2.40513  3.72494  3.29354  2.67741  2.69355  4.24690  2.90347  2.73739  3.18146  2.89801  2.37887  2.77519  2.98518  4.58477  3.61503
          0.01489  4.61061  5.33296  0.61958  0.77255  0.48576  0.95510
     48   3.01288  4.36936  4.87328  4.27849  2.61644  4.22459  4.56825  1.41830  4.10538  1.95523  2.20583  4.34639  4.54737  4.23746  4.15688  3.54365  2.53994  2.12214  5.03552  3.88229    119 - -
          2.68618  4.42225  2.77519  2.73123  3.46354  2.40513  3.72494  3.29354  2.67741  2.69355  4.24690  2.90347  2.73739  3.18146  2.89801  2.37887  2.77519  2.98518  4.58477  3.61503
          0.01489  4.61061  5.33296  0.61958  0.77255  0.48576  0.95510
     49   2.68885  4.72017  3.39997  3.20277  4.91791  2.04266  4.49487  4.40952  3.45477  4.02036  4.81386  2.77919  4.08379  3.71279  3.84775  0.83929  3.16362  3.78240  6.18892  4.91441    120 - -
          2.68618  4.42225  2.77519  2.73123  3.46354  2.40513  3.72494  3.29354  2.67741  2.69355  4.24690  2.90347  2.73739  3.18146  2.89801  2.37887  2.77519  2.98518  4.58477  3.61503
          0.01489  4.61061  5.33296  0.61958  0.77255  0.48576  0.95510
     50   2.74002  4.69425  3.45212  3.03958  4.21546  1.04785  4.14759  3.60897  3.01536  2.91999  4.14773  3.42628  4.08271  3.02341  3.38255  2.61959  3.08804  2.95909  5.57053  4.29878    121 - -
          2.68618  4.42225  2.77519  2.73123  3.46354  2.40513  3.72494  3.29354  2.67741  2.69355  4.24690  2.90347  2.73739  3.18146  2.89801  2.37887  2.77519  2.98518  4.58477  3.61503
          0.01489  4.61061  5.33296  0.61958  0.77255  0.48576  0.95510
     51   2.37223  4.25049  4.67983  4.08633  2.26843  4.05849  4.40485  1.68953  3.91804  2.03041  3.33688  4.16360  4.41049  4.08406  3.99426  3.37040  2.48391  1.89133  4.93787  3.75871    122 - -
          2.68618  4.42225  2.77519  2.73123  3.46354  2.40513  3.72494  3.29354  2.67741  2.69355  4.24690  2.90347  2.73739  3.18146  2.89801  2.37887  2.77519  2.98518  4.58477  3.61503
          0.01489  4.61061  5.33296  0.61958  0.77255  0.48576  0.95510
     52   2.76193  4.19917  4.36782  3.77549  3.29739  3.89264  4.20867  2.17114  3.63191  1.87117  2.68779  3.92762  4.25766  3.21705  3.76696  2.95355  2.48463  1.68904  4.82631  3.64088    123 - -
          2.68618  4.42225  2.77519  2.73123  3.46354  2.40513  3.72494  3.29354  2.67741  2.69355  4.24690  2.90347  2.73739  3.18146  2.89801  2.37887  2.77519  2.98518  4.58477  3.61503
          0.01489  4.61061  5.33296  0.61958  0.77255  0.48576  0.95510
     53   2.24710  4.93242  3.13348  2.37782  4.18937  2.62318  3.77932  3.60678  2.58049  2.67563  4.02125  2.53577  3.95623  2.92942  3.04395  2.54450  2.24828  3.06944  5.45229  4.11697    124 - -
          2.68618  4.42225  2.77519  2.73123  3.46354  2.40513  3.72494  3.29354  2.67741  2.69355  4.24690  2.90347  2.73739  3.18146  2.89801  2.37887  2.77519  2.98518  4.58477  3.61503
          0.01489  4.61061  5.33296  0.61958  0.77255  0.48576  0.95510
     54   2.42895  4.52909  3.18730  2.95397  3.68270  3.68396  3.94155  3.04507  2.91962  2.24239  1.87968  3.38518  4.07301  3.02120  3.29622  2.27660  2.97501  2.81053  5.10905  3.86224    125 - -
          2.68618  4.42225  2.77519  2.73123  3.46354  2.40513  3.72494  3.29354  2.67741  2.69355  4.24690  2.90347  2.73739  3.18146  2.89801  2.37887  2.77519  2.98518  4.58477  3.61503
          0.01489  4.61061  5.33296  0.61958  0.77255  0.48576  0.95510
     55   2.73383  5.15850  2.65768  2.18267  4.46915  3.52007  3.41871  3.93158  2.39634  2.58893  4.20850  2.89900  2.63277  2.82078  2.79072  2.29232  2.70867  3.53054  5.61220  3.75094    126 - -
          2.68618  4.42225  2.77519  2.73123  3.46354  2.40513  3.72494  3.29354  2.67741  2.69355  4.24690  2.90347  2.73739  3.18146  2.89801  2.37887  2.77519  2.98518  4.58477  3.61503
          0.01489  4.61061  5.33296  0.61958  0.77255  0.48576  0.95510
     56   2.45824  5.18590  2.49386  2.45042  4.50517  3.51657  3.71082  3.97360  2.34800  3.48036  4.23446  2.71059  3.56367  2.44188  2.94718  2.04172  2.71343  3.56282  5.63474  2.94220    127 - -
          2.68618  4.42225  2.77519  2.73123  3.46354  2.40513  3.72494  3.29354  2.67741  2.69355  4.24690  2.90347  2.73739  3.18146  2.89801  2.37887  2.77519  2.98518  4.58477  3.61503
          0.01489  4.61061  5.33296  0.61958  0.77255  0.48576  0.95510
     57   2.80262  4.23131  4.41758  3.83372  1.61790  3.91876  4.14166  2.67503  3.68343  2.41291  3.34855  3.95004  4.28436  3.86453  3.80193  2.58548  2.66768  2.18722  3.27645  2.69984    128 - -
          2.68618  4.42225  2.77519  2.73123  3.46354  2.40513  3.72494  3.29354  2.67741  2.69355  4.24690  2.90347  2.73739  3.18146  2.89801  2.37887  2.77519  2.98518  4.58477  3.61503
          0.01489  4.61061  5.33296  0.61958  0.77255  0.48576  0.95510
     58   2.52129  5.05650  3.06416  2.30248  4.33203  3.53846  3.73455  3.16824  2.04851  2.74458  4.11633  2.67672  3.05915  2.57040  2.98053  2.60613  2.76277  3.00456  5.53318  4.16897    129 - -
          2.68618  4.42225  2.77519  2.73123  3.46354  2.40513  3.72494  3.29354  2.67741  2.69355  4.24690  2.90347  2.73739  3.18146  2.89801  2.37887  2.77519  2.98518  4.58477  3.61503
          0.01489  4.61061  5.33296  0.61958  0.77255  0.48576  0.95510
     59   2.13651  5.22756  2.40475  2.14967  3.61846  3.34363  3.70286  4.04184  2.24756  3.52840  4.27140  2.40858  3.90666  2.59104  2.81506  2.58071  2.97084  3.61274  5.66602  4.26006    130 - -
          2.68618  4.42225  2.77519  2.73123  3.46354  2.40513  3.72494  3.29354  2.67741  2.69355  4.24690  2.90347  2.73739  3.18146  2.89801  2.37887  2.77519  2.98518  4.58477  3.61503
          0.01489  4.61061  5.33296  0.61958  0.77255  0.48576  0.95510
     60   2.40654  4.75676  3.26095  2.35191  2.99644  3.60861  3.22931  3.34197  2.47167  2.45465  3.84113  3.19350  3.99532  3.02248  2.34015  2.82328  2.77770  2.74888  5.29196  3.54460    131 - -
          2.68618  4.42225  2.77519  2.73123  3.46354  2.40513  3.72494  3.29354  2.67741  2.69355  4.24690  2.90347  2.73739  3.18146  2.89801  2.37887  2.77519  2.98518  4.58477  3.61503
          0.01489  4.61061  5.33296  0.61958  0.77255  0.48576  0.95510
     61   2.48660  4.22115  4.31059  3.72381  1.54093  3.87972  4.17711  2.49426  3.58874  2.36785  2.58019  3.89411  4.24837  3.79356  3.74065  2.58327  3.00072  2.45531  4.80207  3.36635    132 - -
          2.68618  4.42225  2.77519  2.73123  3.46354  2.40513  3.72494  3.29354  2.67741  2.69355  4.24690  2.90347  2.73739  3.18146  2.89801  2.37887  2.77519  2.98518  4.58477  3.61503
          0.01489  4.61061  5.33296  0.61958  0.77255  0.48576  0.95510
     62   2.78940  5.14353  2.96936  2.38627  4.46887  1.92304  3.12583  3.91986  2.57074  3.46369  4.24564  2.78289  2.36904  2.91525  3.05265  2.65848  2.62561  3.53552  5.65029  4.27245    133 - -
          2.68618  4.42225  2.77519  2.73123  3.46354  2.40513  3.72494  3.29354  2.67741  2.69355  4.24690  2.90347  2.73739  3.18146  2.89801  2.37887  2.77519  2.98518  4.58477  3.61503
          0.06280  4.61061  2.97748  0.61958  0.77255  0.48576  0.95510
     63   2.50566  5.15931  2.83723  2.34385  4.47669  3.23960  3.69234  3.94352  2.33008  3.45278  3.60546  2.72084  3.18611  2.21525  2.92665  2.43931  2.36956  3.26765  5.60912  4.21555    134 - -
          2.68635  4.42256  2.77475  2.73115  3.46385  2.40524  3.72447  3.29385  2.67758  2.69359  4.24661  2.90328  2.73723  3.18164  2.89812  2.37892  2.77506  2.98540  4.58460  3.61457
          0.82937  1.02060  1.59309  1.14293  0.38402  0.57015  0.83342
     64   2.65075  4.91399  2.72674  2.45670  3.69564  2.80313  3.40740  3.59805  2.23540  2.81967  3.43731  2.67596  3.59452  2.80533  2.92332  2.66816  2.45458  3.25605  5.40389  4.05404    143 - -
          2.68618  4.42225  2.77519  2.73123  3.46354  2.40513  3.72494  3.29354  2.67741  2.69355  4.24690  2.90347  2.73739  3.18146  2.89801  2.37887  2.77519  2.98518  4.58477  3.61503
          0.13852  4.34248  2.15118  0.61958  0.77255  0.72307  0.66409
     65   2.64529  4.96750  2.80026  2.34653  4.24442  3.44753  3.21093  3.68304  2.27583  3.24176  4.02760  2.94926  3.83951  2.66850  2.60860  2.30885  2.40584  3.32120  3.35714  4.07947    144 - -
          2.68618  4.42225  2.77519  2.73123  3.46354  2.40513  3.72494  3.29354  2.67741  2.69355  4.24690  2.90347  2.73739  3.18146  2.89801  2.37887  2.77519  2.98518  4.58477  3.61503
          0.02054  4.29144  5.01378  0.61958  0.77255  0.47669  0.96978
     66   2.28494  4.58026  3.35619  2.45795  2.74844  3.61381  3.20924  2.64391  2.62083  2.68464  3.67393  3.25614  3.38508  2.96293  3.17480  2.84014  2.56557  2.87014  5.13849  3.35393    145 - -
          2.68618  4.42225  2.77519  2.73123  3.46354  2.40513  3.72494  3.29354  2.67741  2.69355  4.24690  2.90347  2.73739  3.18146  2.89801  2.37887  2.77519  2.98518  4.58477  3.61503
          0.01657  4.50450  5.22685  0.61958  0.77255  0.66166  0.72566
     67   2.70250  5.06702  2.86897  2.45400  4.35668  3.28607  3.69355  3.80497  2.11698  3.34848  4.12382  2.43667  3.89098  2.66868  2.93523  2.18528  2.72869  2.98461  5.53493  2.95113    146 - -
          2.68618  4.42225  2.77519  2.73123  3.46354  2.40513  3.72494  3.29354  2.67741  2.69355  4.24690  2.90347  2.73739  3.18146  2.89801  2.37887  2.77519  2.98518  4.58477  3.61503
          0.01657  4.50450  5.22685  0.61958  0.77255  0.38966  1.13100
     68   2.38896  4.66339  2.70120  2.59093  2.50376  3.63516  3.86217  3.21788  2.76106  2.37980  3.22611  3.01015  2.92743  3.09126  3.17988  2.85746  2.80406  2.82513  5.21463  3.93882    147 - -
          2.68618  4.42225  2.77519  2.73123  3.46354  2.40513  3.72494  3.29354  2.67741  2.69355  4.24690  2.90347  2.73739  3.18146  2.89801  2.37887  2.77519  2.98518  4.58477  3.61503
          0.01489  4.61061  5.33296  0.61958  0.77255  0.48576  0.95510
     69   2.51493  5.22653  2.70977  2.27716  4.55928  3.51192  3.70886  4.03709  2.35937  3.52706  4.27266  2.30915  3.53677  2.81059  2.73332  1.89536  2.57835  3.61100  5.66760  4.26282    148 - -
          2.68618  4.42225  2.77519  2.73123  3.46354  2.40513  3.72494  3.29354  2.67741  2.69355  4.24690  2.90347  2.73739  3.18146  2.89801  2.37887  2.77519  2.98518  4.58477  3.61503
          0.01489  4.61061  5.33296  0.61958  0.77255  0.48576  0.95510
     70   2.44360  5.23846  2.59428  2.34331  4.57100  3.08808  3.72628  4.04827  2.48029  3.54186  4.29148  2.52788  2.60573  2.68906  2.97474  1.99332  2.80559  3.62427  5.68604  4.28006    149 - -
          2.68618  4.42225  2.77519  2.73123  3.46354  2.40513  3.72494  3.29354  2.67741  2.69355  4.24690  2.90347  2.73739  3.18146  2.89801  2.37887  2.77519  2.98518  4.58477  3.61503
          0.01489  4.61061  5.33296  0.61958  0.77255  0.48576  0.95510
     71   2.73232  4.69480  2.69884  2.75286  3.87518  3.62548  3.84920  3.04004  2.64837  2.92683  3.78363  2.94887  4.01128  3.06671  3.15889  2.35294  2.04194  2.33417  4.21029  3.35196    150 - -
          2.68618  4.42225  2.77519  2.73123  3.46354  2.40513  3.72494  3.29354  2.67741  2.69355  4.24690  2.90347  2.73739  3.18146  2.89801  2.37887  2.77519  2.98518  4.58477  3.61503
          0.01489  4.61061  5.33296  0.61958  0.77255  0.48576  0.95510
     72   2.74044  4.78191  3.25436  2.39225  3.98115  3.60913  3.82031  2.76366  2.32828  2.35338  2.92529  3.18709  3.99553  2.46130  2.52629  2.82372  2.97101  3.09166  5.31159  3.37546    151 - -
          2.68618  4.42225  2.77519  2.73123  3.46354  2.40513  3.72494  3.29354  2.67741  2.69355  4.24690  2.90347  2.73739  3.18146  2.89801  2.37887  2.77519  2.98518  4.58477  3.61503
          0.01489  4.61061  5.33296  0.61958  0.77255  0.48576  0.95510
     73   2.75366  4.89970  3.18803  2.62818  4.13163  3.59029  3.79172  3.53514  2.07225  2.25178  3.97803  3.13722  3.98011  2.16967  3.01729  2.31508  2.74780  2.79767  5.40981  4.09166    152 - -
          2.68618  4.42225  2.77519  2.73123  3.46354  2.40513  3.72494  3.29354  2.67741  2.69355  4.24690  2.90347  2.73739  3.18146  2.89801  2.37887  2.77519  2.98518  4.58477  3.61503
          0.01489  4.61061  5.33296  0.61958  0.77255  0.48576  0.95510
     74   2.09047  4.50554  4.02082  3.84421  5.02685  0.79392  4.89681  4.49569  3.98838  4.16773  4.94719  3.82145  4.07918  4.19840  4.24439  1.80953  3.10324  3.75103  6.34902  5.19477    153 - -
          2.68618  4.42225  2.77519  2.73123  3.46354  2.40513  3.72494  3.29354  2.67741  2.69355  4.24690  2.90347  2.73739  3.18146  2.89801  2.37887  2.77519  2.98518  4.58477  3.61503
          0.01489  4.61061  5.33296  0.61958  0.77255  0.48576  0.95510
     75   2.35834  4.18400  4.36772  3.77460  2.51775  3.87267  4.18048  2.61515  3.62616  1.45495  3.29188  3.35778  4.23994  3.81957  3.75296  3.16865  2.82655  2.33880  3.04817  3.58703    154 - -
          2.68618  4.42225  2.77519  2.73123  3.46354  2.40513  3.72494  3.29354  2.67741  2.69355  4.24690  2.90347  2.73739  3.18146  2.89801  2.37887  2.77519  2.98518  4.58477  3.61503
          0.01489  4.61061  5.33296  0.61958  0.77255  0.48576  0.95510
     76   3.05838  3.29155  5.01660  4.42761  2.89085  4.31266  4.68363  1.41105  4.24764  1.70914  2.95480  4.46325  4.63036  4.37502  4.27912  3.64172  3.29280  1.65099  5.12583  3.96719    155 - -
          2.68618  4.42225  2.77519  2.73123  3.46354  2.40513  3.72494  3.29354  2.67741  2.69355  4.24690  2.90347  2.73739  3.18146  2.89801  2.37887  2.77519  2.98518  4.58477  3.61503
          0.01489  4.61061  5.33296  0.61958  0.77255  0.48576  0.95510
     77   2.62876  4.47471  4.65378  4.12234  3.78682  4.19542  4.76518  1.99839  4.01928  2.60483  3.68511  4.30335  4.61671  4.26907  4.22156  3.54583  1.86364  1.08666  5.45325  4.24959    156 - -
          2.68618  4.42225  2.77519  2.73123  3.46354  2.40513  3.72494  3.29354  2.67741  2.69355  4.24690  2.90347  2.73739  3.18146  2.89801  2.37887  2.77519  2.98518  4.58477  3.61503
          0.01489  4.61061  5.33296  0.61958  0.77255  0.48576  0.95510
     78   1.44963  4.61677  3.64670  3.34369  4.77145  3.33306  4.50387  4.22002  3.44756  3.86532  4.66500  2.82492  4.06144  3.73265  3.81201  1.02866  3.09493  3.63782  6.07079  4.82756    157 - -
          2.68618  4.42225  2.77519  2.73123  3.46354  2.40513  3.72494  3.29354  2.67741  2.69355  4.24690  2.90347  2.73739  3.18146  2.89801  2.37887  2.77519  2.98518  4.58477  3.61503
          0.01489  4.61061  5.33296  0.61958  0.77255  0.48576  0.95510
     79   2.43465  4.30038  4.04682  3.47993  3.46276  2.57506  4.16159  1.53533  3.38979  2.38262  3.45516  3.74491  4.19645  3.64300  3.63395  2.70669  2.66918  2.33441  4.96307  3.76116    158 - -
          2.68618  4.42225  2.77519  2.73123  3.46354  2.40513  3.72494  3.29354  2.67741  2.69355  4.24690  2.90347  2.73739  3.18146  2.89801  2.37887  2.77519  2.98518  4.58477  3.61503
          0.01489  4.61061  5.33296  0.61958  0.77255  0.48576  0.95510
     80   2.47230  4.17753  4.35445  3.76067  2.20371  3.86467  4.17599  2.61354  3.61485  1.76280  2.82469  3.90466  4.23197  3.80895  3.74406  2.58859  2.66976  2.42500  4.78753  2.73893    159 - -
          2.68618  4.42225  2.77519  2.73123  3.46354  2.40513  3.72494  3.29354  2.67741  2.69355  4.24690  2.90347  2.73739  3.18146  2.89801  2.37887  2.77519  2.98518  4.58477  3.61503
          0.01489  4.61061  5.33296  0.61958  0.77255  0.48576  0.95510
     81   2.74763  4.99901  3.08804  1.98450  4.25283  3.55682  3.76352  3.19565  2.54896  2.30579  4.06747  2.52286  3.95267  2.69434  3.01547  2.10389  2.97959  3.33949  5.49102  4.14396    160 - -
          2.68618  4.42225  2.77519  2.73123  3.46354  2.40513  3.72494  3.29354  2.67741  2.69355  4.24690  2.90347  2.73739  3.18146  2.89801  2.37887  2.77519  2.98518  4.58477  3.61503
          0.01489  4.61061  5.33296  0.61958  0.77255  0.48576  0.95510
     82   2.18971  4.21107  4.64630  4.04513  2.85381  3.99346  4.32066  1.76788  3.86588  1.70679  3.26806  4.10555  4.34722  4.01928  3.92648  3.30210  3.05649  2.07412  4.84091  2.79572    161 - -
          2.68618  4.42225  2.77519  2.73123  3.46354  2.40513  3.72494  3.29354  2.67741  2.69355  4.24690  2.90347  2.73739  3.18146  2.89801  2.37887  2.77519  2.98518  4.58477  3.61503
          0.01489  4.61061  5.33296  0.61958  0.77255  0.48576  0.95510
     83   2.84031  2.92768  4.68715  4.53228  5.06812  0.41461  5.27101  4.52187  4.47853  4.27088  5.13825  4.26910  4.32209  4.71281  4.58317  3.06121  3.39575  3.88812  6.32775  5.31246    162 - -
          2.68618  4.42225  2.77519  2.73123  3.46354  2.40513  3.72494  3.29354  2.67741  2.69355  4.24690  2.90347  2.73739  3.18146  2.89801  2.37887  2.77519  2.98518  4.58477  3.61503
          0.01489  4.61061  5.33296  0.61958  0.77255  0.48576  0.95510
     84   1.38406  1.69653  4.30895  3.89119  4.38222  2.69061  4.68586  3.77303  3.81953  3.48941  4.33842  3.85170  4.07726  4.05618  4.05665  2.28340  2.03841  3.31251  5.79895  4.63060    163 - -
          2.68618  4.42225  2.77519  2.73123  3.46354  2.40513  3.72494  3.29354  2.67741  2.69355  4.24690  2.90347  2.73739  3.18146  2.89801  2.37887  2.77519  2.98518  4.58477  3.61503
          0.01489  4.61061  5.33296  0.61958  0.77255  0.48576  0.95510
     85   2.28041  4.19345  4.67010  4.06324  2.05130  3.97402  4.29627  2.30985  3.87257  1.76371  2.94347  4.10132  4.32719  4.01262  3.91420  3.28304  3.04050  2.20752  2.79439  3.62324    164 - -
          2.68618  4.42225  2.77519  2.73123  3.46354  2.40513  3.72494  3.29354  2.67741  2.69355  4.24690  2.90347  2.73739  3.18146  2.89801  2.37887  2.77519  2.98518  4.58477  3.61503
          0.01489  4.61061  5.33296  0.61958  0.77255  0.48576  0.95510
     86   2.81200  4.19222  4.68789  4.08247  1.93257  3.97783  4.28788  1.86628  3.88780  1.76002  3.24256  4.10836  4.33214  4.02543  3.92359  2.98790  3.04344  2.13881  3.71851  3.58014    165 - -
          2.68618  4.42225  2.77519  2.73123  3.46354  2.40513  3.72494  3.29354  2.67741  2.69355  4.24690  2.90347  2.73739  3.18146  2.89801  2.37887  2.77519  2.98518  4.58477  3.61503
          0.01489  4.61061  5.33296  0.61958  0.77255  0.48576  0.95510
     87   2.18216  4.52112  3.97252  3.87430  5.07694  0.59918  4.96011  4.54352  4.08571  4.23367  5.02167  3.84123  4.09858  4.28176  4.31576  2.43785  3.13456  3.78471  6.40577  5.25764    166 - -
          2.68618  4.42225  2.77519  2.73123  3.46354  2.40513  3.72494  3.29354  2.67741  2.69355  4.24690  2.90347  2.73739  3.18146  2.89801  2.37887  2.77519  2.98518  4.58477  3.61503
          0.01489  4.61061  5.33296  0.61958  0.77255  0.48576  0.95510
     88   1.57467  4.52277  3.86212  3.39549  4.42489  2.04774  4.41100  3.82140  3.37328  3.50558  4.33506  3.61340  4.04501  3.66691  3.72631  1.50604  2.73236  2.51902  5.78213  4.55731    167 - -
          2.68618  4.42225  2.77519  2.73123  3.46354  2.40513  3.72494  3.29354  2.67741  2.69355  4.24690  2.90347  2.73739  3.18146  2.89801  2.37887  2.77519  2.98518  4.58477  3.61503
          0.01489  4.61061  5.33296  0.61958  0.77255  0.48576  0.95510
     89   2.40590  4.58724  5.04987  4.47063  3.42829  4.50579  4.86448  1.46458  4.32063  1.21319  2.63213  4.60267  4.78211  4.44331  4.39764  3.83758  3.48371  2.28720  5.27900  4.16134    168 - -
          2.68618  4.42225  2.77519  2.73123  3.46354  2.40513  3.72494  3.29354  2.67741  2.69355  4.24690  2.90347  2.73739  3.18146  2.89801  2.37887  2.77519  2.98518  4.58477  3.61503
          0.01489  4.61061  5.33296  0.61958  0.77255  0.48576  0.95510
     90   2.56239  3.36371  4.50705  3.90421  1.91706  3.54135  4.20444  2.24922  3.72934  1.96071  3.01150  3.97878  4.24692  3.89597  3.80470  2.51307  2.96622  2.38670  4.75904  3.26888    169 - -
          2.68618  4.42225  2.77519  2.73123  3.46354  2.40513  3.72494  3.29354  2.67741  2.69355  4.24690  2.90347  2.73739  3.18146  2.89801  2.37887  2.77519  2.98518  4.58477  3.61503
          0.01489  4.61061  5.33296  0.61958  0.77255  0.48576  0.95510
     91   2.07127  4.43467  3.64926  3.08337  3.17460  3.14234  3.98689  2.93772  3.03501  2.23149  3.55055  2.83934  4.09872  3.33265  3.37989  2.38784  2.76481  2.11118  5.03091  3.80044    170 - -
          2.68618  4.42225  2.77519  2.73123  3.46354  2.40513  3.72494  3.29354  2.67741  2.69355  4.24690  2.90347  2.73739  3.18146  2.89801  2.37887  2.77519  2.98518  4.58477  3.61503
          0.01489  4.61061  5.33296  0.61958  0.77255  0.48576  0.95510
     92   2.61570  4.04441  3.59394  3.02885  3.61940  2.49188  3.96617  2.77935  2.98503  2.39383  3.58304  3.43718  3.33106  3.28975  3.34427  1.93242  2.96592  2.75284  5.05971  2.71127    171 - -
          2.68618  4.42225  2.77519  2.73123  3.46354  2.40513  3.72494  3.29354  2.67741  2.69355  4.24690  2.90347  2.73739  3.18146  2.89801  2.37887  2.77519  2.98518  4.58477  3.61503
          0.01489  4.61061  5.33296  0.61958  0.77255  0.48576  0.95510
     93   2.73436  4.50956  3.23785  2.96425  2.60271  2.90140  3.93449  3.02125  2.41234  2.63135  3.60983  3.39208  2.89972  3.23737  3.30061  2.92932  2.96603  2.64829  3.08209  2.79892    172 - -
          2.68618  4.42225  2.77519  2.73123  3.46354  2.40513  3.72494  3.29354  2.67741  2.69355  4.24690  2.90347  2.73739  3.18146  2.89801  2.37887  2.77519  2.98518  4.58477  3.61503
          0.01489  4.61061  5.33296  0.61958  0.77255  0.48576  0.95510
     94   2.57116  3.30622  4.76191  4.16788  3.37957  4.08854  4.44591  1.69425  3.98943  1.85902  2.92596  4.21616  4.43956  4.14897  4.04618  3.40508  2.62159  1.64473  4.96056  3.77948    173 - -
          2.68618  4.42225  2.77519  2.73123  3.46354  2.40513  3.72494  3.29354  2.67741  2.69355  4.24690  2.90347  2.73739  3.18146  2.89801  2.37887  2.77519  2.98518  4.58477  3.61503
          0.01489  4.61061  5.33296  0.61958  0.77255  0.48576  0.95510
     95   1.58031  2.98584  3.76323  3.25202  4.15124  2.04058  4.25070  3.54065  3.21875  3.22770  4.07961  3.03486  4.04801  3.52037  3.58167  1.97627  3.00270  2.69543  5.53731  4.30302    174 - -
          2.68618  4.42225  2.77519  2.73123  3.46354  2.40513  3.72494  3.29354  2.67741  2.69355  4.24690  2.90347  2.73739  3.18146  2.89801  2.37887  2.77519  2.98518  4.58477  3.61503
          0.01489  4.61061  5.33296  0.61958  0.77255  0.48576  0.95510
     96   3.43426  6.18341  0.82732  1.66845  5.44161  3.55450  4.17758  5.02293  3.30904  4.46191  5.34455  2.48082  4.22789  3.35367  3.99560  3.26428  3.74161  4.54567  6.60756  5.00543    175 - -
          2.68618  4.42225  2.77519  2.73123  3.46354  2.40513  3.72494  3.29354  2.67741  2.69355  4.24690  2.90347  2.73739  3.18146  2.89801  2.37887  2.77519  2.98518  4.58477  3.61503
          0.01489  4.61061  5.33296  0.61958  0.77255  0.48576  0.95510
     97   2.73330  4.34791  3.80886  3.23547  2.77727  3.76049  4.03140  2.82224  2.81955  2.15532  3.26483  3.58181  3.29879  3.44455  2.25468  3.02045  2.52033  2.26343  3.67649  3.72782    176 - -
          2.68618  4.42225  2.77519  2.73123  3.46354  2.40513  3.72494  3.29354  2.67741  2.69355  4.24690  2.90347  2.73739  3.18146  2.89801  2.37887  2.77519  2.98518  4.58477  3.61503
          0.01489  4.61061  5.33296  0.61958  0.77255  0.48576  0.95510
     98   2.60975  4.30129  4.70038  4.11645  1.80007  4.06101  4.23003  2.50134  3.93344  1.39285  3.31489  4.14271  4.40828  4.06117  3.98240  3.37128  3.15046  2.52491  4.06431  2.72067    177 - -
          2.68618  4.42225  2.77519  2.73123  3.46354  2.40513  3.72494  3.29354  2.67741  2.69355  4.24690  2.90347  2.73739  3.18146  2.89801  2.37887  2.77519  2.98518  4.58477  3.61503
          0.01489  4.61061  5.33296  0.61958  0.77255  0.48576  0.95510
     99   2.70073  4.63921  3.85471  3.80348  5.11469  0.52230  4.97041  4.66920  4.08812  4.33507  5.14432  3.85959  4.17420  4.29887  4.32934  2.30552  3.25225  3.91187  6.41032  5.24853    178 - -
          2.68618  4.42225  2.77519  2.73123  3.46354  2.40513  3.72494  3.29354  2.67741  2.69355  4.24690  2.90347  2.73739  3.18146  2.89801  2.37887  2.77519  2.98518  4.58477  3.61503
          0.01489  4.61061  5.33296  0.61958  0.77255  0.48576  0.95510
    100   4.06690  5.73071  4.64610  4.06854  5.29259  4.32789  4.65625  4.94822  2.91877  4.32582  5.35104  4.34844  4.83623  3.88158  0.27763  4.14693  4.30907  4.64817  6.09590  5.11880    179 - -
          2.68618  4.42225  2.77519  2.73123  3.46354  2.40513  3.72494  3.29354  2.67741  2.69355  4.24690  2.90347  2.73739  3.18146  2.89801  2.37887  2.77519  2.98518  4.58477  3.61503
          0.01489  4.61061  5.33296  0.61958  0.77255  0.48576  0.95510
    101   3.54015  5.60396  4.15125  3.28360  5.13179  4.12110  3.91588  4.41999  1.50090  3.19253  4.68335  3.62685  4.44052  3.04354  0.87518  3.52312  3.65776  4.11745  5.78670  4.68435    180 - -
          2.68618  4.42225  2.77519  2.73123  3.46354  2.40513  3.72494  3.29354  2.67741  2.69355  4.24690  2.90347  2.73739  3.18146  2.89801  2.37887  2.77519  2.98518  4.58477  3.61503
          0.01489  4.61061  5.33296  0.61958  0.77255  0.48576  0.95510
    102   2.60321  4.62877  2.68694  2.81733  3.79600  3.64627  3.87649  2.65495  2.50507  2.43964  3.45672  3.28294  4.03038  3.11919  2.38296  2.69777  2.79220  2.71326  4.05477  3.11639    181 - -
          2.68618  4.42225  2.77519  2.73123  3.46354  2.40513  3.72494  3.29354  2.67741  2.69355  4.24690  2.90347  2.73739  3.18146  2.89801  2.37887  2.77519  2.98518  4.58477  3.61503
          0.01489  4.61061  5.33296  0.61958  0.77255  0.48576  0.95510
    103   2.72967  4.36400  3.11129  2.24530  4.26652  2.37659  3.77377  3.33651  2.56180  3.27891  4.07867  2.68912  3.94722  2.91313  3.03053  2.15648  2.17263  3.34638  5.50315  4.15635    182 - -
          2.68618  4.42225  2.77519  2.73123  3.46354  2.40513  3.72494  3.29354  2.67741  2.69355  4.24690  2.90347  2.73739  3.18146  2.89801  2.37887  2.77519  2.98518  4.58477  3.61503
          0.01489  4.61061  5.33296  0.61958  0.77255  0.48576  0.95510
    104   3.34424  4.65130  5.19324  4.61969  3.47097  4.64211  5.01621  1.45976  4.47526  1.06478  2.91740  4.75112  4.89254  4.57976  4.54119  3.98422  2.92980  2.10126  5.38260  4.27804    183 - -
          2.68618  4.42225  2.77519  2.73123  3.46354  2.40513  3.72494  3.29354  2.67741  2.69355  4.24690  2.90347  2.73739  3.18146  2.89801  2.37887  2.77519  2.98518  4.58477  3.61503
          0.01489  4.61061  5.33296  0.61958  0.77255  0.48576  0.95510
    105   2.74391  3.02079  4.48734  3.88640  2.97414  3.88944  4.21137  1.83609  3.11755  2.14025  2.19502  3.97579  4.25412  3.88952  3.19822  3.19104  2.97606  2.17328  4.77574  3.59465    184 - -
          2.68618  4.42225  2.77519  2.73123  3.46354  2.40513  3.72494  3.29354  2.67741  2.69355  4.24690  2.90347  2.73739  3.18146  2.89801  2.37887  2.77519  2.98518  4.58477  3.61503
          0.01489  4.61061  5.33296  0.61958  0.77255  0.48576  0.95510
    106   2.57186  4.23544  4.66937  4.07515  2.53584  4.03930  4.38526  1.52933  3.90433  2.04840  3.33613  4.14733  4.39410  4.07049  3.97802  2.83267  3.08885  1.75633  4.91928  3.73768    185 - -
          2.68618  4.42225  2.77519  2.73123  3.46354  2.40513  3.72494  3.29354  2.67741  2.69355  4.24690  2.90347  2.73739  3.18146  2.89801  2.37887  2.77519  2.98518  4.58477  3.61503
          0.01489  4.61061  5.33296  0.61958  0.77255  0.48576  0.95510
    107   1.61154  3.19709  3.65389  3.14883  4.23702  1.97424  3.54304  3.63966  3.12645  3.30703  4.14597  3.47863  4.03358  3.44085  3.51151  1.76742  3.00682  3.25660  5.59375  4.34248    186 - -
          2.68618  4.42225  2.77519  2.73123  3.46354  2.40513  3.72494  3.29354  2.67741  2.69355  4.24690  2.90347  2.73739  3.18146  2.89801  2.37887  2.77519  2.98518  4.58477  3.61503
          0.01489  4.61061  5.33296  0.61958  0.77255  0.48576  0.95510
    108   1.83819  2.66508  3.96455  3.40452  3.52675  2.73323  4.14143  2.87381  3.32570  2.61259  2.62473  3.67715  4.14360  3.58682  3.59320  2.45032  2.72467  2.37121  5.00761  3.80262    187 - -
          2.68618  4.42225  2.77519  2.73123  3.46354  2.40513  3.72494  3.29354  2.67741  2.69355  4.24690  2.90347  2.73739  3.18146  2.89801  2.37887  2.77519  2.98518  4.58477  3.61503
          0.01489  4.61061  5.33296  0.61958  0.77255  0.48576  0.95510
    109   2.81757  3.27957  4.87496  4.28357  1.98774  4.18146  4.54521  2.02578  4.10281  2.02231  3.36375  4.32162  4.52098  4.24999  4.14749  3.50384  3.19020  1.38769  5.02911  3.85191    188 - -
          2.68618  4.42225  2.77519  2.73123  3.46354  2.40513  3.72494  3.29354  2.67741  2.69355  4.24690  2.90347  2.73739  3.18146  2.89801  2.37887  2.77519  2.98518  4.58477  3.61503
          0.01489  4.61061  5.33296  0.61958  0.77255  0.48576  0.95510
    110   3.41316  4.68389  5.37987  4.81725  2.48106  4.77143  5.16577  1.36888  4.67445  1.44839  3.34233  4.91532  5.00032  4.75231  4.70993  4.12955  3.64552  1.50406  5.46823  4.34933    189 - -
          2.68620  4.42227  2.77521  2.73125  3.46356  2.40514  3.72496  3.29343  2.67742  2.69357  4.24691  2.90348  2.73741  3.18148  2.89802  2.37888  2.77521  2.98492  4.58479  3.61505
          0.08601  2.55638  5.33296  0.32695  1.27696  0.48576  0.95510
    111   2.82501  4.21510  4.61671  4.02511  1.75536  3.96674  4.18844  2.63462  3.84150  2.18777  2.74349  4.05879  4.32583  3.98488  3.89611  3.27403  2.70307  2.31508  3.38513  2.16620    191 - -
          2.68618  4.42225  2.77519  2.73123  3.46354  2.40513  3.72494  3.29354  2.67741  2.69355  4.24690  2.90347  2.73739  3.18146  2.89801  2.37887  2.77519  2.98518  4.58477  3.61503
          0.01489  4.61061  5.33296  0.61958  0.77255  0.48576  0.95510
    112   2.41305  2.80388  4.49780  3.89786  2.66847  3.89678  4.22247  2.22576  3.72940  2.04659  3.27635  3.08076  4.26209  3.90186  3.81515  3.19930  2.72304  1.76649  4.78631  3.60425    192 - -
          2.68618  4.42225  2.77519  2.73123  3.46354  2.40513  3.72494  3.29354  2.67741  2.69355  4.24690  2.90347  2.73739  3.18146  2.89801  2.37887  2.77519  2.98518  4.58477  3.61503
          0.01489  4.61061  5.33296  0.61958  0.77255  0.48576  0.95510
    113   3.45183  4.71191  5.42517  4.86996  2.77842  4.83693  5.25016  1.23392  4.73615  1.43948  3.36727  4.97989  5.05444  4.81601  4.77842  4.20181  3.68543  1.53833  5.53799  4.42407    193 - -
          2.68618  4.42225  2.77519  2.73123  3.46354  2.40513  3.72494  3.29354  2.67741  2.69355  4.24690  2.90347  2.73739  3.18146  2.89801  2.37887  2.77519  2.98518  4.58477  3.61503
          0.01489  4.61061  5.33296  0.61958  0.77255  0.48576  0.95510
    114   2.70275  4.64097  3.85429  3.80402  5.11533  0.51933  4.97157  4.67077  4.08949  4.33676  5.14656  3.86071  4.17561  4.30047  4.33037  2.31894  3.25433  3.91368  6.41057  5.24888    194 - -
          2.68618  4.42225  2.77519  2.73123  3.46354  2.40513  3.72494  3.29354  2.67741  2.69355  4.24690  2.90347  2.73739  3.18146  2.89801  2.37887  2.77519  2.98518  4.58477  3.61503
          0.01489  4.61061  5.33296  0.61958  0.77255  0.48576  0.95510
    115   1.90218  4.33308  4.02396  3.47333  3.56156  3.06434  4.20117  2.17999  3.39360  2.62762  3.54745  3.73123  4.17933  3.65296  3.65340  2.24325  3.00538  1.73370  5.05453  3.85059    195 - -
          2.68618  4.42225  2.77519  2.73123  3.46354  2.40513  3.72494  3.29354  2.67741  2.69355  4.24690  2.90347  2.73739  3.18146  2.89801  2.37887  2.77519  2.98518  4.58477  3.61503
          0.01489  4.61061  5.33296  0.61958  0.77255  0.48576  0.95510
    116   2.24867  4.57027  5.16817  4.63233  3.81197  4.66029  5.15920  1.11465  4.51869  2.02837  3.65072  4.76986  4.95789  4.72713  4.65070  4.02012  3.52985  1.43347  5.63906  4.44871    196 - -
          2.68618  4.42225  2.77519  2.73123  3.46354  2.40513  3.72494  3.29354  2.67741  2.69355  4.24690  2.90347  2.73739  3.18146  2.89801  2.37887  2.77519  2.98518  4.58477  3.61503
          0.01489  4.61061  5.33296  0.61958  0.77255  0.48576  0.95510
    117   2.96920  4.33236  4.80430  4.21528  2.88921  3.24756  4.53323  1.42017  4.04826  1.62816  3.34167  4.29240  4.51720  4.20385  4.11821  3.49880  3.20398  1.81809  5.03429  3.86106    197 - -
          2.68618  4.42225  2.77519  2.73123  3.46354  2.40513  3.72494  3.29354  2.67741  2.69355  4.24690  2.90347  2.73739  3.18146  2.89801  2.37887  2.77519  2.98518  4.58477  3.61503
          0.01489  4.61061  5.33296  0.61958  0.77255  0.48576  0.95510
    118   2.83127  4.99829  3.17419  2.78539  4.59101  3.52496  4.01585  4.02784  2.75071  3.60261  4.41776  3.25327  4.06411  1.12839  3.14367  2.28432  2.45028  3.61296  5.78874  4.46565    198 - -
          2.68618  4.42225  2.77519  2.73123  3.46354  2.40513  3.72494  3.29354  2.67741  2.69355  4.24690  2.90347  2.73739  3.18146  2.89801  2.37887  2.77519  2.98518  4.58477  3.61503
          0.01489  4.61061  5.33296  0.61958  0.77255  0.48576  0.95510
    119   2.07664  3.14141  4.18100  3.59887  3.34601  2.61679  4.15269  2.21722  3.48414  2.18249  3.35404  3.81109  4.20464  3.70890  3.67431  2.87121  2.47814  2.14954  4.85348  3.66045    199 - -
          2.68618  4.42225  2.77519  2.73123  3.46354  2.40513  3.72494  3.29354  2.67741  2.69355  4.24690  2.90347  2.73739  3.18146  2.89801  2.37887  2.77519  2.98518  4.58477  3.61503
          0.01489  4.61061  5.33296  0.61958  0.77255  0.48576  0.95510
    120   1.96710  2.87220  4.10218  3.51979  3.34746  3.81454  4.11741  2.60176  3.41435  2.43765  3.35453  3.76265  4.18886  3.64940  3.62542  2.27877  2.36279  2.30859  3.60384  3.20981    200 - -
          2.68618  4.42225  2.77519  2.73123  3.46354  2.40513  3.72494  3.29354  2.67741  2.69355  4.24690  2.90347  2.73739  3.18146  2.89801  2.37887  2.77519  2.98518  4.58477  3.61503
          0.01489  4.61061  5.33296  0.61958  0.77255  0.48576  0.95510
    121   1.36881  2.91218  4.03333  3.58184  4.51472  2.69792  4.54377  3.93198  3.54362  3.60980  4.43183  3.70435  2.97025  3.82121  3.86523  1.35701  3.02617  3.42745  5.87625  4.67418    201 - -
          2.68618  4.42225  2.77519  2.73123  3.46354  2.40513  3.72494  3.29354  2.67741  2.69355  4.24690  2.90347  2.73739  3.18146  2.89801  2.37887  2.77519  2.98518  4.58477  3.61503
          0.01489  4.61061  5.33296  0.61958  0.77255  0.48576  0.95510
    122   2.61007  4.99549  3.09665  2.34813  3.71152  3.55055  3.75024  3.00947  2.38871  3.26196  4.06089  3.06607  3.05911  2.20552  2.83731  2.58718  2.24933  3.15754  5.48530  4.13569    202 - -
          2.68618  4.42225  2.77519  2.73123  3.46354  2.40513  3.72494  3.29354  2.67741  2.69355  4.24690  2.90347  2.73739  3.18146  2.89801  2.37887  2.77519  2.98518  4.58477  3.61503
          0.01489  4.61061  5.33296  0.61958  0.77255  0.48576  0.95510
    123   2.24480  5.15906  2.28825  2.46611  4.47411  3.11709  3.50843  3.93551  2.48269  3.02852  4.21918  2.48203  3.92133  2.83729  2.96983  2.15510  2.60705  3.53589  5.62302  4.23432    203 - -
          2.68623  4.42269  2.77541  2.73167  3.46353  2.40462  3.72538  3.29360  2.67751  2.69378  4.24733  2.90294  2.73713  3.18190  2.89844  2.37870  2.77502  2.98507  4.58520  3.61443
          0.41696  1.09028  5.33296  1.47296  0.26038  0.48576  0.95510
    124   2.73474  4.13446  4.54397  3.93900  2.73239  3.88633  4.20937  2.08527  3.75663  1.85427  3.25118  3.99622  3.70636  3.44196  3.81899  2.97053  2.96686  1.96079  3.03486  2.86235    222 - -
          2.68618  4.42225  2.77519  2.73123  3.46354  2.40513  3.72494  3.29354  2.67741  2.69355  4.24690  2.90347  2.73739  3.18146  2.89801  2.37887  2.77519  2.98518  4.58477  3.61503
          0.01489  4.61061  5.33296  0.61958  0.77255  0.48576  0.95510
    125   2.02143  5.06620  2.86165  2.51530  4.36451  2.96127  3.75778  3.80645  2.53522  3.36541  4.15066  2.46080  2.68865  2.88480  3.01429  2.41725  2.98309  3.43813  5.56564  3.00394    223 - -
          2.68618  4.42225  2.77519  2.73123  3.46354  2.40513  3.72494  3.29354  2.67741  2.69355  4.24690  2.90347  2.73739  3.18146  2.89801  2.37887  2.77519  2.98518  4.58477  3.61503
          0.01489  4.61061  5.33296  0.61958  0.77255  0.48576  0.95510
    126   2.43280  4.53752  3.48788  2.63481  3.18363  3.67849  3.47774  2.56672  2.88865  2.24897  3.14531  3.12731  4.06029  2.12730  3.27329  2.91294  2.96401  2.81896  5.10736  3.47793    224 - -
          2.68618  4.42225  2.77519  2.73123  3.46354  2.40513  3.72494  3.29354  2.67741  2.69355  4.24690  2.90347  2.73739  3.18146  2.89801  2.37887  2.77519  2.98518  4.58477  3.61503
          0.01489  4.61061  5.33296  0.61958  0.77255  0.48576  0.95510
    127   3.69304  4.94435  5.59241  5.01307  2.05238  5.02177  5.29138  1.71179  4.86767  0.86243  3.12247  5.15579  5.14235  4.81001  4.84634  4.38743  3.90507  2.45704  5.42155  4.35564    225 - -
          2.68618  4.42225  2.77519  2.73123  3.46354  2.40513  3.72494  3.29354  2.67741  2.69355  4.24690  2.90347  2.73739  3.18146  2.89801  2.37887  2.77519  2.98518  4.58477  3.61503
          0.01489  4.61061  5.33296  0.61958  0.77255  0.48576  0.95510
    128   2.76139  2.97726  4.66674  4.05676  2.20717  3.92914  4.26057  2.27707  3.85625  1.73527  3.07297  4.07170  4.28972  3.99675  3.88562  3.23898  2.60832  2.00115  4.76646  3.15163    226 - -
          2.68618  4.42225  2.77519  2.73123  3.46354  2.40513  3.72494  3.29354  2.67741  2.69355  4.24690  2.90347  2.73739  3.18146  2.89801  2.37887  2.77519  2.98518  4.58477  3.61503
          0.01489  4.61061  5.33296  0.61958  0.77255  0.48576  0.95510
    129   1.92741  4.35810  4.43805  3.89251  3.60216  2.86347  4.47898  1.66160  3.78381  2.56270  3.55994  4.06632  4.40417  4.01596  3.97274  3.30505  3.14984  1.48911  5.17659  3.98028    227 - -
          2.68618  4.42225  2.77519  2.73123  3.46354  2.40513  3.72494  3.29354  2.67741  2.69355  4.24690  2.90347  2.73739  3.18146  2.89801  2.37887  2.77519  2.98518  4.58477  3.61503
          0.01489  4.61061  5.33296  0.61958  0.77255  0.48576  0.95510
    130   2.44552  4.63446  3.53780  3.21116  4.30878  0.93499  4.32678  3.79366  3.29446  3.46696  4.31990  3.52607  4.09005  3.59672  3.65649  2.45222  3.10510  3.38539  5.69214  3.13958    228 - -
          2.68618  4.42225  2.77519  2.73123  3.46354  2.40513  3.72494  3.29354  2.67741  2.69355  4.24690  2.90347  2.73739  3.18146  2.89801  2.37887  2.77519  2.98518  4.58477  3.61503
          0.01489  4.61061  5.33296  0.61958  0.77255  0.48576  0.95510
    131   4.06690  5.73071  4.64610  4.06854  5.29259  4.32789  4.65625  4.94822  2.91877  4.32582  5.35104  4.34844  4.83623  3.88158  0.27763  4.14693  4.30907  4.64817  6.09590  5.11880    229 - -
          2.68618  4.42225  2.77519  2.73123  3.46354  2.40513  3.72494  3.29354  2.67741  2.69355  4.24690  2.90347  2.73739  3.18146  2.89801  2.37887  2.77519  2.98518  4.58477  3.61503
          0.01489  4.61061  5.33296  0.61958  0.77255  0.48576  0.95510
    132   2.13376  4.17404  4.60229  3.99963  2.38459  3.48960  4.27673  2.07747  3.81925  1.88290  2.86612  4.05843  4.30573  3.97728  3.88121  3.25300  3.01485  1.87972  4.80990  3.63219    230 - -
          2.68618  4.42225  2.77519  2.73123  3.46354  2.40513  3.72494  3.29354  2.67741  2.69355  4.24690  2.90347  2.73739  3.18146  2.89801  2.37887  2.77519  2.98518  4.58477  3.61503
          0.01489  4.61061  5.33296  0.61958  0.77255  0.48576  0.95510
    133   3.47586  4.71367  5.47982  4.95116  3.31877  4.93932  5.43524  1.26742  4.84293  1.65092  3.52149  5.07967  5.15665  4.97295  4.92330  4.32196  3.71786  1.16082  5.73809  4.59837    231 - -
          2.68618  4.42225  2.77519  2.73123  3.46354  2.40513  3.72494  3.29354  2.67741  2.69355  4.24690  2.90347  2.73739  3.18146  2.89801  2.37887  2.77519  2.98518  4.58477  3.61503
          0.01489  4.61061  5.33296  0.61958  0.77255  0.48576  0.95510
    134   1.96064  4.34467  3.81800  3.24567  3.46962  3.16459  4.03795  2.56627  3.17782  2.55206  2.89064  3.58817  4.13704  3.45396  3.47525  2.66100  2.11896  2.47940  4.94487  2.89594    232 - -
          2.68618  4.42225  2.77519  2.73123  3.46354  2.40513  3.72494  3.29354  2.67741  2.69355  4.24690  2.90347  2.73739  3.18146  2.89801  2.37887  2.77519  2.98518  4.58477  3.61503
          0.01489  4.61061  5.33296  0.61958  0.77255  0.48576  0.95510
    135   3.81615  5.45835  4.62773  4.63727  5.65499  0.15621  5.64482  5.49593  4.90926  5.02213  6.04457  4.79557  4.86023  5.17655  5.00700  4.01669  4.34734  4.88375  6.49725  5.80074    233 - -
          2.68618  4.42225  2.77519  2.73123  3.46354  2.40513  3.72494  3.29354  2.67741  2.69355  4.24690  2.90347  2.73739  3.18146  2.89801  2.37887  2.77519  2.98518  4.58477  3.61503
          0.01489  4.61061  5.33296  0.61958  0.77255  0.48576  0.95510
    136   3.59195  4.86443  5.49546  4.90578  1.64125  4.88605  5.16372  1.52606  4.74810  1.25271  2.58539  5.02465  5.04337  4.71317  4.72837  4.23918  3.80517  2.61824  5.34637  4.27934    234 - -
          2.68618  4.42225  2.77519  2.73123  3.46354  2.40513  3.72494  3.29354  2.67741  2.69355  4.24690  2.90347  2.73739  3.18146  2.89801  2.37887  2.77519  2.98518  4.58477  3.61503
          0.01489  4.61061  5.33296  0.61958  0.77255  0.48576  0.95510
    137   1.95001  4.51237  4.01349  3.90277  5.06049  0.63450  4.96454  4.51707  4.09060  4.21411  5.00369  3.85247  4.09685  4.28869  4.31620  2.56305  3.12827  3.76773  6.39266  5.24802    235 - -
          2.68618  4.42225  2.77519  2.73123  3.46354  2.40513  3.72494  3.29354  2.67741  2.69355  4.24690  2.90347  2.73739  3.18146  2.89801  2.37887  2.77519  2.98518  4.58477  3.61503
          0.01489  4.61061  5.33296  0.61958  0.77255  0.48576  0.95510
    138   2.89805  4.31366  4.51141  3.93669  2.95788  4.06792  4.42239  1.90060  3.80646  2.44049  3.44017  3.09606  4.42876  4.01906  3.95892  3.37552  2.86046  1.15338  5.04237  3.84537    236 - -
          2.68618  4.42225  2.77519  2.73123  3.46354  2.40513  3.72494  3.29354  2.67741  2.69355  4.24690  2.90347  2.73739  3.18146  2.89801  2.37887  2.77519  2.98518  4.58477  3.61503
          0.01489  4.61061  5.33296  0.61958  0.77255  0.48576  0.95510
    139   3.81615  5.45835  4.62773  4.63727  5.65499  0.15621  5.64482  5.49593  4.90926  5.02213  6.04457  4.79557  4.86023  5.17655  5.00700  4.01669  4.34734  4.88375  6.49725  5.80074    237 - -
          2.68618  4.42225  2.77519  2.73123  3.46354  2.40513  3.72494  3.29354  2.67741  2.69355  4.24690  2.90347  2.73739  3.18146  2.89801  2.37887  2.77519  2.98518  4.58477  3.61503
          0.01489  4.61061  5.33296  0.61958  0.77255  0.48576  0.95510
    140   2.73318  3.75028  4.33044  3.73704  2.49571  3.33123  4.16878  2.40164  3.59473  1.61639  2.77871  3.88947  4.22418  3.20033  3.73047  2.76397  2.58567  2.42635  4.79133  3.60486    238 - -
          2.68618  4.42225  2.77519  2.73123  3.46354  2.40513  3.72494  3.29354  2.67741  2.69355  4.24690  2.90347  2.73739  3.18146  2.89801  2.37887  2.77519  2.98518  4.58477  3.61503
          0.01489  4.61061  5.33296  0.61958  0.77255  0.48576  0.95510
    141   2.00202  3.52594  4.20634  3.62176  3.33517  3.13424  4.15922  2.12868  3.50327  1.97658  3.34301  3.05977  4.21712  3.72514  3.68636  3.13138  2.97751  1.98765  4.84639  3.65397    239 - -
          2.68618  4.42225  2.77519  2.73123  3.46354  2.40513  3.72494  3.29354  2.67741  2.69355  4.24690  2.90347  2.73739  3.18146  2.89801  2.37887  2.77519  2.98518  4.58477  3.61503
          0.01489  4.61061  5.33296  0.61958  0.77255  0.48576  0.95510
    142   2.67117  4.55008  3.73130  3.24382  4.09760  3.49548  4.24165  3.42575  3.18912  3.14554  2.76119  3.55301  4.08463  3.51736  3.53792  1.12851  2.07708  3.10467  5.50580  4.26640    240 - -
          2.68618  4.42225  2.77519  2.73123  3.46354  2.40513  3.72494  3.29354  2.67741  2.69355  4.24690  2.90347  2.73739  3.18146  2.89801  2.37887  2.77519  2.98518  4.58477  3.61503
          0.01489  4.61061  5.33296  0.61958  0.77255  0.48576  0.95510
    143   2.27640  4.46486  3.60708  3.04499  3.62304  3.24576  2.99639  2.98374  2.99884  2.69672  2.36716  3.44799  4.08846  3.30403  3.35428  2.15546  2.96895  2.13382  5.06450  3.82895    241 - -
          2.68618  4.42225  2.77519  2.73123  3.46354  2.40513  3.72494  3.29354  2.67741  2.69355  4.24690  2.90347  2.73739  3.18146  2.89801  2.37887  2.77519  2.98518  4.58477  3.61503
          0.01489  4.61061  5.33296  0.61958  0.77255  0.48576  0.95510
    144   2.49197  3.81954  4.26393  3.67791  3.32431  2.91100  4.17652  2.36622  3.55090  1.84494  3.33419  3.86154  4.22514  3.76366  3.71599  2.92941  2.26634  1.83418  4.83882  3.64886    242 - -
          2.68618  4.42225  2.77519  2.73123  3.46354  2.40513  3.72494  3.29354  2.67741  2.69355  4.24690  2.90347  2.73739  3.18146  2.89801  2.37887  2.77519  2.98518  4.58477  3.61503
          0.01489  4.61061  5.33296  0.61958  0.77255  0.48576  0.95510
    145   1.95562  3.82921  4.30638  3.74254  3.49059  3.85554  4.31404  1.89332  3.63021  2.52521  3.47679  3.92547  4.28463  3.85745  3.82077  2.10287  3.05216  1.75823  5.02296  3.82925    243 - -
          2.68618  4.42225  2.77519  2.73123  3.46354  2.40513  3.72494  3.29354  2.67741  2.69355  4.24690  2.90347  2.73739  3.18146  2.89801  2.37887  2.77519  2.98518  4.58477  3.61503
          0.01489  4.61061  5.33296  0.61958  0.77255  0.48576  0.95510
    146   3.05714  4.87029  4.07199  3.83218  4.35335  3.73010  4.78569  3.01691  3.74380  3.35706  4.49307  4.03182  0.55250  4.15009  3.98224  3.26540  3.50564  3.38460  5.85925  4.59071    244 - -
          2.68618  4.42225  2.77519  2.73123  3.46354  2.40513  3.72494  3.29354  2.67741  2.69355  4.24690  2.90347  2.73739  3.18146  2.89801  2.37887  2.77519  2.98518  4.58477  3.61503
          0.01489  4.61061  5.33296  0.61958  0.77255  0.48576  0.95510
    147   3.11115  4.46737  4.90200  4.31404  3.38181  4.33092  4.67531  2.08385  4.15828  1.27572  2.17793  4.42682  4.63596  4.29344  4.23439  3.65166  2.40094  1.94122  5.13709  3.99924    245 - -
          2.68618  4.42225  2.77519  2.73123  3.46354  2.40513  3.72494  3.29354  2.67741  2.69355  4.24690  2.90347  2.73739  3.18146  2.89801  2.37887  2.77519  2.98518  4.58477  3.61503
          0.01489  4.61061  5.33296  0.61958  0.77255  0.48576  0.95510
    148   4.35127  5.43096  5.36348  5.15962  1.70738  5.01883  3.85642  3.88995  4.95601  2.52874  4.45482  4.63682  5.28480  4.74848  4.85332  4.40238  4.55644  3.85565  3.95092  0.59789    246 - -
          2.68618  4.42225  2.77519  2.73123  3.46354  2.40513  3.72494  3.29354  2.67741  2.69355  4.24690  2.90347  2.73739  3.18146  2.89801  2.37887  2.77519  2.98518  4.58477  3.61503
          0.01489  4.61061  5.33296  0.61958  0.77255  0.48576  0.95510
    149   2.75150  4.59353  3.44373  2.89237  3.75586  3.07831  3.91624  1.82662  2.84377  2.81342  2.95276  2.74117  4.06237  2.21225  3.22955  2.91415  2.98488  2.87229  5.16197  3.90493    247 - -
          2.68618  4.42225  2.77519  2.73123  3.46354  2.40513  3.72494  3.29354  2.67741  2.69355  4.24690  2.90347  2.73739  3.18146  2.89801  2.37887  2.77519  2.98518  4.58477  3.61503
          0.01489  4.61061  5.33296  0.61958  0.77255  0.48576  0.95510
    150   1.15028  4.49468  4.07266  3.78917  4.91151  2.51610  4.79857  4.36617  3.84123  4.03467  4.81884  3.79463  4.06356  4.08172  4.12301  1.12776  3.07309  3.67814  6.23499  5.06588    248 - -
          2.68618  4.42225  2.77519  2.73123  3.46354  2.40513  3.72494  3.29354  2.67741  2.69355  4.24690  2.90347  2.73739  3.18146  2.89801  2.37887  2.77519  2.98518  4.58477  3.61503
          0.01489  4.61061  5.33296  0.61958  0.77255  0.48576  0.95510
    151   3.86115  5.93347  3.10630  0.31619  5.41896  3.95853  4.69285  5.05668  3.69849  4.56532  5.57540  3.66270  4.61481  3.93568  4.14258  3.79930  4.19198  4.68255  6.42459  5.24933    249 - -
          2.68618  4.42225  2.77519  2.73123  3.46354  2.40513  3.72494  3.29354  2.67741  2.69355  4.24690  2.90347  2.73739  3.18146  2.89801  2.37887  2.77519  2.98518  4.58477  3.61503
          0.01489  4.61061  5.33296  0.61958  0.77255  0.48576  0.95510
    152   2.65065  2.81096  4.39694  3.80309  3.28538  3.88204  4.20556  2.32882  3.65379  1.81422  3.05559  3.93574  4.25042  3.84453  3.77515  2.50846  2.17018  2.12175  4.80920  3.62412    250 - -
          2.68618  4.42225  2.77519  2.73123  3.46354  2.40513  3.72494  3.29354  2.67741  2.69355  4.24690  2.90347  2.73739  3.18146  2.89801  2.37887  2.77519  2.98518  4.58477  3.61503
          0.01489  4.61061  5.33296  0.61958  0.77255  0.48576  0.95510
    153   1.19226  2.68711  4.22527  3.78000  4.31444  3.35706  4.60760  3.66967  3.71053  3.40941  4.26712  3.80975  4.07994  3.96285  3.97184  1.50112  2.63698  2.98402  5.73388  4.55310    251 - -
          2.68618  4.42225  2.77519  2.73123  3.46354  2.40513  3.72494  3.29354  2.67741  2.69355  4.24690  2.90347  2.73739  3.18146  2.89801  2.37887  2.77519  2.98518  4.58477  3.61503
          0.01489  4.61061  5.33296  0.61958  0.77255  0.48576  0.95510
    154   2.93112  4.86771  3.42903  3.00259  3.13913  3.69602  4.05821  3.53927  2.40104  3.17140  4.09535  3.43557  1.08980  3.31748  3.21433  3.04644  3.21318  3.26915  5.37802  4.02346    252 - -
          2.68618  4.42225  2.77519  2.73123  3.46354  2.40513  3.72494  3.29354  2.67741  2.69355  4.24690  2.90347  2.73739  3.18146  2.89801  2.37887  2.77519  2.98518  4.58477  3.61503
          0.01489  4.61061  5.33296  0.61958  0.77255  0.48576  0.95510
    155   2.25555  5.12924  3.06731  2.51225  4.46206  3.53844  3.74081  3.91319  1.89405  3.44081  4.21142  3.04369  2.53735  2.85584  2.49525  2.37355  2.62444  3.52137  5.60967  4.23853    253 - -
          2.68618  4.42225  2.77519  2.73123  3.46354  2.40513  3.72494  3.29354  2.67741  2.69355  4.24690  2.90347  2.73739  3.18146  2.89801  2.37887  2.77519  2.98518  4.58477  3.61503
          0.01489  4.61061  5.33296  0.61958  0.77255  0.48576  0.95510
    156   2.73624  5.10421  3.04627  2.21743  4.39577  3.53284  2.89615  3.84445  2.06277  3.07616  3.79569  3.02546  3.92453  2.39764  2.95747  2.28662  2.71061  3.46588  3.40478  4.19535    254 - -
          2.68618  4.42225  2.77519  2.73123  3.46354  2.40513  3.72494  3.29354  2.67741  2.69355  4.24690  2.90347  2.73739  3.18146  2.89801  2.37887  2.77519  2.98518  4.58477  3.61503
          0.01489  4.61061  5.33296  0.61958  0.77255  0.48576  0.95510
    157   2.76259  4.23040  4.24093  3.65490  3.33442  3.87323  4.17782  1.52683  3.17557  2.09409  3.34299  3.06757  4.24051  3.75041  3.69986  3.16215  2.99505  1.97006  4.85346  3.12329    255 - -
          2.68618  4.42225  2.77519  2.73123  3.46354  2.40513  3.72494  3.29354  2.67741  2.69355  4.24690  2.90347  2.73739  3.18146  2.89801  2.37887  2.77519  2.98518  4.58477  3.61503
          0.01489  4.61061  5.33296  0.61958  0.77255  0.48576  0.95510
    158   4.06690  5.73071  4.64610  4.06854  5.29259  4.32789  4.65625  4.94822  2.91877  4.32582  5.35104  4.34844  4.83623  3.88158  0.27763  4.14693  4.30907  4.64817  6.09590  5.11880    256 - -
          2.68618  4.42225  2.77519  2.73123  3.46354  2.40513  3.72494  3.29354  2.67741  2.69355  4.24690  2.90347  2.73739  3.18146  2.89801  2.37887  2.77519  2.98518  4.58477  3.61503
          0.01489  4.61061  5.33296  0.61958  0.77255  0.48576  0.95510
    159   3.05972  4.94155  4.00508  3.94476  5.29612  0.39270  5.11865  4.89045  4.22405  4.50857  5.37279  4.09567  2.86582  4.46795  4.46477  3.23787  3.59183  4.20537  6.42191  5.41613    257 - -
          2.68618  4.42225  2.77519  2.73123  3.46354  2.40513  3.72494  3.29354  2.67741  2.69355  4.24690  2.90347  2.73739  3.18146  2.89801  2.37887  2.77519  2.98518  4.58477  3.61503
          0.01489  4.61061  5.33296  0.61958  0.77255  0.48576  0.95510
    160   2.23402  4.84346  3.19995  2.64336  4.07008  3.12574  3.80360  3.47266  2.27697  2.55683  3.93292  3.14826  3.97684  2.78605  3.07453  2.53475  1.97235  3.01068  5.37364  4.06020    258 - -
          2.68618  4.42225  2.77519  2.73123  3.46354  2.40513  3.72494  3.29354  2.67741  2.69355  4.24690  2.90347  2.73739  3.18146  2.89801  2.37887  2.77519  2.98518  4.58477  3.61503
          0.01489  4.61061  5.33296  0.61958  0.77255  0.48576  0.95510
    161   3.32695  3.34713  5.24000  4.67361  3.51906  4.64124  5.04923  1.73790  4.52518  0.91419  3.35248  4.77770  4.90523  4.63549  4.58239  3.99143  3.56353  1.92861  5.41463  4.29348    259 - -
          2.68618  4.42225  2.77519  2.73123  3.46354  2.40513  3.72494  3.29354  2.67741  2.69355  4.24690  2.90347  2.73739  3.18146  2.89801  2.37887  2.77519  2.98518  4.58477  3.61503
          0.01489  4.61061  5.33296  0.61958  0.77255  0.48576  0.95510
    162   3.01020  4.42211  4.70153  4.16359  3.69328  3.13108  4.70894  1.60615  4.04207  2.55971  3.61592  4.30890  4.59372  4.27192  4.20399  3.53705  2.79670  1.04774  5.33648  4.13794    260 - -
          2.68618  4.42225  2.77519  2.73123  3.46354  2.40513  3.72494  3.29354  2.67741  2.69355  4.24690  2.90347  2.73739  3.18146  2.89801  2.37887  2.77519  2.98518  4.58477  3.61503
          0.01489  4.61061  5.33296  0.61958  0.77255  0.48576  0.95510
    163   2.17071  2.95455  3.81457  3.24610  3.50348  2.68210  4.05083  2.85596  3.18021  2.58588  3.15856  3.58504  4.13070  3.45812  3.48178  1.97600  2.96768  2.33907  4.97541  3.20403    261 - -
          2.68618  4.42225  2.77519  2.73123  3.46354  2.40513  3.72494  3.29354  2.67741  2.69355  4.24690  2.90347  2.73739  3.18146  2.89801  2.37887  2.77519  2.98518  4.58477  3.61503
          0.01489  4.61061  5.33296  0.61958  0.77255  0.48576  0.95510
    164   2.74402  2.80195  4.61138  4.00325  2.65776  3.46921  4.23420  2.09859  3.80982  1.65083  2.57000  4.03479  4.26806  3.95884  3.85254  2.86320  2.97634  2.29015  4.75578  3.57806    262 - -
          2.68618  4.42225  2.77519  2.73123  3.46354  2.40513  3.72494  3.29354  2.67741  2.69355  4.24690  2.90347  2.73739  3.18146  2.89801  2.37887  2.77519  2.98518  4.58477  3.61503
          0.01489  4.61061  5.33296  0.61958  0.77255  0.48576  0.95510
    165   2.74256  4.88747  3.17516  2.25053  2.79802  3.58397  3.78534  3.52007  2.27618  3.13754  3.96293  2.79793  3.97290  2.35240  3.05222  2.79192  2.97348  3.21235  4.05007  2.49380    263 - -
          2.68618  4.42225  2.77519  2.73123  3.46354  2.40513  3.72494  3.29354  2.67741  2.69355  4.24690  2.90347  2.73739  3.18146  2.89801  2.37887  2.77519  2.98518  4.58477  3.61503
          0.01489  4.61061  5.33296  0.61958  0.77255  0.48576  0.95510
    166   3.01325  5.51552  2.71190  1.93423  4.84852  2.58993  3.90070  4.33595  2.71076  3.81971  4.60665  2.64332  4.06015  1.31580  3.20362  2.94709  3.26515  3.91053  5.96021  4.53064    264 - -
          2.68618  4.42225  2.77519  2.73123  3.46354  2.40513  3.72494  3.29354  2.67741  2.69355  4.24690  2.90347  2.73739  3.18146  2.89801  2.37887  2.77519  2.98518  4.58477  3.61503
          0.01489  4.61061  5.33296  0.61958  0.77255  0.48576  0.95510
    167   2.74587  4.15395  4.50461  3.90332  2.26929  3.08106  4.20734  2.58164  3.73049  1.51805  2.93212  3.98302  4.25573  3.89817  3.80978  2.93140  2.97800  2.21513  3.32748  3.57008    265 - -
          2.68618  4.42225  2.77519  2.73123  3.46354  2.40513  3.72494  3.29354  2.67741  2.69355  4.24690  2.90347  2.73739  3.18146  2.89801  2.37887  2.77519  2.98518  4.58477  3.61503
          0.01489  4.61061  5.33296  0.61958  0.77255  0.48576  0.95510
    168   1.86845  2.97754  4.26741  3.68600  2.26426  3.82265  4.18657  2.65653  3.55923  2.29237  3.35154  3.86063  4.21770  3.77159  3.72440  2.29092  2.97891  2.19368  4.85304  3.66192    266 - -
          2.68618  4.42225  2.77519  2.73123  3.46354  2.40513  3.72494  3.29354  2.67741  2.69355  4.24690  2.90347  2.73739  3.18146  2.89801  2.37887  2.77519  2.98518  4.58477  3.61503
          0.01489  4.61061  5.33296  0.61958  0.77255  0.48576  0.95510
    169   3.18662  4.52835  4.98116  4.41889  3.40078  4.41943  4.72544  0.90594  4.23617  2.20558  3.41877  4.51314  4.73454  4.40830  4.32213  3.75744  3.42638  1.95574  2.99244  3.88793    267 - -
          2.68618  4.42225  2.77519  2.73123  3.46354  2.40513  3.72494  3.29354  2.67741  2.69355  4.24690  2.90347  2.73739  3.18146  2.89801  2.37887  2.77519  2.98518  4.58477  3.61503
          0.01489  4.61061  5.33296  0.61958  0.77255  0.48576  0.95510
    170   2.29154  3.74512  3.95232  3.37607  3.41437  3.79068  4.08309  2.48394  3.29101  2.49671  3.41070  3.67558  4.16777  3.14548  3.55056  3.06265  1.64002  2.20281  4.90485  3.16274    268 - -
          2.68618  4.42225  2.77519  2.73123  3.46354  2.40513  3.72494  3.29354  2.67741  2.69355  4.24690  2.90347  2.73739  3.18146  2.89801  2.37887  2.77519  2.98518  4.58477  3.61503
          0.01489  4.61061  5.33296  0.61958  0.77255  0.48576  0.95510
    171   3.57566  4.84813  5.49219  4.90170  1.89517  4.87752  5.18177  1.75924  4.74573  1.00081  2.87088  5.02190  5.03893  4.71678  4.72827  4.23084  3.79024  2.32094  5.37280  4.32961    269 - -
          2.68618  4.42225  2.77519  2.73123  3.46354  2.40513  3.72494  3.29354  2.67741  2.69355  4.24690  2.90347  2.73739  3.18146  2.89801  2.37887  2.77519  2.98518  4.58477  3.61503
          0.01489  4.61061  5.33296  0.61958  0.77255  0.48576  0.95510
    172   3.81615  5.45835  4.62773  4.63727  5.65499  0.15621  5.64482  5.49593  4.90926  5.02213  6.04457  4.79557  4.86023  5.17655  5.00700  4.01669  4.34734  4.88375  6.49725  5.80074    270 - -
          2.68618  4.42225  2.77519  2.73123  3.46354  2.40513  3.72494  3.29354  2.67741  2.69355  4.24690  2.90347  2.73739  3.18146  2.89801  2.37887  2.77519  2.98518  4.58477  3.61503
          0.01489  4.61061  5.33296  0.61958  0.77255  0.48576  0.95510
    173   2.50458  4.30042  4.01021  3.43966  3.42494  3.30073  4.12414  1.49757  3.33947  2.04513  3.41784  3.72384  4.19731  3.05421  3.58494  3.09691  2.58430  2.50671  4.92557  3.72323    271 - -
          2.68618  4.42225  2.77519  2.73123  3.46354  2.40513  3.72494  3.29354  2.67741  2.69355  4.24690  2.90347  2.73739  3.18146  2.89801  2.37887  2.77519  2.98518  4.58477  3.61503
          0.01489  4.61061  5.33296  0.61958  0.77255  0.48576  0.95510
    174   2.88370  4.57021  5.06644  4.46904  2.18415  4.44490  4.76014  2.50372  4.30105  1.07516  2.31194  4.56388  4.71500  4.37670  4.33429  3.77012  3.45302  2.08796  5.13398  4.02626    272 - -
          2.68618  4.42225  2.77519  2.73123  3.46354  2.40513  3.72494  3.29354  2.67741  2.69355  4.24690  2.90347  2.73739  3.18146  2.89801  2.37887  2.77519  2.98518  4.58477  3.61503
          0.01489  4.61061  5.33296  0.61958  0.77255  0.48576  0.95510
    175   3.62045  4.84178  5.60203  5.07586  3.66011  5.10415  5.59408  1.16645  4.96927  1.14612  3.41506  5.24396  5.26348  5.04757  5.03593  4.50242  3.85795  1.69775  5.79012  4.71125    273 - -
          2.68618  4.42225  2.77519  2.73123  3.46354  2.40513  3.72494  3.29354  2.67741  2.69355  4.24690  2.90347  2.73739  3.18146  2.89801  2.37887  2.77519  2.98518  4.58477  3.61503
          0.01489  4.61061  5.33296  0.61958  0.77255  0.48576  0.95510
    176   1.72159  4.53779  3.63675  3.10655  3.96687  1.99890  4.11334  3.33088  3.07390  3.03411  3.05332  3.46667  4.05515  3.38520  3.44858  2.01296  2.99377  2.62313  5.36753  4.12338    274 - -
          2.68618  4.42225  2.77519  2.73123  3.46354  2.40513  3.72494  3.29354  2.67741  2.69355  4.24690  2.90347  2.73739  3.18146  2.89801  2.37887  2.77519  2.98518  4.58477  3.61503
          0.01489  4.61061  5.33296  0.61958  0.77255  0.48576  0.95510
    177   2.29560  4.49012  4.26620  3.74283  1.73859  3.99390  4.03890  2.98397  3.64259  2.67086  3.63635  3.91621  4.38786  3.84776  3.84149  2.65074  3.23349  2.78985  4.52261  1.56645    275 - -
          2.68618  4.42225  2.77519  2.73123  3.46354  2.40513  3.72494  3.29354  2.67741  2.69355  4.24690  2.90347  2.73739  3.18146  2.89801  2.37887  2.77519  2.98518  4.58477  3.61503
          0.01489  4.61061  5.33296  0.61958  0.77255  0.48576  0.95510
    178   2.75364  2.23436  4.35953  3.76866  3.24184  3.87321  4.16890  2.51974  3.61943  2.27536  3.31063  3.91025  4.24296  3.81638  3.75040  2.58425  2.98725  2.36521  2.03539  3.19083    276 - -
          2.68618  4.42225  2.77519  2.73123  3.46354  2.40513  3.72494  3.29354  2.67741  2.69355  4.24690  2.90347  2.73739  3.18146  2.89801  2.37887  2.77519  2.98518  4.58477  3.61503
          0.01489  4.61061  5.33296  0.61958  0.77255  0.48576  0.95510
    179   3.39546  4.65219  5.36094  4.87052  4.03615  4.86432  5.52911  1.11060  4.78126  2.58163  3.81766  5.01498  5.16000  5.03510  4.94461  4.26501  2.85752  0.99063  5.98440  4.76662    277 - -
          2.68618  4.42225  2.77519  2.73123  3.46354  2.40513  3.72494  3.29354  2.67741  2.69355  4.24690  2.90347  2.73739  3.18146  2.89801  2.37887  2.77519  2.98518  4.58477  3.61503
          0.01489  4.61061  5.33296  0.61958  0.77255  0.48576  0.95510
    180   2.75786  4.01413  2.23431  2.53535  4.49487  2.62554  3.81048  3.94939  2.59442  3.49182  4.26738  1.93673  3.95409  2.93471  3.07842  2.75894  2.15170  3.54523  5.67326  4.29647    278 - -
          2.68618  4.42225  2.77519  2.73123  3.46354  2.40513  3.72494  3.29354  2.67741  2.69355  4.24690  2.90347  2.73739  3.18146  2.89801  2.37887  2.77519  2.98518  4.58477  3.61503
          0.01489  4.61061  5.33296  0.61958  0.77255  0.48576  0.95510
    181   2.81920  4.68141  3.43216  2.90768  3.22363  3.71078  3.89782  3.23048  2.74931  2.89944  3.78510  3.13785  4.10351  2.79248  3.24488  2.46358  3.05206  2.98356  5.04838  1.47500    279 - -
          2.68618  4.42225  2.77519  2.73123  3.46354  2.40513  3.72494  3.29354  2.67741  2.69355  4.24690  2.90347  2.73739  3.18146  2.89801  2.37887  2.77519  2.98518  4.58477  3.61503
          0.01489  4.61061  5.33296  0.61958  0.77255  0.48576  0.95510
    182   2.55980  4.57766  3.96651  3.66182  2.18739  0.89266  4.49214  3.55393  3.70406  3.25543  4.21958  3.81911  4.21731  3.95983  3.97167  2.98389  3.19942  3.23044  5.39893  4.00268    280 - -
          2.68618  4.42225  2.77519  2.73123  3.46354  2.40513  3.72494  3.29354  2.67741  2.69355  4.24690  2.90347  2.73739  3.18146  2.89801  2.37887  2.77519  2.98518  4.58477  3.61503
          0.01489  4.61061  5.33296  0.61958  0.77255  0.48576  0.95510
    183   2.42023  3.76566  3.92157  3.34619  3.12011  3.79150  4.07770  2.48784  3.26652  2.37202  3.42285  3.65894  4.16689  2.79574  3.53698  3.06023  1.61172  2.37982  4.92060  3.71297    281 - -
          2.68618  4.42225  2.77519  2.73123  3.46354  2.40513  3.72494  3.29354  2.67741  2.69355  4.24690  2.90347  2.73739  3.18146  2.89801  2.37887  2.77519  2.98518  4.58477  3.61503
          0.01489  4.61061  5.33296  0.61958  0.77255  0.48576  0.95510
    184   2.50969  5.14848  3.02235  2.30922  4.45612  3.52279  3.16334  3.05907  2.09242  3.11643  4.19934  2.46460  3.91518  2.59617  2.69656  2.35161  2.96490  3.51888  5.60382  3.69890    282 - -
          2.68618  4.42225  2.77519  2.73123  3.46354  2.40513  3.72494  3.29354  2.67741  2.69355  4.24690  2.90347  2.73739  3.18146  2.89801  2.37887  2.77519  2.98518  4.58477  3.61503
          0.01489  4.61061  5.33296  0.61958  0.77255  0.48576  0.95510
    185   2.73381  5.12967  2.47290  2.47327  3.05475  3.52541  3.26717  3.88532  2.37874  3.41544  4.18253  2.50293  3.91811  2.55183  2.60242  2.71947  2.55560  3.49604  5.58954  2.93601    283 - -
          2.68618  4.42225  2.77519  2.73123  3.46354  2.40513  3.72494  3.29354  2.67741  2.69355  4.24690  2.90347  2.73739  3.18146  2.89801  2.37887  2.77519  2.98518  4.58477  3.61503
          0.10189  4.61061  2.44266  0.61958  0.77255  0.48576  0.95510
    186   2.70246  4.33677  3.73650  3.16444  3.46052  3.02041  3.98706  1.91528  3.09729  2.22830  3.06802  3.12654  4.09631  3.38327  2.75618  2.65574  2.93426  2.60215  4.92939  3.08730    284 - -
          2.68643  4.42075  2.77486  2.73166  3.46377  2.40386  3.72559  3.29390  2.67757  2.69396  4.24754  2.90348  2.73728  3.18149  2.89826  2.37928  2.77517  2.98506  4.58405  3.61472
          0.32682  1.29637  5.24729  2.09403  0.13146  0.63145  0.75890
    187   2.70917  5.13353  2.46707  2.43293  4.44407  3.49296  3.34072  3.90649  2.43765  2.83524  4.18412  2.43273  3.17095  2.20386  2.92391  2.60562  2.74904  3.09141  5.58757  4.19812    314 - -
          2.68618  4.42225  2.77519  2.73123  3.46354  2.40513  3.72494  3.29354  2.67741  2.69355  4.24690  2.90347  2.73739  3.18146  2.89801  2.37887  2.77519  2.98518  4.58477  3.61503
          0.01623  4.52494  5.24729  0.61958  0.77255  0.40438  1.10079
    188   2.63379  5.22355  1.99299  2.44664  4.54701  3.21239  3.73096  4.01912  2.38688  3.52184  4.27688  2.51805  3.92633  2.59479  2.98118  2.09658  2.99919  2.88287  5.67369  4.27228    315 - -
          2.68618  4.42225  2.77519  2.73123  3.46354  2.40513  3.72494  3.29354  2.67741  2.69355  4.24690  2.90347  2.73739  3.18146  2.89801  2.37887  2.77519  2.98518  4.58477  3.61503
          0.01489  4.61061  5.33296  0.61958  0.77255  0.48576  0.95510
    189   2.44425  5.10666  2.37256  2.38766  4.39960  3.53000  3.72924  3.84877  2.38794  3.39079  4.16523  3.02387  3.92549  2.84743  2.75578  2.01503  2.59122  2.56125  5.57581  4.20005    316 - -
          2.68618  4.42225  2.77519  2.73123  3.46354  2.40513  3.72494  3.29354  2.67741  2.69355  4.24690  2.90347  2.73739  3.18146  2.89801  2.37887  2.77519  2.98518  4.58477  3.61503
          0.01489  4.61061  5.33296  0.61958  0.77255  0.48576  0.95510
    190   2.13367  5.02936  2.76969  2.52494  4.29655  2.26518  3.74458  3.72982  2.37554  2.84622  4.09321  3.05466  3.93783  2.87571  2.48483  2.74578  2.81449  3.37776  5.51298  3.47728    317 - -
          2.68618  4.42225  2.77519  2.73123  3.46354  2.40513  3.72494  3.29354  2.67741  2.69355  4.24690  2.90347  2.73739  3.18146  2.89801  2.37887  2.77519  2.98518  4.58477  3.61503
          0.01489  4.61061  5.33296  0.61958  0.77255  0.48576  0.95510
    191   2.41771  4.05472  3.31788  2.77511  4.16426  2.46408  3.92057  3.56882  2.76058  3.20452  4.03205  3.23826  3.99030  2.28240  3.19784  1.67264  2.98206  2.71724  5.47245  4.17142    318 - -
          2.68618  4.42225  2.77519  2.73123  3.46354  2.40513  3.72494  3.29354  2.67741  2.69355  4.24690  2.90347  2.73739  3.18146  2.89801  2.37887  2.77519  2.98518  4.58477  3.61503
          0.01489  4.61061  5.33296  0.61958  0.77255  0.48576  0.95510
    192   4.55145  5.54015  5.45214  5.32811  1.86649  5.10164  3.80643  4.17204  5.10651  3.36853  4.70310  4.66270  5.36144  4.81609  4.94601  4.49658  4.74763  4.10882  0.79685  1.55080    319 - -
          2.68618  4.42225  2.77519  2.73123  3.46354  2.40513  3.72494  3.29354  2.67741  2.69355  4.24690  2.90347  2.73739  3.18146  2.89801  2.37887  2.77519  2.98518  4.58477  3.61503
          0.01489  4.61061  5.33296  0.61958  0.77255  0.48576  0.95510
    193   3.44587  5.28963  4.18931  3.46595  4.34664  4.11189  4.12209  3.76326  2.43642  2.14665  4.30573  3.79392  4.49742  3.32030  0.77255  3.54434  3.64191  3.60520  5.60041  4.38155    320 - -
          2.68618  4.42225  2.77519  2.73123  3.46354  2.40513  3.72494  3.29354  2.67741  2.69355  4.24690  2.90347  2.73739  3.18146  2.89801  2.37887  2.77519  2.98518  4.58477  3.61503
          0.01489  4.61061  5.33296  0.61958  0.77255  0.48576  0.95510
    194   2.65877  4.24981  4.72009  4.12427  2.72895  4.06199  4.38605  1.45318  3.94540  2.18574  3.31373  4.17768  4.41123  4.09761  4.00305  3.37493  3.10913  1.82721  4.88876  2.47560    321 - -
          2.68618  4.42225  2.77519  2.73123  3.46354  2.40513  3.72494  3.29354  2.67741  2.69355  4.24690  2.90347  2.73739  3.18146  2.89801  2.37887  2.77519  2.98518  4.58477  3.61503
          0.01489  4.61061  5.33296  0.61958  0.77255  0.48576  0.95510
    195   2.52286  4.58330  3.87895  3.45569  4.00491  3.60282  4.39243  3.24673  3.35963  2.91520  2.31832  3.72107  1.08139  3.71228  3.65300  2.99828  3.15403  3.00943  5.51701  4.29563    322 - -
          2.68618  4.42225  2.77519  2.73123  3.46354  2.40513  3.72494  3.29354  2.67741  2.69355  4.24690  2.90347  2.73739  3.18146  2.89801  2.37887  2.77519  2.98518  4.58477  3.61503
          0.01489  4.61061  5.33296  0.61958  0.77255  0.48576  0.95510
    196   2.76974  4.15442  4.63976  4.03540  2.32823  3.92672  4.21914  1.78587  3.83905  1.84783  3.25916  4.05355  4.28840  3.98035  3.87533  2.84336  3.00156  2.28460  3.43979  2.73496    323 - -
          2.68618  4.42225  2.77519  2.73123  3.46354  2.40513  3.72494  3.29354  2.67741  2.69355  4.24690  2.90347  2.73739  3.18146  2.89801  2.37887  2.77519  2.98518  4.58477  3.61503
          0.01489  4.61061  5.33296  0.61958  0.77255  0.48576  0.95510
    197   1.51203  3.21640  3.85105  3.34234  3.93525  1.62417  4.25121  3.31107  3.29427  3.02433  3.90136  3.60856  4.08298  3.58396  3.61921  2.70457  3.00402  3.00393  5.36621  3.21096    324 - -
          2.68618  4.42225  2.77519  2.73123  3.46354  2.40513  3.72494  3.29354  2.67741  2.69355  4.24690  2.90347  2.73739  3.18146  2.89801  2.37887  2.77519  2.98518  4.58477  3.61503
          0.01489  4.61061  5.33296  0.61958  0.77255  0.48576  0.95510
    198   2.96016  4.33277  4.78175  4.18564  2.24846  4.14684  4.47392  1.96868  4.01202  1.29493  3.25653  4.25834  4.47981  4.15059  4.07103  2.90357  3.19164  2.08277  4.95680  3.78718    325 - -
          2.68618  4.42225  2.77519  2.73123  3.46354  2.40513  3.72494  3.29354  2.67741  2.69355  4.24690  2.90347  2.73739  3.18146  2.89801  2.37887  2.77519  2.98518  4.58477  3.61503
          0.01489  4.61061  5.33296  0.61958  0.77255  0.48576  0.95510
    199   2.80694  3.03694  3.10164  2.37806  4.35482  2.76811  3.85506  3.77641  2.62143  3.36493  4.17815  3.14249  4.00891  1.39722  3.05561  2.83620  3.06215  3.42719  5.58478  4.25058    326 - -
          2.68618  4.42225  2.77519  2.73123  3.46354  2.40513  3.72494  3.29354  2.67741  2.69355  4.24690  2.90347  2.73739  3.18146  2.89801  2.37887  2.77519  2.98518  4.58477  3.61503
          0.01489  4.61061  5.33296  0.61958  0.77255  0.48576  0.95510
    200   2.75460  2.89589  4.56808  3.96497  2.28349  3.25533  4.24087  2.03507  3.78358  1.72313  3.26243  4.02273  4.27449  3.94343  3.84662  3.21589  2.47757  2.36104  4.78004  3.60007    327 - -
          2.68618  4.42225  2.77519  2.73123  3.46354  2.40513  3.72494  3.29354  2.67741  2.69355  4.24690  2.90347  2.73739  3.18146  2.89801  2.37887  2.77519  2.98518  4.58477  3.61503
          0.01489  4.61061  5.33296  0.61958  0.77255  0.48576  0.95510
    201   2.00617  4.30100  4.38759  3.80849  3.41619  3.98844  4.33226  2.12094  3.68542  1.66587  3.38960  4.00108  3.01528  3.90209  3.85619  3.28854  3.09249  1.80539  4.98429  3.79670    328 - -
          2.68618  4.42225  2.77519  2.73123  3.46354  2.40513  3.72494  3.29354  2.67741  2.69355  4.24690  2.90347  2.73739  3.18146  2.89801  2.37887  2.77519  2.98518  4.58477  3.61503
          0.01489  4.61061  5.33296  0.61958  0.77255  0.48576  0.95510
    202   2.85825  4.30817  4.36524  3.78793  2.46924  3.95932  4.16901  2.69884  3.65221  2.17319  3.36629  3.95072  2.02264  3.85017  3.80527  3.25451  3.09076  2.15440  2.25680  3.40291    329 - -
          2.68618  4.42225  2.77519  2.73123  3.46354  2.40513  3.72494  3.29354  2.67741  2.69355  4.24690  2.90347  2.73739  3.18146  2.89801  2.37887  2.77519  2.98518  4.58477  3.61503
          0.01489  4.61061  5.33296  0.61958  0.77255  0.48576  0.95510
    203   0.85406  3.51079  4.13021  3.70745  4.59531  2.43061  4.64031  4.01731  3.66697  3.69876  4.51534  3.76141  3.00336  3.93190  3.96479  2.16091  3.03344  3.47490  5.95755  4.77145    330 - -
          2.68618  4.42225  2.77519  2.73123  3.46354  2.40513  3.72494  3.29354  2.67741  2.69355  4.24690  2.90347  2.73739  3.18146  2.89801  2.37887  2.77519  2.98518  4.58477  3.61503
          0.01489  4.61061  5.33296  0.61958  0.77255  0.48576  0.95510
    204   2.74790  4.29011  4.69681  4.10313  2.86811  3.39198  4.42885  1.82211  3.93638  1.26821  3.29602  4.18975  4.43399  4.09487  4.01335  3.40102  3.14071  2.06850  4.94954  3.77912    331 - -
          2.68618  4.42225  2.77519  2.73123  3.46354  2.40513  3.72494  3.29354  2.67741  2.69355  4.24690  2.90347  2.73739  3.18146  2.89801  2.37887  2.77519  2.98518  4.58477  3.61503
          0.01489  4.61061  5.33296  0.61958  0.77255  0.48576  0.95510
    205   3.48564  4.77034  5.41517  4.82289  2.05394  4.77508  5.09542  1.77418  4.66044  1.06684  2.73293  4.92366  4.96794  4.65848  4.64955  4.12255  3.70383  2.08291  5.33220  4.27670    332 - -
          2.68618  4.42225  2.77519  2.73123  3.46354  2.40513  3.72494  3.29354  2.67741  2.69355  4.24690  2.90347  2.73739  3.18146  2.89801  2.37887  2.77519  2.98518  4.58477  3.61503
          0.01489  4.61061  5.33296  0.61958  0.77255  0.48576  0.95510
    206   3.27978  4.63322  5.02311  4.42604  2.45954  4.47793  4.76871  2.20320  4.26838  0.91840  2.41917  4.56312  4.73377  3.27977  4.32376  3.79844  3.49957  2.65781  5.14339  4.04550    333 - -
          2.68618  4.42225  2.77519  2.73123  3.46354  2.40513  3.72494  3.29354  2.67741  2.69355  4.24690  2.90347  2.73739  3.18146  2.89801  2.37887  2.77519  2.98518  4.58477  3.61503
          0.01489  4.61061  5.33296  0.61958  0.77255  0.48576  0.95510
    207   2.75016  3.19088  4.48084  3.88215  3.26050  2.02534  4.21991  2.20499  3.71607  1.98706  3.27779  3.97761  4.26051  3.89195  3.80805  3.19624  2.98353  1.88928  3.75900  3.60648    334 - -
          2.68618  4.42225  2.77519  2.73123  3.46354  2.40513  3.72494  3.29354  2.67741  2.69355  4.24690  2.90347  2.73739  3.18146  2.89801  2.37887  2.77519  2.98518  4.58477  3.61503
          0.01489  4.61061  5.33296  0.61958  0.77255  0.48576  0.95510
    208   2.53484  3.38417  4.47907  3.87964  3.25680  3.06590  4.21275  2.21292  3.71323  1.88936  2.85102  3.97230  4.25380  3.88773  3.80308  2.80435  2.85405  1.70130  4.78181  3.59956    335 - -
          2.68618  4.42225  2.77519  2.73123  3.46354  2.40513  3.72494  3.29354  2.67741  2.69355  4.24690  2.90347  2.73739  3.18146  2.89801  2.37887  2.77519  2.98518  4.58477  3.61503
          0.01489  4.61061  5.33296  0.61958  0.77255  0.48576  0.95510
    209   2.68512  4.59303  3.64108  3.22870  4.22484  1.09926  4.28255  3.58303  3.21927  2.37095  4.16006  3.54156  2.92003  3.54803  3.56965  2.85620  2.74496  3.22893  5.61155  4.36876    336 - -
          2.68618  4.42225  2.77519  2.73123  3.46354  2.40513  3.72494  3.29354  2.67741  2.69355  4.24690  2.90347  2.73739  3.18146  2.89801  2.37887  2.77519  2.98518  4.58477  3.61503
          0.01489  4.61061  5.33296  0.61958  0.77255  0.48576  0.95510
    210   2.83487  3.25432  4.59113  3.99638  3.31518  3.99761  4.33788  2.34499  3.83058  2.00895  1.49671  4.09020  4.35608  4.00222  3.91914  2.94172  3.06990  2.02502  4.88879  3.71193    337 - -
          2.68618  4.42225  2.77519  2.73123  3.46354  2.40513  3.72494  3.29354  2.67741  2.69355  4.24690  2.90347  2.73739  3.18146  2.89801  2.37887  2.77519  2.98518  4.58477  3.61503
          0.01489  4.61061  5.33296  0.61958  0.77255  0.48576  0.95510
    211   2.76445  3.77780  4.65037  4.04363  2.04212  3.92440  4.22867  2.14578  3.84453  1.81385  3.24901  4.05797  4.28588  3.98433  3.87652  3.23347  2.67270  2.38784  2.78620  2.98791    338 - -
          2.68618  4.42225  2.77519  2.73123  3.46354  2.40513  3.72494  3.29354  2.67741  2.69355  4.24690  2.90347  2.73739  3.18146  2.89801  2.37887  2.77519  2.98518  4.58477  3.61503
          0.01489  4.61061  5.33296  0.61958  0.77255  0.48576  0.95510
    212   2.39960  3.63007  4.43692  3.83795  1.99949  3.87089  4.18898  2.48632  3.67629  2.03017  3.27000  3.65687  4.23738  3.85518  3.77540  2.59525  2.64106  2.40249  3.63075  2.94038    339 - -
          2.68618  4.42225  2.77519  2.73123  3.46354  2.40513  3.72494  3.29354  2.67741  2.69355  4.24690  2.90347  2.73739  3.18146  2.89801  2.37887  2.77519  2.98518  4.58477  3.61503
          0.01489  4.61061  5.33296  0.61958  0.77255  0.48576  0.95510
    213   3.47491  4.76412  5.39891  4.80344  2.51493  4.75466  5.07229  1.97319  4.63866  1.11148  1.91863  4.90315  4.95013  4.63589  4.62647  4.09980  3.69233  2.01749  5.31371  4.26334    340 - -
          2.68618  4.42225  2.77519  2.73123  3.46354  2.40513  3.72494  3.29354  2.67741  2.69355  4.24690  2.90347  2.73739  3.18146  2.89801  2.37887  2.77519  2.98518  4.58477  3.61503
          0.01489  4.61061  5.33296  0.61958  0.77255  0.48576  0.95510
    214   4.00388  5.57092  4.68765  4.66192  5.50965  4.22095  5.61683  5.32610  4.79721  4.82874  5.94395  4.87585  0.15829  5.15412  4.90340  4.20537  4.50458  4.87050  6.42209  5.65599    341 - -
          2.68618  4.42225  2.77519  2.73123  3.46354  2.40513  3.72494  3.29354  2.67741  2.69355  4.24690  2.90347  2.73739  3.18146  2.89801  2.37887  2.77519  2.98518  4.58477  3.61503
          0.01489  4.61061  5.33296  0.61958  0.77255  0.48576  0.95510
    215   2.38652  5.13504  2.87164  1.31595  3.47791  3.54201  3.76950  3.86596  2.54513  3.41752  4.20375  3.03990  3.95720  2.89586  2.72404  2.77675  3.02112  3.49511  5.60905  4.23386    342 - -
          2.68618  4.42225  2.77519  2.73123  3.46354  2.40513  3.72494  3.29354  2.67741  2.69355  4.24690  2.90347  2.73739  3.18146  2.89801  2.37887  2.77519  2.98518  4.58477  3.61503
          0.01489  4.61061  5.33296  0.61958  0.77255  0.48576  0.95510
    216   2.59442  4.53299  4.01620  3.80501  4.89507  3.30067  4.82860  4.31857  3.84966  4.03459  4.85653  3.81841  4.10158  4.12950  4.10256  0.58476  2.30522  3.67306  6.23792  5.05068    343 - -
          2.68618  4.42225  2.77519  2.73123  3.46354  2.40513  3.72494  3.29354  2.67741  2.69355  4.24690  2.90347  2.73739  3.18146  2.89801  2.37887  2.77519  2.98518  4.58477  3.61503
          0.01489  4.61061  5.33296  0.61958  0.77255  0.48576  0.95510
    217   4.00388  5.57092  4.68765  4.66192  5.50965  4.22095  5.61683  5.32610  4.79721  4.82874  5.94395  4.87585  0.15829  5.15412  4.90340  4.20537  4.50458  4.87050  6.42209  5.65599    344 - -
          2.68618  4.42225  2.77519  2.73123  3.46354  2.40513  3.72494  3.29354  2.67741  2.69355  4.24690  2.90347  2.73739  3.18146  2.89801  2.37887  2.77519  2.98518  4.58477  3.61503
          0.01489  4.61061  5.33296  0.61958  0.77255  0.48576  0.95510
    218   4.06690  5.73071  4.64610  4.06854  5.29259  4.32789  4.65625  4.94822  2.91877  4.32582  5.35104  4.34844  4.83623  3.88158  0.27763  4.14693  4.30907  4.64817  6.09590  5.11880    345 - -
          2.68618  4.42225  2.77519  2.73123  3.46354  2.40513  3.72494  3.29354  2.67741  2.69355  4.24690  2.90347  2.73739  3.18146  2.89801  2.37887  2.77519  2.98518  4.58477  3.61503
          0.01489  4.61061  5.33296  0.61958  0.77255  0.48576  0.95510
    219   4.61460  5.56693  5.50092  5.41284  1.41782  5.13570  3.79984  4.21864  5.18762  3.39990  4.74458  4.68260  5.38958  4.85002  4.99315  4.53471  4.80713  4.15724  1.04646  1.46668    346 - -
          2.68618  4.42225  2.77519  2.73123  3.46354  2.40513  3.72494  3.29354  2.67741  2.69355  4.24690  2.90347  2.73739  3.18146  2.89801  2.37887  2.77519  2.98518  4.58477  3.61503
          0.01489  4.61061  5.33296  0.61958  0.77255  0.48576  0.95510
    220   3.29736  4.65382  4.80855  4.30357  2.44908  4.33726  3.50292  3.04318  4.12472  0.84478  3.66161  4.26242  4.66753  4.21790  4.18824  3.65565  3.52270  2.92405  3.13409  2.56316    347 - -
          2.68618  4.42225  2.77519  2.73123  3.46354  2.40513  3.72494  3.29354  2.67741  2.69355  4.24690  2.90347  2.73739  3.18146  2.89801  2.37887  2.77519  2.98518  4.58477  3.61503
          0.01489  4.61061  5.33296  0.61958  0.77255  0.48576  0.95510
    221   2.65200  4.50492  5.09070  4.51775  3.52650  4.48401  4.87735  1.62347  4.36602  1.46903  2.60498  4.60814  4.77844  4.50608  4.43263  3.82114  3.42605  1.50130  5.31114  4.16119    348 - -
          2.68618  4.42225  2.77519  2.73123  3.46354  2.40513  3.72494  3.29354  2.67741  2.69355  4.24690  2.90347  2.73739  3.18146  2.89801  2.37887  2.77519  2.98518  4.58477  3.61503
          0.01489  4.61061  5.33296  0.61958  0.77255  0.48576  0.95510
    222   2.76148  5.19049  3.00641  2.13294  4.50659  3.53182  2.71520  3.96926  2.11207  2.82844  4.24163  2.67427  3.93017  2.83435  2.93586  1.91916  2.99226  3.56635  5.63716  4.24975    349 - -
          2.68618  4.42225  2.77519  2.73123  3.46354  2.40513  3.72494  3.29354  2.67741  2.69355  4.24690  2.90347  2.73739  3.18146  2.89801  2.37887  2.77519  2.98518  4.58477  3.61503
          0.01489  4.61061  5.33296  0.61958  0.77255  0.48576  0.95510
    223   3.01743  5.38829  3.34413  2.55097  4.79807  3.73607  2.60098  4.21164  1.43090  3.65000  4.43905  3.21208  4.10528  2.52089  1.81783  2.98483  3.21585  3.51164  5.72256  4.43236    350 - -
          2.68618  4.42225  2.77519  2.73123  3.46354  2.40513  3.72494  3.29354  2.67741  2.69355  4.24690  2.90347  2.73739  3.18146  2.89801  2.37887  2.77519  2.98518  4.58477  3.61503
          0.01489  4.61061  5.33296  0.61958  0.77255  0.48576  0.95510
    224   2.39260  5.32826  2.52076  2.45660  4.65329  1.60574  3.55007  4.12721  2.39807  3.63734  4.41206  2.34038  3.99248  2.94789  3.13387  2.83669  3.12357  3.71616  5.79872  4.38674    351 - -
          2.68618  4.42225  2.77519  2.73123  3.46354  2.40513  3.72494  3.29354  2.67741  2.69355  4.24690  2.90347  2.73739  3.18146  2.89801  2.37887  2.77519  2.98518  4.58477  3.61503
          0.01489  4.61061  5.33296  0.61958  0.77255  0.48576  0.95510
    225   2.75661  5.18648  2.76181  2.47656  4.50701  3.53584  3.71686  3.96867  1.97739  3.47627  4.23576  2.69813  3.92791  2.63242  1.90309  2.73325  2.98570  2.87865  5.62897  3.40656    352 - -
          2.68638  4.42245  2.77540  2.73108  3.46374  2.40482  3.72515  3.29374  2.67728  2.69341  4.24710  2.90367  2.73760  3.18001  2.89821  2.37907  2.77540  2.98539  4.58497  3.61438
          0.10189  2.38547  5.33296  1.81152  0.17842  0.48576  0.95510
    226   2.73270  4.87143  3.03967  2.11097  4.09289  3.57839  3.78633  2.53496  2.28278  2.80566  3.44438  3.00161  3.96718  2.59171  3.05897  2.78508  2.48246  3.19377  3.75177  4.06519    362 - -
          2.68618  4.42225  2.77519  2.73123  3.46354  2.40513  3.72494  3.29354  2.67741  2.69355  4.24690  2.90347  2.73739  3.18146  2.89801  2.37887  2.77519  2.98518  4.58477  3.61503
          0.01489  4.61061  5.33296  0.61958  0.77255  0.48576  0.95510
    227   2.76268  5.55625  2.03437  1.17564  4.87454  3.53025  3.89149  4.37819  2.74766  3.85241  4.62810  2.98715  3.58319  2.52907  3.28499  2.78360  3.25159  3.93701  5.99220  4.53497    363 - -
          2.68618  4.42225  2.77519  2.73123  3.46354  2.40513  3.72494  3.29354  2.67741  2.69355  4.24690  2.90347  2.73739  3.18146  2.89801  2.37887  2.77519  2.98518  4.58477  3.61503
          0.01489  4.61061  5.33296  0.61958  0.77255  0.48576  0.95510
    228   2.70111  5.33720  2.61096  1.52516  4.67867  3.53192  3.75689  4.16210  1.86477  3.63509  4.38565  2.99687  3.95711  2.40318  2.85586  2.78195  3.06278  3.72728  5.76210  4.35100    364 - -
          2.68618  4.42225  2.77519  2.73123  3.46354  2.40513  3.72494  3.29354  2.67741  2.69355  4.24690  2.90347  2.73739  3.18146  2.89801  2.37887  2.77519  2.98518  4.58477  3.61503
          0.01489  4.61061  5.33296  0.61958  0.77255  0.48576  0.95510
    229   0.46186  3.39137  4.66334  4.41809  4.74076  3.34307  5.09318  3.88680  4.29170  3.80387  4.71754  4.08850  4.16243  4.51174  4.41297  2.83504  3.14605  3.39640  6.17741  5.05451    365 - -
          2.68618  4.42225  2.77519  2.73123  3.46354  2.40513  3.72494  3.29354  2.67741  2.69355  4.24690  2.90347  2.73739  3.18146  2.89801  2.37887  2.77519  2.98518  4.58477  3.61503
          0.01489  4.61061  5.33296  0.61958  0.77255  0.48576  0.95510
    230   2.53319  5.11725  2.67620  2.13359  4.41351  3.52870  3.72067  3.86568  1.95152  2.98397  3.15671  3.01851  3.92071  2.83585  2.41601  2.72286  2.83952  3.48142  3.96300  4.20162    366 - -
          2.68618  4.42225  2.77519  2.73123  3.46354  2.40513  3.72494  3.29354  2.67741  2.69355  4.24690  2.90347  2.73739  3.18146  2.89801  2.37887  2.77519  2.98518  4.58477  3.61503
          0.01489  4.61061  5.33296  0.61958  0.77255  0.48576  0.95510
    231   2.73610  5.17461  2.80351  2.07883  4.49168  3.08027  3.70918  3.59698  1.74278  2.84319  4.22309  2.99926  3.91278  2.81576  2.60749  2.58729  2.96702  3.55019  5.62367  3.71041    367 - -
          2.68618  4.42225  2.77519  2.73123  3.46354  2.40513  3.72494  3.29354  2.67741  2.69355  4.24690  2.90347  2.73739  3.18146  2.89801  2.37887  2.77519  2.98518  4.58477  3.61503
          0.01489  4.61061  5.33296  0.61958  0.77255  0.48576  0.95510
    232   2.33238  4.29009  4.00662  3.43278  2.97968  3.80222  4.11616  2.24103  3.34476  2.49575  3.41524  3.24232  4.18600  3.59828  3.59281  1.97529  2.98188  1.82004  4.91547  3.71162    368 - -
          2.68618  4.42225  2.77519  2.73123  3.46354  2.40513  3.72494  3.29354  2.67741  2.69355  4.24690  2.90347  2.73739  3.18146  2.89801  2.37887  2.77519  2.98518  4.58477  3.61503
          0.01489  4.61061  5.33296  0.61958  0.77255  0.48576  0.95510
    233   3.69643  4.93980  5.60133  5.03060  2.95074  5.06497  5.39559  1.87449  4.89954  0.71776  3.16682  5.19776  5.18231  4.86362  4.89951  4.43770  3.91296  2.03558  5.52882  4.50157    369 - -
          2.68618  4.42225  2.77519  2.73123  3.46354  2.40513  3.72494  3.29354  2.67741  2.69355  4.24690  2.90347  2.73739  3.18146  2.89801  2.37887  2.77519  2.98518  4.58477  3.61503
          0.01489  4.61061  5.33296  0.61958  0.77255  0.48576  0.95510
    234   1.81377  4.90181  3.17295  2.61536  4.14217  3.57766  3.25007  3.11140  2.51121  3.16527  3.98620  3.12641  3.97103  2.94748  2.55455  2.02268  2.81588  3.23755  5.41835  4.09538    370 - -
          2.68618  4.42225  2.77519  2.73123  3.46354  2.40513  3.72494  3.29354  2.67741  2.69355  4.24690  2.90347  2.73739  3.18146  2.89801  2.37887  2.77519  2.98518  4.58477  3.61503
          0.01489  4.61061  5.33296  0.61958  0.77255  0.48576  0.95510
    235   2.33912  4.97825  3.11305  2.55454  3.60987  3.55792  3.75685  3.25642  1.85879  3.24181  4.04559  2.75465  3.94802  2.89788  2.27922  2.63264  2.81094  3.31750  5.47095  3.45134    371 - -
          2.68618  4.42225  2.77519  2.73123  3.46354  2.40513  3.72494  3.29354  2.67741  2.69355  4.24690  2.90347  2.73739  3.18146  2.89801  2.37887  2.77519  2.98518  4.58477  3.61503
          0.01489  4.61061  5.33296  0.61958  0.77255  0.48576  0.95510
    236   2.96770  4.36354  4.67118  4.08172  2.85183  4.13559  4.45960  2.02097  3.92851  1.13846  3.26715  4.20725  4.47115  4.08940  4.02836  2.54384  3.20001  2.25834  4.98207  3.81241    372 - -
          2.68618  4.42225  2.77519  2.73123  3.46354  2.40513  3.72494  3.29354  2.67741  2.69355  4.24690  2.90347  2.73739  3.18146  2.89801  2.37887  2.77519  2.98518  4.58477  3.61503
          0.01489  4.61061  5.33296  0.61958  0.77255  0.48576  0.95510
    237   2.81957  5.12976  3.15955  2.58586  4.41655  3.60481  3.21231  3.85744  2.42778  3.39735  3.39077  2.50556  3.99013  2.56848  1.53098  2.81833  3.04203  3.49740  5.56708  3.64967    373 - -
          2.68602  4.42231  2.77506  2.73130  3.46360  2.40505  3.72501  3.29360  2.67747  2.69361  4.24696  2.90330  2.73746  3.18153  2.89807  2.37893  2.77506  2.98525  4.58483  3.61509
          0.18042  2.20167  2.91028  0.77709  0.61571  0.48576  0.95510
    238   2.74743  5.20890  2.77743  2.44080  4.54432  2.21461  3.70661  4.01596  1.83614  3.51067  4.26309  2.75427  3.91016  2.81157  2.55408  2.50279  2.70526  3.59671  5.65381  4.25736    378 - -
          2.68618  4.42225  2.77519  2.73123  3.46354  2.40513  3.72494  3.29354  2.67741  2.69355  4.24690  2.90347  2.73739  3.18146  2.89801  2.37887  2.77519  2.98518  4.58477  3.61503
          0.01567  4.55970  5.28205  0.61958  0.77255  0.57634  0.82542
    239   2.72464  4.53484  3.47439  2.90710  3.68616  3.07313  3.90067  2.93421  2.84646  1.78497  3.63215  3.34562  4.04725  2.67920  2.43350  2.90195  2.83656  2.69577  5.10097  3.10439    379 - -
          2.68618  4.42225  2.77519  2.73123  3.46354  2.40513  3.72494  3.29354  2.67741  2.69355  4.24690  2.90347  2.73739  3.18146  2.89801  2.37887  2.77519  2.98518  4.58477  3.61503
          0.01567  4.55970  5.28205  0.61958  0.77255  0.57634  0.82542
    240   2.81851  5.26380  2.84860  1.89309  4.58891  3.50846  3.45965  4.06004  2.55594  3.56953  4.33877  2.38728  1.98996  2.89121  3.05033  2.39750  2.91706  3.65007  5.72838  4.32387    380 - -
          2.68618  4.42225  2.77519  2.73123  3.46354  2.40513  3.72494  3.29354  2.67741  2.69355  4.24690  2.90347  2.73739  3.18146  2.89801  2.37887  2.77519  2.98518  4.58477  3.61503
          0.06619  4.55970  2.92658  0.61958  0.77255  0.57634  0.82542
    241   2.43760  4.69908  3.25003  2.60611  3.88773  3.58281  3.80129  2.61657  2.53449  2.72873  3.44055  3.17681  2.64529  2.48509  2.72866  2.79970  2.93186  2.65135  5.23833  3.94888    381 - -
          2.68618  4.42225  2.77519  2.73123  3.46354  2.40513  3.72494  3.29354  2.67741  2.69355  4.24690  2.90347  2.73739  3.18146  2.89801  2.37887  2.77519  2.98518  4.58477  3.61503
          0.01647  4.50999  5.23234  0.61958  0.77255  0.39347  1.12304
    242   2.67179  5.71750  1.38134  1.78043  5.02957  2.28617  3.97918  4.54961  2.90736  4.01722  4.81421  2.43923  4.09739  3.11825  3.47928  3.02057  3.38692  4.09932  6.15988  4.66931    382 - -
          2.68618  4.42225  2.77519  2.73123  3.46354  2.40513  3.72494  3.29354  2.67741  2.69355  4.24690  2.90347  2.73739  3.18146  2.89801  2.37887  2.77519  2.98518  4.58477  3.61503
          0.01489  4.61061  5.33296  0.61958  0.77255  0.48576  0.95510
    243   2.80187  5.28575  1.84865  2.43779  4.61937  2.92903  2.52288  4.09994  2.52845  3.59210  4.34610  2.58283  3.30502  2.86618  3.02895  2.46750  2.73561  3.67378  5.73658  4.32382    383 - -
          2.68618  4.42225  2.77519  2.73123  3.46354  2.40513  3.72494  3.29354  2.67741  2.69355  4.24690  2.90347  2.73739  3.18146  2.89801  2.37887  2.77519  2.98518  4.58477  3.61503
          0.01489  4.61061  5.33296  0.61958  0.77255  0.48576  0.95510
    244   2.78718  5.25524  2.53780  2.24084  4.58352  3.52680  3.73866  4.05652  2.17869  3.55127  4.30639  3.00019  1.88109  2.84574  2.68958  2.75260  2.57128  3.63802  5.69561  4.29496    384 - -
          2.68618  4.42225  2.77519  2.73123  3.46354  2.40513  3.72494  3.29354  2.67741  2.69355  4.24690  2.90347  2.73739  3.18146  2.89801  2.37887  2.77519  2.98518  4.58477  3.61503
          0.01489  4.61061  5.33296  0.61958  0.77255  0.48576  0.95510
    245   2.45108  4.60699  2.56160  2.51420  3.54642  3.33887  3.88623  2.62590  2.64723  2.19232  3.19062  3.30037  4.03705  3.13813  3.21896  2.77647  2.96360  2.74420  5.16683  3.14461    385 - -
          2.68618  4.42225  2.77519  2.73123  3.46354  2.40513  3.72494  3.29354  2.67741  2.69355  4.24690  2.90347  2.73739  3.18146  2.89801  2.37887  2.77519  2.98518  4.58477  3.61503
          0.01489  4.61061  5.33296  0.61958  0.77255  0.48576  0.95510
    246   2.51119  4.27057  4.34601  3.76658  3.41506  3.94443  4.29135  1.92250  3.64485  2.12356  3.40345  3.95784  4.31836  3.86459  3.81819  2.32909  2.60109  1.60731  4.95616  3.76346    386 - -
          2.68618  4.42225  2.77519  2.73123  3.46354  2.40513  3.72494  3.29354  2.67741  2.69355  4.24690  2.90347  2.73739  3.18146  2.89801  2.37887  2.77519  2.98518  4.58477  3.61503
          0.01489  4.61061  5.33296  0.61958  0.77255  0.48576  0.95510
    247   2.73599  4.72428  3.29078  2.00112  3.91045  3.62005  3.84010  2.32813  2.57483  2.56109  3.81117  3.21772  4.00648  2.72130  3.13698  2.67059  2.67517  3.02603  5.26506  2.93064    387 - -
          2.68618  4.42225  2.77519  2.73123  3.46354  2.40513  3.72494  3.29354  2.67741  2.69355  4.24690  2.90347  2.73739  3.18146  2.89801  2.37887  2.77519  2.98518  4.58477  3.61503
          0.01489  4.61061  5.33296  0.61958  0.77255  0.48576  0.95510
    248   2.51931  4.99320  2.91381  2.22078  3.52518  3.55054  3.32750  2.91776  2.23735  2.89103  3.63929  3.06645  3.94117  2.37042  3.00584  2.75009  2.46961  3.33476  5.48349  4.13416    388 - -
          2.68618  4.42225  2.77519  2.73123  3.46354  2.40513  3.72494  3.29354  2.67741  2.69355  4.24690  2.90347  2.73739  3.18146  2.89801  2.37887  2.77519  2.98518  4.58477  3.61503
          0.01489  4.61061  5.33296  0.61958  0.77255  0.48576  0.95510
    249   2.56353  5.19217  2.93741  1.16148  4.46655  3.58206  3.85716  3.87921  2.63347  2.69371  4.27739  3.09241  4.03322  2.76296  3.08540  2.88796  3.13624  3.53593  5.68027  4.31708    389 - -
          2.68618  4.42225  2.77519  2.73123  3.46354  2.40513  3.72494  3.29354  2.67741  2.69355  4.24690  2.90347  2.73739  3.18146  2.89801  2.37887  2.77519  2.98518  4.58477  3.61503
          0.01489  4.61061  5.33296  0.61958  0.77255  0.48576  0.95510
    250   2.77550  4.16779  4.60532  3.99975  2.39685  3.93407  4.25824  2.22546  3.81433  1.86359  2.70318  4.05084  4.29287  3.96590  3.05659  3.24067  3.00713  1.74509  4.78225  3.02965    390 - -
          2.68618  4.42225  2.77519  2.73123  3.46354  2.40513  3.72494  3.29354  2.67741  2.69355  4.24690  2.90347  2.73739  3.18146  2.89801  2.37887  2.77519  2.98518  4.58477  3.61503
          0.01489  4.61061  5.33296  0.61958  0.77255  0.48576  0.95510
    251   2.60680  5.22527  2.55897  2.11409  4.56166  3.50970  3.69901  4.04157  2.28066  2.90197  3.92482  2.44762  3.90409  2.21307  2.83148  2.38501  2.96641  3.61128  5.66288  4.25711    391 - -
          2.68618  4.42225  2.77519  2.73123  3.46354  2.40513  3.72494  3.29354  2.67741  2.69355  4.24690  2.90347  2.73739  3.18146  2.89801  2.37887  2.77519  2.98518  4.58477  3.61503
          0.01489  4.61061  5.33296  0.61958  0.77255  0.48576  0.95510
    252   2.97915  5.46305  2.03240  1.33023  4.75515  3.53966  3.88935  4.23550  2.74348  2.29272  4.53777  2.70030  4.04071  3.02160  3.26852  2.91937  3.23027  3.82762  5.91254  4.47837    392 - -
          2.68618  4.42225  2.77519  2.73123  3.46354  2.40513  3.72494  3.29354  2.67741  2.69355  4.24690  2.90347  2.73739  3.18146  2.89801  2.37887  2.77519  2.98518  4.58477  3.61503
          0.01489  4.61061  5.33296  0.61958  0.77255  0.48576  0.95510
    253   2.47181  4.62952  5.04159  4.52885  3.79175  4.56637  5.13406  0.77323  4.39312  2.36929  3.16741  4.69319  4.91432  4.63390  4.55344  3.94149  3.55353  1.96217  5.65955  4.47941    393 - -
          2.68618  4.42225  2.77519  2.73123  3.46354  2.40513  3.72494  3.29354  2.67741  2.69355  4.24690  2.90347  2.73739  3.18146  2.89801  2.37887  2.77519  2.98518  4.58477  3.61503
          0.01489  4.61061  5.33296  0.61958  0.77255  0.48576  0.95510
    254   2.76282  5.12962  3.07377  2.33549  4.42965  3.55272  3.47117  3.87549  1.79218  3.40906  4.18489  3.04413  3.94259  2.27787  2.65320  2.75284  2.88295  2.60118  5.58373  3.14536    394 - -
          2.68618  4.42225  2.77519  2.73123  3.46354  2.40513  3.72494  3.29354  2.67741  2.69355  4.24690  2.90347  2.73739  3.18146  2.89801  2.37887  2.77519  2.98518  4.58477  3.61503
          0.01489  4.61061  5.33296  0.61958  0.77255  0.48576  0.95510
    255   1.65805  5.12018  2.64643  2.28070  4.40936  3.53342  3.19757  3.85826  2.36106  2.78680  4.17854  3.02599  3.93442  2.85998  2.98764  2.52291  2.98589  3.48092  5.58795  4.21175    395 - -
          2.68618  4.42225  2.77519  2.73123  3.46354  2.40513  3.72494  3.29354  2.67741  2.69355  4.24690  2.90347  2.73739  3.18146  2.89801  2.37887  2.77519  2.98518  4.58477  3.61503
          0.01489  4.61061  5.33296  0.61958  0.77255  0.48576  0.95510
    256   2.21921  5.26250  2.45473  2.44705  4.60854  2.70655  3.75937  4.08721  2.52828  3.58259  4.33705  2.59809  3.94223  2.23622  3.02645  1.99063  3.03332  3.66098  5.72886  4.31970    396 - -
          2.68618  4.42225  2.77519  2.73123  3.46354  2.40513  3.72494  3.29354  2.67741  2.69355  4.24690  2.90347  2.73739  3.18146  2.89801  2.37887  2.77519  2.98518  4.58477  3.61503
          0.01489  4.61061  5.33296  0.61958  0.77255  0.48576  0.95510
    257   2.73616  4.19670  4.25894  3.66897  3.29537  3.84809  3.36210  1.90457  3.22489  1.80767  3.31137  3.85214  4.21658  3.74831  3.69523  2.75627  2.96818  1.98559  4.80803  2.92734    397 - -
          2.68618  4.42225  2.77519  2.73123  3.46354  2.40513  3.72494  3.29354  2.67741  2.69355  4.24690  2.90347  2.73739  3.18146  2.89801  2.37887  2.77519  2.98518  4.58477  3.61503
          0.01489  4.61061  5.33296  0.61958  0.77255  0.48576  0.95510
    258   2.73336  5.16803  2.35077  1.89036  4.48285  3.51873  3.70906  3.36917  2.18284  2.86541  3.70307  2.78120  3.91158  2.81621  2.61106  2.71075  2.96447  3.29006  5.61902  4.22754    398 - -
          2.68618  4.42225  2.77519  2.73123  3.46354  2.40513  3.72494  3.29354  2.67741  2.69355  4.24690  2.90347  2.73739  3.18146  2.89801  2.37887  2.77519  2.98518  4.58477  3.61503
          0.01489  4.61061  5.33296  0.61958  0.77255  0.48576  0.95510
    259   2.42739  4.46545  3.18993  3.02382  2.31084  3.70688  3.28720  2.96643  2.97962  2.29946  3.10382  3.43495  4.08659  3.28395  2.63490  2.94985  2.50349  2.73994  5.04475  3.25784    399 - -
          2.68618  4.42225  2.77519  2.73123  3.46354  2.40513  3.72494  3.29354  2.67741  2.69355  4.24690  2.90347  2.73739  3.18146  2.89801  2.37887  2.77519  2.98518  4.58477  3.61503
          0.01489  4.61061  5.33296  0.61958  0.77255  0.48576  0.95510
    260   2.39774  5.38515  2.46630  1.33656  4.71431  2.98621  3.81080  4.20215  2.41956  3.68887  4.45077  2.99001  3.98281  2.92583  3.12504  2.45422  3.12136  3.77136  5.83221  4.40452    400 - -
          2.68618  4.42225  2.77519  2.73123  3.46354  2.40513  3.72494  3.29354  2.67741  2.69355  4.24690  2.90347  2.73739  3.18146  2.89801  2.37887  2.77519  2.98518  4.58477  3.61503
          0.01489  4.61061  5.33296  0.61958  0.77255  0.48576  0.95510
    261   2.39972  4.02144  3.08397  2.31713  4.29727  2.99621  3.74292  3.73038  1.87053  3.30075  3.65730  3.05533  3.93782  2.87364  2.37110  2.74569  2.86431  3.37825  5.51191  3.14177    401 - -
          2.68618  4.42225  2.77519  2.73123  3.46354  2.40513  3.72494  3.29354  2.67741  2.69355  4.24690  2.90347  2.73739  3.18146  2.89801  2.37887  2.77519  2.98518  4.58477  3.61503
          0.01489  4.61061  5.33296  0.61958  0.77255  0.48576  0.95510
    262   2.45402  5.15297  3.01999  2.11239  4.46230  2.98998  3.15539  3.07660  2.14713  3.12153  4.20336  3.00480  3.91427  2.47637  2.66807  2.47355  2.96470  3.35429  5.60731  4.21991    402 - -
          2.68618  4.42225  2.77519  2.73123  3.46354  2.40513  3.72494  3.29354  2.67741  2.69355  4.24690  2.90347  2.73739  3.18146  2.89801  2.37887  2.77519  2.98518  4.58477  3.61503
          0.01489  4.61061  5.33296  0.61958  0.77255  0.48576  0.95510
    263   2.12108  4.62684  2.76149  2.81922  2.86409  3.64679  3.87739  2.94288  2.59961  2.59424  3.71992  2.92667  4.03092  3.12090  3.20458  2.72191  2.54737  2.75335  5.18361  3.03016    403 - -
          2.68618  4.42225  2.77519  2.73123  3.46354  2.40513  3.72494  3.29354  2.67741  2.69355  4.24690  2.90347  2.73739  3.18146  2.89801  2.37887  2.77519  2.98518  4.58477  3.61503
          0.01489  4.61061  5.33296  0.61958  0.77255  0.48576  0.95510
    264   2.75082  5.07687  3.04629  2.13510  4.35694  1.94588  3.74701  3.20123  2.30255  3.04344  4.14088  2.75649  3.94078  2.87326  2.98799  2.42182  2.98324  3.43293  5.55433  4.18960    404 - -
          2.68618  4.42225  2.77519  2.73123  3.46354  2.40513  3.72494  3.29354  2.67741  2.69355  4.24690  2.90347  2.73739  3.18146  2.89801  2.37887  2.77519  2.98518  4.58477  3.61503
          0.06657  4.61061  2.91028  0.61958  0.77255  0.48576  0.95510
    265   2.28195  5.22111  2.95415  2.16168  4.55722  3.14690  3.69363  4.03626  1.90256  3.52227  4.26689  2.61737  3.51895  2.42631  2.92249  2.34994  2.96578  3.60750  5.65929  4.25394    405 - -
          2.68662  4.42291  2.77557  2.73103  3.46229  2.40505  3.72470  3.29365  2.67701  2.69316  4.24755  2.90372  2.73752  3.18142  2.89804  2.37864  2.77574  2.98584  4.58403  3.61439
          1.10594  1.01809  1.17826  1.84524  0.17196  0.57634  0.82542
    266   2.36978  4.25713  3.61839  3.09089  2.36684  2.37015  3.96475  2.87671  3.04382  2.61415  3.51382  3.41195  3.94530  3.33115  3.36457  2.33001  2.82952  2.32764  4.98348  3.75137    424 - -
          2.68618  4.42225  2.77519  2.73123  3.46354  2.40513  3.72494  3.29354  2.67741  2.69355  4.24690  2.90347  2.73739  3.18146  2.89801  2.37887  2.77519  2.98518  4.58477  3.61503
          0.02255  4.19912  4.92146  0.61958  0.77255  0.34481  1.23223
    267   1.96620  4.56980  3.43587  2.88094  2.87202  2.70454  3.91965  3.17533  2.85441  2.86210  3.73116  3.06000  3.69170  3.17545  3.25363  2.23084  2.55847  2.58492  5.19608  3.93595    425 - -
          2.68618  4.42225  2.77519  2.73123  3.46354  2.40513  3.72494  3.29354  2.67741  2.69355  4.24690  2.90347  2.73739  3.18146  2.89801  2.37887  2.77519  2.98518  4.58477  3.61503
          0.01567  4.55970  5.28205  0.61958  0.77255  0.43302  1.04568
    268   2.60884  5.12176  3.03144  2.48278  4.43740  2.90340  3.72898  3.89270  2.31685  3.42403  4.19181  2.57021  2.92621  2.69845  2.96793  1.92057  2.56308  3.20771  5.59897  4.21824    426 - -
          2.68618  4.42225  2.77519  2.73123  3.46354  2.40513  3.72494  3.29354  2.67741  2.69355  4.24690  2.90347  2.73739  3.18146  2.89801  2.37887  2.77519  2.98518  4.58477  3.61503
          0.01489  4.61061  5.33296  0.61958  0.77255  0.48576  0.95510
    269   3.20062  4.56388  4.75749  4.24433  1.73927  4.25035  4.00470  2.75577  4.07244  2.32755  3.67659  4.19809  4.59423  4.16672  3.10428  3.56551  3.42809  2.85668  2.15663  1.63509    427 - -
          2.68618  4.42225  2.77519  2.73123  3.46354  2.40513  3.72494  3.29354  2.67741  2.69355  4.24690  2.90347  2.73739  3.18146  2.89801  2.37887  2.77519  2.98518  4.58477  3.61503
          0.01489  4.61061  5.33296  0.61958  0.77255  0.48576  0.95510
    270   2.38921  4.48501  3.57219  3.00452  3.62695  3.70305  3.95086  2.98942  2.00142  2.09014  2.92531  3.42126  4.08345  3.26608  3.31250  2.73312  2.42391  2.76082  3.75811  3.82385    428 - -
          2.68618  4.42225  2.77519  2.73123  3.46354  2.40513  3.72494  3.29354  2.67741  2.69355  4.24690  2.90347  2.73739  3.18146  2.89801  2.37887  2.77519  2.98518  4.58477  3.61503
          0.01489  4.61061  5.33296  0.61958  0.77255  0.48576  0.95510
    271   2.45999  5.22750  2.19087  1.93218  4.56180  3.51062  3.70379  4.04097  2.31322  3.08385  3.92372  2.81850  3.90746  2.47283  2.93687  2.37958  2.97192  3.61244  5.66618  4.26048    429 - -
          2.68618  4.42225  2.77519  2.73123  3.46354  2.40513  3.72494  3.29354  2.67741  2.69355  4.24690  2.90347  2.73739  3.18146  2.89801  2.37887  2.77519  2.98518  4.58477  3.61503
          0.01489  4.61061  5.33296  0.61958  0.77255  0.48576  0.95510
    272   3.08914  3.32020  4.98114  4.38197  2.82106  4.30279  4.63710  2.44649  4.20161  1.11466  2.53797  4.43912  4.60682  4.30238  4.23012  3.62548  3.31777  1.77992  5.05624  3.92213    430 - -
          2.68618  4.42225  2.77519  2.73123  3.46354  2.40513  3.72494  3.29354  2.67741  2.69355  4.24690  2.90347  2.73739  3.18146  2.89801  2.37887  2.77519  2.98518  4.58477  3.61503
          0.01489  4.61061  5.33296  0.61958  0.77255  0.48576  0.95510
    273   3.65417  4.91782  5.44409  4.90626  1.08925  4.91900  4.96012  1.73647  4.75210  1.55718  3.24268  4.98229  5.09392  4.73963  4.75837  4.28143  3.87322  2.57571  5.12877  3.78194    431 - -
          2.68618  4.42225  2.77519  2.73123  3.46354  2.40513  3.72494  3.29354  2.67741  2.69355  4.24690  2.90347  2.73739  3.18146  2.89801  2.37887  2.77519  2.98518  4.58477  3.61503
          0.06657  4.61061  2.91028  0.61958  0.77255  0.48576  0.95510
    274   2.64025  4.95259  3.11167  2.55954  3.80985  3.54645  3.75531  3.63391  2.44348  3.22619  4.03392  3.07872  3.94252  2.37006  2.81209  2.16948  1.80737  3.30061  5.45749  4.11967    432 - -
          2.68618  4.42225  2.77519  2.73123  3.46354  2.40513  3.72494  3.29354  2.67741  2.69355  4.24690  2.90347  2.73739  3.18146  2.89801  2.37887  2.77519  2.98518  4.58477  3.61503
          0.12738  4.55970  2.21518  0.61958  0.77255  0.57634  0.82542
    275   2.69841  4.97597  3.04197  2.49087  4.24343  2.05059  3.48263  3.17260  2.25259  3.24642  4.04305  2.89784  3.89796  2.66271  2.81269  2.52643  2.57459  3.32525  5.45985  4.10983    433 - -
          2.68618  4.42225  2.77519  2.73123  3.46354  2.40513  3.72494  3.29354  2.67741  2.69355  4.24690  2.90347  2.73739  3.18146  2.89801  2.37887  2.77519  2.98518  4.58477  3.61503
          0.01751  4.44983  5.17218  0.61958  0.77255  0.51869  0.90460
    276   2.76782  5.19152  3.00948  2.47470  4.52766  2.74312  3.36856  3.98672  1.52800  3.48852  4.25217  2.88585  2.98817  2.82291  2.76279  2.47699  2.99785  3.58132  5.63432  4.25661    434 - -
          2.68623  4.42231  2.77525  2.73129  3.46335  2.40518  3.72500  3.29339  2.67721  2.69360  4.24695  2.90352  2.73720  3.18152  2.89806  2.37884  2.77525  2.98524  4.58482  3.61509
          0.56526  1.96197  1.23373  0.54965  0.86075  0.54928  0.86125
    277   2.47012  4.73855  3.07164  2.51760  3.95851  3.23587  3.68205  3.36318  2.38747  2.99082  3.82027  2.45895  2.82195  2.85238  2.95281  2.68027  2.49820  3.06163  4.19495  3.51133    439 - -
          2.68618  4.42225  2.77519  2.73123  3.46354  2.40513  3.72494  3.29354  2.67741  2.69355  4.24690  2.90347  2.73739  3.18146  2.89801  2.37887  2.77519  2.98518  4.58477  3.61503
          0.02182  4.23160  4.95394  0.61958  0.77255  0.62197  0.76978
    278   2.47525  5.12755  2.95318  2.39784  4.45165  3.46147  3.26730  3.91804  2.08475  3.42121  4.17597  2.80746  3.22314  2.44953  2.50399  2.24844  2.65187  3.50735  5.57114  4.18055    440 - -
          2.68618  4.42225  2.77519  2.73123  3.46354  2.40513  3.72494  3.29354  2.67741  2.69355  4.24690  2.90347  2.73739  3.18146  2.89801  2.37887  2.77519  2.98518  4.58477  3.61503
          0.01834  4.40346  5.12580  0.61958  0.77255  0.33332  1.26069
    279   2.73242  4.53255  3.49442  2.92970  3.17932  3.14171  3.15399  2.33865  2.89468  2.63784  3.10088  2.28404  4.06205  2.73504  3.27775  2.91537  2.79107  2.81355  5.10267  3.18689    441 - -
          2.68618  4.42225  2.77519  2.73123  3.46354  2.40513  3.72494  3.29354  2.67741  2.69355  4.24690  2.90347  2.73739  3.18146  2.89801  2.37887  2.77519  2.98518  4.58477  3.61503
          0.01489  4.61061  5.33296  0.61958  0.77255  0.48576  0.95510
    280   3.02602  4.42212  4.69939  4.10661  1.80161  4.18595  4.47450  2.38991  3.94332  1.28234  3.22074  4.24238  4.50607  4.10007  3.03656  3.49397  3.25380  2.24905  4.97142  3.79325    442 - -
          2.68618  4.42225  2.77519  2.73123  3.46354  2.40513  3.72494  3.29354  2.67741  2.69355  4.24690  2.90347  2.73739  3.18146  2.89801  2.37887  2.77519  2.98518  4.58477  3.61503
          0.01489  4.61061  5.33296  0.61958  0.77255  0.48576  0.95510
    281   2.78089  5.20325  3.06650  2.41684  4.53123  3.07958  3.72353  3.98795  1.56705  3.19176  4.25282  3.03633  3.56896  2.66458  2.20678  2.66444  3.00719  3.58567  5.63600  3.60885    443 - -
          2.68618  4.42225  2.77519  2.73123  3.46354  2.40513  3.72494  3.29354  2.67741  2.69355  4.24690  2.90347  2.73739  3.18146  2.89801  2.37887  2.77519  2.98518  4.58477  3.61503
          0.01489  4.61061  5.33296  0.61958  0.77255  0.48576  0.95510
    282   2.31029  4.89806  3.72735  3.14568  4.40827  3.69484  4.07550  3.65486  2.61106  3.34829  4.25314  3.51502  4.19446  3.26220  0.98115  3.04748  3.23163  2.76745  5.63721  4.41048    444 - -
          2.68618  4.42225  2.77519  2.73123  3.46354  2.40513  3.72494  3.29354  2.67741  2.69355  4.24690  2.90347  2.73739  3.18146  2.89801  2.37887  2.77519  2.98518  4.58477  3.61503
          0.01489  4.61061  5.33296  0.61958  0.77255  0.48576  0.95510
    283   3.05204  3.67828  4.92887  4.35460  3.54556  4.31560  4.71535  1.82910  4.19921  1.47803  3.47038  4.43623  4.64748  4.37180  4.28100  3.64574  2.54645  1.40227  5.21672  4.03655    445 - -
          2.68618  4.42225  2.77519  2.73123  3.46354  2.40513  3.72494  3.29354  2.67741  2.69355  4.24690  2.90347  2.73739  3.18146  2.89801  2.37887  2.77519  2.98518  4.58477  3.61503
          0.01489  4.61061  5.33296  0.61958  0.77255  0.48576  0.95510
    284   2.27966  4.21512  4.65305  4.05377  2.40047  4.00689  4.34361  2.00828  3.87754  1.82051  3.10691  4.11823  4.36116  4.03596  3.94256  3.31641  2.49820  1.86152  4.87125  3.69512    446 - -
          2.68618  4.42225  2.77519  2.73123  3.46354  2.40513  3.72494  3.29354  2.67741  2.69355  4.24690  2.90347  2.73739  3.18146  2.89801  2.37887  2.77519  2.98518  4.58477  3.61503
          0.01489  4.61061  5.33296  0.61958  0.77255  0.48576  0.95510
    285   3.07915  4.42991  4.89807  4.31357  3.42915  4.31273  4.67166  1.66815  4.15742  1.52588  2.48484  4.41515  4.62769  4.30567  4.23522  3.63527  2.20223  1.89644  5.14967  3.99639    447 - -
          2.68618  4.42225  2.77519  2.73123  3.46354  2.40513  3.72494  3.29354  2.67741  2.69355  4.24690  2.90347  2.73739  3.18146  2.89801  2.37887  2.77519  2.98518  4.58477  3.61503
          0.01489  4.61061  5.33296  0.61958  0.77255  0.48576  0.95510
    286   1.76035  4.47699  4.06703  3.67349  4.57956  1.02454  4.62948  3.96612  3.65566  3.67542  4.50118  3.75046  4.06284  3.92220  3.95525  2.46155  2.60637  2.74946  5.94744  4.75766    448 - -
          2.68618  4.42225  2.77519  2.73123  3.46354  2.40513  3.72494  3.29354  2.67741  2.69355  4.24690  2.90347  2.73739  3.18146  2.89801  2.37887  2.77519  2.98518  4.58477  3.61503
          0.01489  4.61061  5.33296  0.61958  0.77255  0.48576  0.95510
    287   2.46365  2.81357  4.13190  3.56107  3.41595  2.67799  4.16939  2.15748  3.45744  2.50210  3.41930  3.78119  4.18618  3.69235  3.66945  2.37987  2.42223  2.03691  4.91674  3.72145    449 - -
          2.68618  4.42225  2.77519  2.73123  3.46354  2.40513  3.72494  3.29354  2.67741  2.69355  4.24690  2.90347  2.73739  3.18146  2.89801  2.37887  2.77519  2.98518  4.58477  3.61503
          0.01489  4.61061  5.33296  0.61958  0.77255  0.48576  0.95510
    288   2.34064  4.17741  4.32345  3.73039  2.75069  2.80816  4.16687  2.29821  3.58942  2.26238  2.65851  3.88558  4.22293  3.78811  3.72739  2.27212  2.96495  2.24084  3.24010  3.60526    450 - -
          2.68618  4.42225  2.77519  2.73123  3.46354  2.40513  3.72494  3.29354  2.67741  2.69355  4.24690  2.90347  2.73739  3.18146  2.89801  2.37887  2.77519  2.98518  4.58477  3.61503
          0.01489  4.61061  5.33296  0.61958  0.77255  0.48576  0.95510
    289   2.46102  4.24241  4.23766  3.65378  3.35228  3.87558  4.19368  2.31297  3.53490  1.48898  3.16835  3.86252  4.24690  3.75707  3.71793  2.52131  2.41999  2.22233  4.87658  3.68532    451 - -
          2.68618  4.42225  2.77519  2.73123  3.46354  2.40513  3.72494  3.29354  2.67741  2.69355  4.24690  2.90347  2.73739  3.18146  2.89801  2.37887  2.77519  2.98518  4.58477  3.61503
          0.01489  4.61061  5.33296  0.61958  0.77255  0.48576  0.95510
    290   2.50866  4.51350  3.54556  2.98188  3.23017  3.69690  3.95104  3.01112  2.93790  2.71616  2.61415  3.40675  4.08173  1.74859  3.30893  2.63919  2.97543  2.38068  5.09382  3.84963    452 - -
          2.68618  4.42225  2.77519  2.73123  3.46354  2.40513  3.72494  3.29354  2.67741  2.69355  4.24690  2.90347  2.73739  3.18146  2.89801  2.37887  2.77519  2.98518  4.58477  3.61503
          0.01489  4.61061  5.33296  0.61958  0.77255  0.48576  0.95510
    291   2.26543  3.39757  4.37329  3.77796  2.38964  3.86254  4.17890  2.15718  3.62846  2.06333  3.03154  3.91211  3.53340  3.81886  3.75001  2.40993  2.62817  2.41462  4.78435  3.59933    453 - -
          2.68618  4.42225  2.77519  2.73123  3.46354  2.40513  3.72494  3.29354  2.67741  2.69355  4.24690  2.90347  2.73739  3.18146  2.89801  2.37887  2.77519  2.98518  4.58477  3.61503
          0.01489  4.61061  5.33296  0.61958  0.77255  0.48576  0.95510
    292   3.29884  4.63061  5.07674  4.51124  1.49898  4.45832  4.49574  2.69757  4.32873  1.57194  1.79628  4.52396  4.73444  4.37480  4.34067  3.78471  3.52004  2.73670  3.22299  3.38998    454 - -
          2.68618  4.42225  2.77519  2.73123  3.46354  2.40513  3.72494  3.29354  2.67741  2.69355  4.24690  2.90347  2.73739  3.18146  2.89801  2.37887  2.77519  2.98518  4.58477  3.61503
          0.01489  4.61061  5.33296  0.61958  0.77255  0.48576  0.95510
    293   3.08691  5.17827  3.25715  2.98099  4.70003  3.66888  4.17264  4.15253  2.78845  3.70390  4.62970  3.42520  4.24487  0.76771  3.08643  3.13962  2.77270  3.79008  5.89719  4.59632    455 - -
          2.68618  4.42225  2.77519  2.73123  3.46354  2.40513  3.72494  3.29354  2.67741  2.69355  4.24690  2.90347  2.73739  3.18146  2.89801  2.37887  2.77519  2.98518  4.58477  3.61503
          0.01489  4.61061  5.33296  0.61958  0.77255  0.48576  0.95510
    294   3.26926  5.48830  2.98732  2.81244  4.81946  3.70920  4.13120  4.47542  2.77479  3.96191  4.84880  2.79610  4.28188  0.73162  3.09399  3.24786  3.56135  4.08209  5.96439  4.59598    456 - -
          2.68618  4.42225  2.77519  2.73123  3.46354  2.40513  3.72494  3.29354  2.67741  2.69355  4.24690  2.90347  2.73739  3.18146  2.89801  2.37887  2.77519  2.98518  4.58477  3.61503
          0.01489  4.61061  5.33296  0.61958  0.77255  0.48576  0.95510
    295   2.79641  4.18117  4.65742  4.05143  2.51694  3.36049  4.27582  2.07429  3.85956  1.47967  3.23821  4.08584  4.31533  4.00189  3.90133  3.26810  3.02789  2.13562  2.93962  3.59042    457 - -
          2.68618  4.42225  2.77519  2.73123  3.46354  2.40513  3.72494  3.29354  2.67741  2.69355  4.24690  2.90347  2.73739  3.18146  2.89801  2.37887  2.77519  2.98518  4.58477  3.61503
          0.01489  4.61061  5.33296  0.61958  0.77255  0.48576  0.95510
    296   2.67803  4.47622  3.75318  3.22667  3.86475  2.82287  4.16429  2.74291  3.18032  2.93130  3.81820  3.55137  4.09117  3.48167  3.52336  2.34208  1.28606  2.53369  5.29806  4.06948    458 - -
          2.68618  4.42225  2.77519  2.73123  3.46354  2.40513  3.72494  3.29354  2.67741  2.69355  4.24690  2.90347  2.73739  3.18146  2.89801  2.37887  2.77519  2.98518  4.58477  3.61503
          0.01489  4.61061  5.33296  0.61958  0.77255  0.48576  0.95510
    297   3.81615  5.45835  4.62773  4.63727  5.65499  0.15621  5.64482  5.49593  4.90926  5.02213  6.04457  4.79557  4.86023  5.17655  5.00700  4.01669  4.34734  4.88375  6.49725  5.80074    459 - -
          2.68618  4.42225  2.77519  2.73123  3.46354  2.40513  3.72494  3.29354  2.67741  2.69355  4.24690  2.90347  2.73739  3.18146  2.89801  2.37887  2.77519  2.98518  4.58477  3.61503
          0.01489  4.61061  5.33296  0.61958  0.77255  0.48576  0.95510
    298   2.73649  2.89640  3.40419  3.32243  3.43126  3.78316  4.06349  2.02402  3.24481  2.51321  2.92277  2.96646  4.15749  2.79170  3.51971  3.04971  2.96868  1.93901  4.91652  3.70765    460 - -
          2.68618  4.42225  2.77519  2.73123  3.46354  2.40513  3.72494  3.29354  2.67741  2.69355  4.24690  2.90347  2.73739  3.18146  2.89801  2.37887  2.77519  2.98518  4.58477  3.61503
          0.01489  4.61061  5.33296  0.61958  0.77255  0.48576  0.95510
    299   2.92212  5.07734  2.97053  2.82667  4.93568  2.78926  4.27540  4.44395  3.19920  4.00906  4.82743  0.86170  2.64360  3.46188  3.65600  2.97440  3.32020  3.91914  6.15303  4.79946    461 - -
          2.68618  4.42225  2.77519  2.73123  3.46354  2.40513  3.72494  3.29354  2.67741  2.69355  4.24690  2.90347  2.73739  3.18146  2.89801  2.37887  2.77519  2.98518  4.58477  3.61503
          0.01489  4.61061  5.33296  0.61958  0.77255  0.48576  0.95510
    300   1.94625  4.19071  4.28440  3.69385  2.36839  3.85201  4.16150  2.47337  3.56026  2.20460  3.30605  3.86677  4.22074  3.76626  3.71272  2.58230  2.75964  2.14458  4.80438  2.72008    462 - -
          2.68618  4.42225  2.77519  2.73123  3.46354  2.40513  3.72494  3.29354  2.67741  2.69355  4.24690  2.90347  2.73739  3.18146  2.89801  2.37887  2.77519  2.98518  4.58477  3.61503
          0.01489  4.61061  5.33296  0.61958  0.77255  0.48576  0.95510
    301   3.32580  4.60514  5.29379  4.73430  2.49142  4.68293  5.10015  1.34783  4.59191  2.00862  3.06543  4.82369  4.94263  4.71043  4.64586  4.03699  3.56263  1.22410  5.46345  4.31940    463 - -
          2.68618  4.42225  2.77519  2.73123  3.46354  2.40513  3.72494  3.29354  2.67741  2.69355  4.24690  2.90347  2.73739  3.18146  2.89801  2.37887  2.77519  2.98518  4.58477  3.61503
          0.01489  4.61061  5.33296  0.61958  0.77255  0.48576  0.95510
    302   2.80591  4.20410  4.58598  3.98476  2.04437  3.96264  4.28659  2.08092  3.81078  1.63611  2.77706  4.06204  4.31844  3.96990  3.88318  2.85978  2.57001  2.38855  4.82205  3.64705    464 - -
          2.68618  4.42225  2.77519  2.73123  3.46354  2.40513  3.72494  3.29354  2.67741  2.69355  4.24690  2.90347  2.73739  3.18146  2.89801  2.37887  2.77519  2.98518  4.58477  3.61503
          0.01489  4.61061  5.33296  0.61958  0.77255  0.48576  0.95510
    303   4.45946  5.64415  5.00322  4.91055  2.70034  4.74865  4.20921  4.40049  4.76209  3.65250  4.99717  4.73677  5.22429  4.86820  4.77086  4.49983  4.75927  4.30868  4.35469  0.28727    465 - -
          2.68618  4.42225  2.77519  2.73123  3.46354  2.40513  3.72494  3.29354  2.67741  2.69355  4.24690  2.90347  2.73739  3.18146  2.89801  2.37887  2.77519  2.98518  4.58477  3.61503
          0.01489  4.61061  5.33296  0.61958  0.77255  0.48576  0.95510
    304   4.54710  5.57123  5.35702  5.23391  1.95554  5.06603  3.84060  4.14569  5.03472  3.33152  4.69775  4.65959  5.35312  4.80679  4.91741  4.49177  4.76089  4.10355  3.92789  0.42553    466 - -
          2.68618  4.42225  2.77519  2.73123  3.46354  2.40513  3.72494  3.29354  2.67741  2.69355  4.24690  2.90347  2.73739  3.18146  2.89801  2.37887  2.77519  2.98518  4.58477  3.61503
          0.01489  4.61061  5.33296  0.61958  0.77255  0.48576  0.95510
    305   1.71469  4.35422  3.84389  3.27892  2.89325  2.21064  4.07162  2.51694  3.21099  2.36736  3.49252  3.60895  4.14304  3.48692  3.50628  2.75187  2.97722  2.62442  4.98152  3.76562    467 - -
          2.68618  4.42225  2.77519  2.73123  3.46354  2.40513  3.72494  3.29354  2.67741  2.69355  4.24690  2.90347  2.73739  3.18146  2.89801  2.37887  2.77519  2.98518  4.58477  3.61503
          0.01489  4.61061  5.33296  0.61958  0.77255  0.48576  0.95510
    306   2.62454  4.59082  3.64866  3.16511  4.32448  2.32857  4.23897  3.72474  3.15458  3.39185  4.22425  3.48655  1.74464  3.46807  3.54100  2.42805  1.76174  2.68779  5.66879  4.41644    468 - -
          2.68618  4.42225  2.77519  2.73123  3.46354  2.40513  3.72494  3.29354  2.67741  2.69355  4.24690  2.90347  2.73739  3.18146  2.89801  2.37887  2.77519  2.98518  4.58477  3.61503
          0.01489  4.61061  5.33296  0.61958  0.77255  0.48576  0.95510
    307   2.73372  4.78288  3.23855  2.45593  3.57679  3.60151  3.81693  2.88176  2.46096  3.02362  3.86560  3.04473  3.98911  2.86934  3.10538  2.36356  1.80729  3.09285  5.31373  3.28900    469 - -
          2.68618  4.42225  2.77519  2.73123  3.46354  2.40513  3.72494  3.29354  2.67741  2.69355  4.24690  2.90347  2.73739  3.18146  2.89801  2.37887  2.77519  2.98518  4.58477  3.61503
          0.01489  4.61061  5.33296  0.61958  0.77255  0.48576  0.95510
    308   3.39845  4.66388  5.36936  4.81883  2.36738  4.78197  5.20008  1.12266  4.68536  1.85315  3.43020  4.92037  5.02182  4.79451  4.74158  4.14472  3.63557  1.49900  5.52641  4.37498    470 - -
          2.68618  4.42225  2.77519  2.73123  3.46354  2.40513  3.72494  3.29354  2.67741  2.69355  4.24690  2.90347  2.73739  3.18146  2.89801  2.37887  2.77519  2.98518  4.58477  3.61503
          0.01489  4.61061  5.33296  0.61958  0.77255  0.48576  0.95510
    309   3.99361  5.21877  5.42654  5.04570  0.74783  5.00926  4.49182  2.92366  4.86455  1.51136  3.50233  4.92475  5.22192  4.79315  4.83915  4.42819  4.21886  3.08957  4.59584  2.98119    471 - -
          2.68618  4.42225  2.77519  2.73123  3.46354  2.40513  3.72494  3.29354  2.67741  2.69355  4.24690  2.90347  2.73739  3.18146  2.89801  2.37887  2.77519  2.98518  4.58477  3.61503
          0.01489  4.61061  5.33296  0.61958  0.77255  0.48576  0.95510
    310   2.81019  5.22297  3.05658  2.28950  4.55156  3.56874  3.74199  3.35395  1.82966  3.50806  4.27650  3.05007  3.96515  1.71527  2.86332  2.42377  3.03664  3.60624  5.65397  4.28414    472 - -
          2.68618  4.42225  2.77519  2.73123  3.46354  2.40513  3.72494  3.29354  2.67741  2.69355  4.24690  2.90347  2.73739  3.18146  2.89801  2.37887  2.77519  2.98518  4.58477  3.61503
          0.01489  4.61061  5.33296  0.61958  0.77255  0.48576  0.95510
    311   2.32675  5.12623  2.66831  2.47558  4.42808  3.34915  3.72122  3.88292  2.47763  3.41458  3.39224  2.88241  3.91936  2.39739  2.85990  2.02187  2.35182  3.49426  5.59035  4.20900    473 - -
          2.68618  4.42225  2.77519  2.73123  3.46354  2.40513  3.72494  3.29354  2.67741  2.69355  4.24690  2.90347  2.73739  3.18146  2.89801  2.37887  2.77519  2.98518  4.58477  3.61503
          0.01489  4.61061  5.33296  0.61958  0.77255  0.48576  0.95510
    312   1.97066  4.19040  4.33269  3.74077  2.95356  3.86985  4.18294  2.38538  3.60117  1.74804  3.30053  3.89882  4.23702  3.80080  3.74139  2.49263  2.97871  2.05110  4.80849  3.24576    474 - -
          2.68618  4.42225  2.77519  2.73123  3.46354  2.40513  3.72494  3.29354  2.67741  2.69355  4.24690  2.90347  2.73739  3.18146  2.89801  2.37887  2.77519  2.98518  4.58477  3.61503
          0.01489  4.61061  5.33296  0.61958  0.77255  0.48576  0.95510
    313   2.91363  4.71249  4.06445  3.80887  4.34254  0.68854  4.75847  2.24999  3.80340  3.35774  4.39839  3.97494  4.34065  4.13133  4.05161  3.14287  3.36065  3.15682  5.83143  4.59827    475 - -
          2.68618  4.42225  2.77519  2.73123  3.46354  2.40513  3.72494  3.29354  2.67741  2.69355  4.24690  2.90347  2.73739  3.18146  2.89801  2.37887  2.77519  2.98518  4.58477  3.61503
          0.01489  4.61061  5.33296  0.61958  0.77255  0.48576  0.95510
    314   2.46879  4.15717  4.42054  3.82245  2.53127  2.84687  4.18766  2.05838  3.66413  1.98527  2.59738  3.93610  4.23632  3.45446  3.76930  3.16815  2.77574  2.33480  4.77403  3.00423    476 - -
          2.68618  4.42225  2.77519  2.73123  3.46354  2.40513  3.72494  3.29354  2.67741  2.69355  4.24690  2.90347  2.73739  3.18146  2.89801  2.37887  2.77519  2.98518  4.58477  3.61503
          0.40643  4.61061  1.12692  0.61958  0.77255  0.48576  0.95510
    315   2.65141  4.99459  2.39007  2.12860  4.28804  3.41158  3.64639  3.73036  2.42900  3.28561  3.51660  2.91515  3.82851  2.77312  2.91186  2.06564  2.46358  3.35911  5.48185  4.10811    477 - -
          2.68618  4.42225  2.77519  2.73123  3.46354  2.40513  3.72494  3.29354  2.67741  2.69355  4.24690  2.90347  2.73739  3.18146  2.89801  2.37887  2.77519  2.98518  4.58477  3.61503
          0.02194  4.22612  4.94847  0.61958  0.77255  0.29941  1.35192
    316   2.19149  5.18521  2.82674  2.19973  4.50503  2.91635  3.70885  3.57748  2.22047  3.48014  4.23479  2.98998  3.90966  2.59244  2.94581  1.92616  2.96949  3.56266  5.63444  4.23860    478 - -
          2.68618  4.42225  2.77519  2.73123  3.46354  2.40513  3.72494  3.29354  2.67741  2.69355  4.24690  2.90347  2.73739  3.18146  2.89801  2.37887  2.77519  2.98518  4.58477  3.61503
          0.20865  4.59385  1.72479  0.61958  0.77255  0.51701  0.90708
    317   2.32097  5.14325  2.72374  2.21499  4.46249  2.94964  3.01224  3.93182  2.42130  3.43935  4.19674  2.30570  3.42811  2.77189  2.91306  2.66634  2.45621  3.52117  5.59521  4.19670    479 - -
          2.68618  4.42225  2.77519  2.73123  3.46354  2.40513  3.72494  3.29354  2.67741  2.69355  4.24690  2.90347  2.73739  3.18146  2.89801  2.37887  2.77519  2.98518  4.58477  3.61503
          0.01834  4.40354  5.12589  0.61958  0.77255  0.33336  1.26060
    318   2.38681  5.18615  1.98251  2.45894  3.83489  3.52067  3.72958  3.96583  2.19324  3.48126  4.24213  2.35641  3.92536  2.83992  2.97588  2.73149  2.37351  3.56190  5.64308  4.24982    480 - -
          2.68618  4.42225  2.77519  2.73123  3.46354  2.40513  3.72494  3.29354  2.67741  2.69355  4.24690  2.90347  2.73739  3.18146  2.89801  2.37887  2.77519  2.98518  4.58477  3.61503
          0.26003  4.61061  1.51857  0.61958  0.77255  0.48576  0.95510
    319   2.34446  4.60667  2.65320  2.46254  3.78803  3.55548  3.78352  2.62276  2.67294  2.83498  2.79992  3.17000  3.94215  3.00512  3.09588  2.77794  2.37817  2.71957  5.16083  3.88087    481 - -
          2.68618  4.42225  2.77519  2.73123  3.46354  2.40513  3.72494  3.29354  2.67741  2.69355  4.24690  2.90347  2.73739  3.18146  2.89801  2.37887  2.77519  2.98518  4.58477  3.61503
          0.01898  4.36956  5.09191  0.61958  0.77255  0.31889  1.29811
    320   2.05819  5.18178  2.96615  2.27480  4.51917  3.01146  3.75668  3.98314  2.52294  3.50238  4.26721  2.67084  3.52698  2.61453  3.01169  1.77020  3.00989  3.57741  5.66741  4.27577    482 - -
          2.68618  4.42225  2.77519  2.73123  3.46354  2.40513  3.72494  3.29354  2.67741  2.69355  4.24690  2.90347  2.73739  3.18146  2.89801  2.37887  2.77519  2.98518  4.58477  3.61503
          0.01489  4.61061  5.33296  0.61958  0.77255  0.48576  0.95510
    321   2.87433  4.30063  4.49093  3.89770  2.01822  4.00925  4.31276  2.60517  3.74268  1.37696  2.70654  4.04869  4.35657  3.92839  3.36851  3.30888  2.51027  2.48816  4.88474  3.70719    483 - -
          2.68618  4.42225  2.77519  2.73123  3.46354  2.40513  3.72494  3.29354  2.67741  2.69355  4.24690  2.90347  2.73739  3.18146  2.89801  2.37887  2.77519  2.98518  4.58477  3.61503
          0.01489  4.61061  5.33296  0.61958  0.77255  0.48576  0.95510
    322   2.76431  4.57224  3.51582  2.82622  3.72079  3.70240  3.92900  2.70226  2.84627  1.66437  3.65986  3.38062  4.08199  2.28395  2.64184  2.94184  2.87617  2.66603  5.13633  3.89006    484 - -
          2.68618  4.42225  2.77519  2.73123  3.46354  2.40513  3.72494  3.29354  2.67741  2.69355  4.24690  2.90347  2.73739  3.18146  2.89801  2.37887  2.77519  2.98518  4.58477  3.61503
          0.01489  4.61061  5.33296  0.61958  0.77255  0.48576  0.95510
    323   2.24383  4.35944  3.78527  3.21380  3.48527  3.19616  4.02693  2.12356  3.14949  2.18714  3.47027  3.56704  3.66489  2.97237  3.45599  2.76129  2.42086  2.26723  4.95669  3.73959    485 - -
          2.68618  4.42225  2.77519  2.73123  3.46354  2.40513  3.72494  3.29354  2.67741  2.69355  4.24690  2.90347  2.73739  3.18146  2.89801  2.37887  2.77519  2.98518  4.58477  3.61503
          0.01489  4.61061  5.33296  0.61958  0.77255  0.48576  0.95510
    324   2.50620  4.86542  3.22342  2.75870  4.47006  2.78283  3.98291  3.90845  2.80179  3.49697  4.29264  2.78555  3.99052  2.96346  3.25441  1.43954  1.98805  3.48694  5.70968  4.38110    486 - -
          2.68618  4.42225  2.77519  2.73123  3.46354  2.40513  3.72494  3.29354  2.67741  2.69355  4.24690  2.90347  2.73739  3.18146  2.89801  2.37887  2.77519  2.98518  4.58477  3.61503
          0.01489  4.61061  5.33296  0.61958  0.77255  0.48576  0.95510
    325   2.58399  4.23820  4.22793  3.64438  3.35297  2.03850  4.18652  2.00822  3.52601  2.05269  2.93994  3.85425  4.24100  3.74939  3.71032  2.90511  2.99809  2.09568  4.87272  3.68033    487 - -
          2.68618  4.42225  2.77519  2.73123  3.46354  2.40513  3.72494  3.29354  2.67741  2.69355  4.24690  2.90347  2.73739  3.18146  2.89801  2.37887  2.77519  2.98518  4.58477  3.61503
          0.01489  4.61061  5.33296  0.61958  0.77255  0.48576  0.95510
    326   2.55984  3.33895  5.13115  4.58603  3.77423  4.54484  5.03148  1.09356  4.45542  2.33738  3.65048  4.67997  4.86387  4.65578  4.56063  3.89864  3.44210  1.36534  5.52030  4.32167    488 - -
          2.68618  4.42225  2.77519  2.73123  3.46354  2.40513  3.72494  3.29354  2.67741  2.69355  4.24690  2.90347  2.73739  3.18146  2.89801  2.37887  2.77519  2.98518  4.58477  3.61503
          0.01489  4.61061  5.33296  0.61958  0.77255  0.48576  0.95510
    327   2.73464  4.25150  4.06138  3.47995  3.01330  3.81360  4.10595  2.31372  3.38023  1.94891  3.36336  2.81267  4.18492  3.03210  3.60430  3.09099  2.33971  2.03061  4.85823  3.13200    489 - -
          2.68618  4.42225  2.77519  2.73123  3.46354  2.40513  3.72494  3.29354  2.67741  2.69355  4.24690  2.90347  2.73739  3.18146  2.89801  2.37887  2.77519  2.98518  4.58477  3.61503
          0.01489  4.61061  5.33296  0.61958  0.77255  0.48576  0.95510
    328   2.74053  4.64853  3.37392  2.84078  3.84990  1.66476  3.91128  3.23636  2.82075  2.91562  2.73976  2.73723  4.04051  3.15313  3.22621  2.77069  2.79862  2.97359  5.23559  3.20953    490 - -
          2.68618  4.42225  2.77519  2.73123  3.46354  2.40513  3.72494  3.29354  2.67741  2.69355  4.24690  2.90347  2.73739  3.18146  2.89801  2.37887  2.77519  2.98518  4.58477  3.61503
          0.01489  4.61061  5.33296  0.61958  0.77255  0.48576  0.95510
    329   3.19350  3.59923  5.13283  4.58463  3.75600  4.54831  5.02019  1.11738  4.45157  2.18074  3.63304  4.67852  4.86131  4.64800  4.55278  3.89972  2.77045  1.35020  5.50311  4.30727    491 - -
          2.68618  4.42225  2.77519  2.73123  3.46354  2.40513  3.72494  3.29354  2.67741  2.69355  4.24690  2.90347  2.73739  3.18146  2.89801  2.37887  2.77519  2.98518  4.58477  3.61503
          0.01489  4.61061  5.33296  0.61958  0.77255  0.48576  0.95510
    330   2.62422  4.18533  4.52860  3.43358  2.63344  3.93597  4.26058  2.19123  3.76391  2.07931  3.28874  4.02205  4.29714  3.93660  3.85155  3.23956  3.01348  1.37589  4.81937  3.09699    492 - -
          2.68618  4.42225  2.77519  2.73123  3.46354  2.40513  3.72494  3.29354  2.67741  2.69355  4.24690  2.90347  2.73739  3.18146  2.89801  2.37887  2.77519  2.98518  4.58477  3.61503
          0.01489  4.61061  5.33296  0.61958  0.77255  0.48576  0.95510
    331   2.80439  4.94968  3.20180  2.65856  4.12263  3.62019  3.80642  3.58997  2.10419  3.19612  3.04973  1.61953  4.01365  2.97506  2.98053  2.84839  3.03294  3.28248  5.40681  2.94529    493 - -
          2.68618  4.42225  2.77519  2.73123  3.46354  2.40513  3.72494  3.29354  2.67741  2.69355  4.24690  2.90347  2.73739  3.18146  2.89801  2.37887  2.77519  2.98518  4.58477  3.61503
          0.01489  4.61061  5.33296  0.61958  0.77255  0.48576  0.95510
    332   2.53300  3.37174  4.48212  3.88406  2.04605  3.88241  4.21709  2.57100  3.71743  1.78603  3.27820  3.97397  4.25341  3.89152  3.80692  2.70424  2.61213  2.02335  4.78628  3.60410    494 - -
          2.68618  4.42225  2.77519  2.73123  3.46354  2.40513  3.72494  3.29354  2.67741  2.69355  4.24690  2.90347  2.73739  3.18146  2.89801  2.37887  2.77519  2.98518  4.58477  3.61503
          0.01489  4.61061  5.33296  0.61958  0.77255  0.48576  0.95510
    333   2.37586  3.62583  4.50222  3.90263  2.93171  2.81448  4.22737  2.09781  3.73427  1.75055  3.27856  3.98975  4.26543  3.90655  3.81986  3.20274  2.64916  1.95182  4.79074  3.60885    495 - -
          2.68618  4.42225  2.77519  2.73123  3.46354  2.40513  3.72494  3.29354  2.67741  2.69355  4.24690  2.90347  2.73739  3.18146  2.89801  2.37887  2.77519  2.98518  4.58477  3.61503
          0.01489  4.61061  5.33296  0.61958  0.77255  0.48576  0.95510
    334   2.14687  4.23787  4.18309  3.59953  2.51687  3.84590  4.15679  2.65601  3.48530  2.21971  2.36478  3.81977  4.21881  3.71062  3.67739  2.06071  2.98533  2.23393  4.85424  3.66069    496 - -
          2.68618  4.42225  2.77519  2.73123  3.46354  2.40513  3.72494  3.29354  2.67741  2.69355  4.24690  2.90347  2.73739  3.18146  2.89801  2.37887  2.77519  2.98518  4.58477  3.61503
          0.01489  4.61061  5.33296  0.61958  0.77255  0.48576  0.95510
    335   2.08409  4.48459  4.09637  3.77642  4.72897  3.29870  4.73969  4.10822  3.77229  3.83091  4.65140  3.79702  4.07458  4.03877  4.04488  1.91282  0.82433  3.53416  6.08726  4.91145    497 - -
          2.68618  4.42225  2.77519  2.73123  3.46354  2.40513  3.72494  3.29354  2.67741  2.69355  4.24690  2.90347  2.73739  3.18146  2.89801  2.37887  2.77519  2.98518  4.58477  3.61503
          0.01489  4.61061  5.33296  0.61958  0.77255  0.48576  0.95510
    336   2.59455  4.13702  4.59206  3.98511  2.53112  3.90318  4.23089  1.87065  3.79578  1.87295  3.24617  4.02625  3.68822  3.94829  3.84544  3.20979  2.57091  2.06169  3.17510  3.57998    498 - -
          2.68618  4.42225  2.77519  2.73123  3.46354  2.40513  3.72494  3.29354  2.67741  2.69355  4.24690  2.90347  2.73739  3.18146  2.89801  2.37887  2.77519  2.98518  4.58477  3.61503
          0.01489  4.61061  5.33296  0.61958  0.77255  0.48576  0.95510
    337   2.58820  4.39026  4.34843  3.78380  3.55146  4.04600  4.42222  2.17541  3.67981  2.15150  3.49747  4.02540  1.98758  3.92669  3.89732  3.35005  3.16582  1.44436  5.14276  3.94564    499 - -
          2.68618  4.42225  2.77519  2.73123  3.46354  2.40513  3.72494  3.29354  2.67741  2.69355  4.24690  2.90347  2.73739  3.18146  2.89801  2.37887  2.77519  2.98518  4.58477  3.61503
          0.01489  4.61061  5.33296  0.61958  0.77255  0.48576  0.95510
    338   1.53158  4.51739  3.63673  3.10091  3.87422  2.15702  4.08478  3.25039  3.06325  2.94958  3.82295  3.46727  4.06305  3.37338  3.43060  2.20007  2.98869  2.62325  3.80359  4.04488    500 - -
          2.68618  4.42225  2.77519  2.73123  3.46354  2.40513  3.72494  3.29354  2.67741  2.69355  4.24690  2.90347  2.73739  3.18146  2.89801  2.37887  2.77519  2.98518  4.58477  3.61503
          0.01489  4.61061  5.33296  0.61958  0.77255  0.48576  0.95510
    339   2.55077  4.21618  4.74270  4.13783  2.75686  4.02659  4.35942  1.65217  3.94429  1.85370  3.25845  4.16467  4.37641  4.08184  3.97832  3.33961  3.07662  1.73580  3.33867  3.67583    501 - -
          2.68618  4.42225  2.77519  2.73123  3.46354  2.40513  3.72494  3.29354  2.67741  2.69355  4.24690  2.90347  2.73739  3.18146  2.89801  2.37887  2.77519  2.98518  4.58477  3.61503
          0.01489  4.61061  5.33296  0.61958  0.77255  0.48576  0.95510
    340   2.33918  4.17322  4.62024  4.01894  2.03929  3.93702  4.21853  2.37324  3.82952  1.99428  2.82812  4.05122  4.29734  3.97426  3.87621  3.24453  3.01595  2.41501  3.59094  2.20335    502 - -
          2.68619  4.42226  2.77520  2.73124  3.46355  2.40514  3.72495  3.29355  2.67742  2.69340  4.24691  2.90348  2.73740  3.18147  2.89802  2.37888  2.77520  2.98519  4.58478  3.61504
          0.05313  3.05942  5.33296  0.41543  1.07897  0.48576  0.95510
    341   1.92261  4.30967  3.90296  3.32705  3.12088  3.78180  4.06206  2.77218  2.65438  2.20525  3.41962  3.64298  4.15623  3.51276  3.51886  3.04879  2.20850  2.26486  3.29071  3.70160    504 - -
          2.68618  4.42225  2.77519  2.73123  3.46354  2.40513  3.72494  3.29354  2.67741  2.69355  4.24690  2.90347  2.73739  3.18146  2.89801  2.37887  2.77519  2.98518  4.58477  3.61503
          0.01489  4.61061  5.33296  0.61958  0.77255  0.48576  0.95510
    342   3.26113  3.33841  5.25281  4.70915  3.76292  4.65323  5.13304  1.18053  4.57721  2.28582  2.94701  4.79491  4.94338  4.75826  4.66356  4.01252  3.50651  1.19113  5.56857  4.38306    505 - -
          2.68618  4.42225  2.77519  2.73123  3.46354  2.40513  3.72494  3.29354  2.67741  2.69355  4.24690  2.90347  2.73739  3.18146  2.89801  2.37887  2.77519  2.98518  4.58477  3.61503
          0.01489  4.61061  5.33296  0.61958  0.77255  0.48576  0.95510
    343   3.17104  5.75111  1.20062  1.41312  4.99585  3.54936  4.01265  4.55034  2.96724  4.03261  4.85010  3.00211  4.12609  3.16333  3.54244  3.06827  3.44161  4.11807  6.16535  3.34206    506 - -
          2.68618  4.42225  2.77519  2.73123  3.46354  2.40513  3.72494  3.29354  2.67741  2.69355  4.24690  2.90347  2.73739  3.18146  2.89801  2.37887  2.77519  2.98518  4.58477  3.61503
          0.01489  4.61061  5.33296  0.61958  0.77255  0.48576  0.95510
    344   2.76784  5.16832  2.58568  2.49933  4.48225  3.54950  3.72596  3.67061  1.91427  2.82845  4.22067  2.86699  3.94029  2.83761  1.82253  2.74997  2.99579  3.36105  5.61317  4.23960    507 - -
          2.68618  4.42225  2.77519  2.73123  3.46354  2.40513  3.72494  3.29354  2.67741  2.69355  4.24690  2.90347  2.73739  3.18146  2.89801  2.37887  2.77519  2.98518  4.58477  3.61503
          0.01489  4.61061  5.33296  0.61958  0.77255  0.48576  0.95510
    345   2.94245  4.30849  4.81824  4.21927  1.83086  4.11232  4.36985  2.34041  4.02512  1.49017  3.23049  4.23725  4.44689  4.13646  4.04879  3.42689  3.17144  1.87275  4.01175  3.30010    508 - -
          2.68618  4.42225  2.77519  2.73123  3.46354  2.40513  3.72494  3.29354  2.67741  2.69355  4.24690  2.90347  2.73739  3.18146  2.89801  2.37887  2.77519  2.98518  4.58477  3.61503
          0.01489  4.61061  5.33296  0.61958  0.77255  0.48576  0.95510
    346   3.20920  5.10323  3.85935  3.67136  5.10271  0.45237  4.77658  4.68783  3.52614  4.26306  5.15471  3.96096  4.44845  4.04958  2.72707  3.35141  3.66305  4.16281  6.20386  5.10678    509 - -
          2.68618  4.42225  2.77519  2.73123  3.46354  2.40513  3.72494  3.29354  2.67741  2.69355  4.24690  2.90347  2.73739  3.18146  2.89801  2.37887  2.77519  2.98518  4.58477  3.61503
          0.01489  4.61061  5.33296  0.61958  0.77255  0.48576  0.95510
    347   4.06690  5.73071  4.64610  4.06854  5.29259  4.32789  4.65625  4.94822  2.91877  4.32582  5.35104  4.34844  4.83623  3.88158  0.27763  4.14693  4.30907  4.64817  6.09590  5.11880    510 - -
          2.68618  4.42225  2.77519  2.73123  3.46354  2.40513  3.72494  3.29354  2.67741  2.69355  4.24690  2.90347  2.73739  3.18146  2.89801  2.37887  2.77519  2.98518  4.58477  3.61503
          0.01489  4.61061  5.33296  0.61958  0.77255  0.48576  0.95510
    348   3.67670  5.70720  4.30191  3.39010  5.33493  4.19152  3.94714  4.58900  1.22642  3.91001  4.80721  3.70265  4.50827  3.07302  0.92348  3.64708  3.77252  4.28440  5.84569  4.78826    511 - -
          2.68618  4.42225  2.77519  2.73123  3.46354  2.40513  3.72494  3.29354  2.67741  2.69355  4.24690  2.90347  2.73739  3.18146  2.89801  2.37887  2.77519  2.98518  4.58477  3.61503
          0.01489  4.61061  5.33296  0.61958  0.77255  0.48576  0.95510
    349   2.52404  5.02193  3.08381  2.52647  3.73251  3.54599  3.74380  3.71903  2.29781  3.15620  3.74135  2.83851  2.23759  2.72806  2.64110  2.46966  2.53392  3.36874  5.50616  4.15071    512 - -
          2.68618  4.42225  2.77519  2.73123  3.46354  2.40513  3.72494  3.29354  2.67741  2.69355  4.24690  2.90347  2.73739  3.18146  2.89801  2.37887  2.77519  2.98518  4.58477  3.61503
          0.01489  4.61061  5.33296  0.61958  0.77255  0.48576  0.95510
    350   2.66822  2.81708  4.81374  4.22016  3.36150  4.16347  4.51582  2.25249  4.04651  1.24364  2.74811  4.28538  4.50019  4.19287  4.10500  3.48147  3.19216  1.86141  5.00785  3.84407    513 - -
          2.68618  4.42225  2.77519  2.73123  3.46354  2.40513  3.72494  3.29354  2.67741  2.69355  4.24690  2.90347  2.73739  3.18146  2.89801  2.37887  2.77519  2.98518  4.58477  3.61503
          0.01489  4.61061  5.33296  0.61958  0.77255  0.48576  0.95510
    351   3.44470  4.82945  4.86854  4.33093  2.23881  4.56744  4.66930  2.70124  4.15301  0.73704  3.22241  4.52995  4.82343  3.15342  4.27661  3.89894  3.66549  2.82290  5.03075  3.71138    514 - -
          2.68618  4.42225  2.77519  2.73123  3.46354  2.40513  3.72494  3.29354  2.67741  2.69355  4.24690  2.90347  2.73739  3.18146  2.89801  2.37887  2.77519  2.98518  4.58477  3.61503
          0.01489  4.61061  5.33296  0.61958  0.77255  0.48576  0.95510
    352   3.63524  4.89228  5.56202  4.97710  2.93096  4.96966  5.29379  1.47586  4.83103  0.94079  2.50428  5.11603  5.10742  4.79071  4.81390  4.33153  3.84971  2.27856  5.45291  4.43672    515 - -
          2.68618  4.42225  2.77519  2.73123  3.46354  2.40513  3.72494  3.29354  2.67741  2.69355  4.24690  2.90347  2.73739  3.18146  2.89801  2.37887  2.77519  2.98518  4.58477  3.61503
          0.01489  4.61061  5.33296  0.61958  0.77255  0.48576  0.95510
    353   2.48560  4.17956  4.32008  3.72783  2.72557  2.70241  4.16811  1.94831  3.58757  2.37374  3.29707  3.88420  4.22280  3.78727  3.72718  2.92577  2.44136  2.24846  2.80550  3.60846    516 - -
          2.68618  4.42225  2.77519  2.73123  3.46354  2.40513  3.72494  3.29354  2.67741  2.69355  4.24690  2.90347  2.73739  3.18146  2.89801  2.37887  2.77519  2.98518  4.58477  3.61503
          0.01489  4.61061  5.33296  0.61958  0.77255  0.48576  0.95510
    354   2.70935  4.64671  3.85317  3.80581  5.11729  0.51033  4.97522  4.67572  4.09369  4.34207  5.15366  3.86435  4.18021  4.30550  4.33356  2.36000  3.26108  3.91952  6.41119  5.24985    517 - -
          2.68618  4.42225  2.77519  2.73123  3.46354  2.40513  3.72494  3.29354  2.67741  2.69355  4.24690  2.90347  2.73739  3.18146  2.89801  2.37887  2.77519  2.98518  4.58477  3.61503
          0.01489  4.61061  5.33296  0.61958  0.77255  0.48576  0.95510
    355   1.24760  3.23447  4.10686  3.61168  3.99357  3.46285  4.42024  3.31276  3.54190  3.07653  3.96149  3.75259  4.10284  3.80258  3.81560  1.90563  2.44465  2.31064  5.44367  4.24749    518 - -
          2.68618  4.42225  2.77519  2.73123  3.46354  2.40513  3.72494  3.29354  2.67741  2.69355  4.24690  2.90347  2.73739  3.18146  2.89801  2.37887  2.77519  2.98518  4.58477  3.61503
          0.01489  4.61061  5.33296  0.61958  0.77255  0.48576  0.95510
    356   1.88384  4.28741  4.21649  3.64137  3.43415  3.89245  4.24044  2.08799  3.53506  2.14531  3.42198  3.87156  4.27586  3.77100  3.74249  2.34936  2.90055  1.82361  4.96224  3.76549    519 - -
          2.68618  4.42225  2.77519  2.73123  3.46354  2.40513  3.72494  3.29354  2.67741  2.69355  4.24690  2.90347  2.73739  3.18146  2.89801  2.37887  2.77519  2.98518  4.58477  3.61503
          0.01489  4.61061  5.33296  0.61958  0.77255  0.48576  0.95510
    357   2.37138  3.87730  3.98482  3.40866  2.76619  1.64473  4.09213  2.59805  3.32025  2.49015  3.40360  3.69319  3.50767  3.57387  3.56955  3.06225  2.96773  2.46476  4.16168  3.68924    520 - -
          2.68618  4.42225  2.77519  2.73123  3.46354  2.40513  3.72494  3.29354  2.67741  2.69355  4.24690  2.90347  2.73739  3.18146  2.89801  2.37887  2.77519  2.98518  4.58477  3.61503
          0.01489  4.61061  5.33296  0.61958  0.77255  0.48576  0.95510
    358   2.78793  3.53107  4.20998  3.62739  3.36792  3.88152  4.19888  2.24614  3.49570  2.38215  1.46197  3.85331  4.25437  2.99392  3.69079  3.17183  2.69146  2.46013  4.90371  3.71397    521 - -
          2.68618  4.42225  2.77519  2.73123  3.46354  2.40513  3.72494  3.29354  2.67741  2.69355  4.24690  2.90347  2.73739  3.18146  2.89801  2.37887  2.77519  2.98518  4.58477  3.61503
          0.01489  4.61061  5.33296  0.61958  0.77255  0.48576  0.95510
    359   1.90225  3.76541  4.21812  3.63113  2.46127  3.43527  4.14716  2.65336  3.50829  2.22291  2.49199  3.82894  4.20760  3.72498  3.68227  2.46184  2.81920  2.34066  4.82162  3.63064    522 - -
          2.68618  4.42225  2.77519  2.73123  3.46354  2.40513  3.72494  3.29354  2.67741  2.69355  4.24690  2.90347  2.73739  3.18146  2.89801  2.37887  2.77519  2.98518  4.58477  3.61503
          0.01489  4.61061  5.33296  0.61958  0.77255  0.48576  0.95510
    360   2.45443  4.45113  4.94686  4.38179  3.60618  4.39504  4.80950  1.57443  4.24217  1.44852  3.50503  4.49700  4.71889  4.42718  4.34899  3.72891  3.03481  1.55659  5.31941  4.14052    523 - -
          2.68618  4.42225  2.77519  2.73123  3.46354  2.40513  3.72494  3.29354  2.67741  2.69355  4.24690  2.90347  2.73739  3.18146  2.89801  2.37887  2.77519  2.98518  4.58477  3.61503
          0.01489  4.61061  5.33296  0.61958  0.77255  0.48576  0.95510
    361   2.68377  1.98596  4.00984  3.46488  3.59945  2.99986  4.19953  2.96429  3.37752  2.69867  3.60242  3.70359  4.13877  3.64257  3.63911  1.63088  2.98858  2.52531  3.42585  3.86765    524 - -
          2.68618  4.42225  2.77519  2.73123  3.46354  2.40513  3.72494  3.29354  2.67741  2.69355  4.24690  2.90347  2.73739  3.18146  2.89801  2.37887  2.77519  2.98518  4.58477  3.61503
          0.01489  4.61061  5.33296  0.61958  0.77255  0.48576  0.95510
    362   2.77728  4.35127  3.92951  3.35653  2.59078  3.81774  3.02248  2.80947  3.27188  2.02170  2.26079  3.66841  4.18914  2.32459  3.54328  3.08523  3.00855  2.61176  4.85365  3.07482    525 - -
          2.68618  4.42225  2.77519  2.73123  3.46354  2.40513  3.72494  3.29354  2.67741  2.69355  4.24690  2.90347  2.73739  3.18146  2.89801  2.37887  2.77519  2.98518  4.58477  3.61503
          0.01489  4.61061  5.33296  0.61958  0.77255  0.48576  0.95510
    363   2.64474  4.22917  4.73552  4.13210  1.75037  4.03113  4.34757  1.98827  3.94025  2.02702  3.25226  4.16240  4.37953  4.07581  3.97669  3.34348  3.08669  1.81391  3.71600  3.64001    526 - -
          2.68618  4.42225  2.77519  2.73123  3.46354  2.40513  3.72494  3.29354  2.67741  2.69355  4.24690  2.90347  2.73739  3.18146  2.89801  2.37887  2.77519  2.98518  4.58477  3.61503
          0.01489  4.61061  5.33296  0.61958  0.77255  0.48576  0.95510
    364   2.57559  4.21357  4.26282  3.67722  3.32233  3.13600  4.17763  1.41824  3.54846  2.09118  3.33233  3.86505  4.23219  3.76396  3.71440  2.76879  2.98432  2.30739  4.83936  3.19629    527 - -
          2.68618  4.42225  2.77519  2.73123  3.46354  2.40513  3.72494  3.29354  2.67741  2.69355  4.24690  2.90347  2.73739  3.18146  2.89801  2.37887  2.77519  2.98518  4.58477  3.61503
          0.01489  4.61061  5.33296  0.61958  0.77255  0.48576  0.95510
    365   2.84217  4.22167  4.69573  4.09456  3.20780  4.00932  4.30647  2.13451  3.90426  1.73021  3.26266  4.12963  4.36081  4.04510  3.94777  3.31995  3.07363  1.48013  3.56841  2.64103    528 - -
          2.68618  4.42225  2.77519  2.73123  3.46354  2.40513  3.72494  3.29354  2.67741  2.69355  4.24690  2.90347  2.73739  3.18146  2.89801  2.37887  2.77519  2.98518  4.58477  3.61503
          0.01489  4.61061  5.33296  0.61958  0.77255  0.48576  0.95510
    366   1.69560  4.55899  3.63050  3.11400  3.00763  2.16599  4.14737  3.46722  3.09235  3.15079  4.00560  3.46442  4.04283  3.40260  3.47470  1.87731  2.42050  3.13234  5.46231  4.21329    529 - -
          2.68618  4.42225  2.77519  2.73123  3.46354  2.40513  3.72494  3.29354  2.67741  2.69355  4.24690  2.90347  2.73739  3.18146  2.89801  2.37887  2.77519  2.98518  4.58477  3.61503
          0.01489  4.61061  5.33296  0.61958  0.77255  0.48576  0.95510
    367   1.75956  4.31175  4.12744  3.56000  3.48262  2.87845  4.22216  1.94858  3.46638  2.44263  3.46734  3.81325  4.24636  3.71533  3.70088  3.13908  2.56281  1.95577  4.99949  3.79851    530 - -
          2.68618  4.42225  2.77519  2.73123  3.46354  2.40513  3.72494  3.29354  2.67741  2.69355  4.24690  2.90347  2.73739  3.18146  2.89801  2.37887  2.77519  2.98518  4.58477  3.61503
          0.01489  4.61061  5.33296  0.61958  0.77255  0.48576  0.95510
    368   2.48829  3.17604  4.61943  4.01574  3.26260  3.94004  4.27429  1.84037  3.83005  1.80810  3.27601  4.06174  4.30176  3.98614  3.88415  3.24841  2.77886  1.97795  4.80293  2.57654    531 - -
          2.68618  4.42225  2.77519  2.73123  3.46354  2.40513  3.72494  3.29354  2.67741  2.69355  4.24690  2.90347  2.73739  3.18146  2.89801  2.37887  2.77519  2.98518  4.58477  3.61503
          0.01489  4.61061  5.33296  0.61958  0.77255  0.48576  0.95510
    369   2.74613  4.21618  4.23161  3.64632  2.55554  2.23556  4.14526  2.65763  3.52205  1.90755  3.33042  3.84080  4.22012  3.73719  3.69369  2.78931  2.97926  2.03724  4.80371  2.80673    532 - -
          2.68618  4.42225  2.77519  2.73123  3.46354  2.40513  3.72494  3.29354  2.67741  2.69355  4.24690  2.90347  2.73739  3.18146  2.89801  2.37887  2.77519  2.98518  4.58477  3.61503
          0.01489  4.61061  5.33296  0.61958  0.77255  0.48576  0.95510
    370   2.12847  4.66057  3.34949  2.78827  3.83746  2.95039  3.86560  2.68327  2.15289  2.89238  3.75470  3.26072  4.02171  3.09565  3.18181  2.56311  2.47767  2.65680  5.21517  3.29457    533 - -
          2.68618  4.42225  2.77519  2.73123  3.46354  2.40513  3.72494  3.29354  2.67741  2.69355  4.24690  2.90347  2.73739  3.18146  2.89801  2.37887  2.77519  2.98518  4.58477  3.61503
          0.01489  4.61061  5.33296  0.61958  0.77255  0.48576  0.95510
    371   2.41123  4.50943  3.52584  2.79652  2.77983  3.68919  3.93429  2.54159  2.52581  2.56853  3.60953  3.38918  3.21723  2.89886  3.29760  2.92685  2.23255  2.46046  5.08370  3.83873    534 - -
          2.68618  4.42225  2.77519  2.73123  3.46354  2.40513  3.72494  3.29354  2.67741  2.69355  4.24690  2.90347  2.73739  3.18146  2.89801  2.37887  2.77519  2.98518  4.58477  3.61503
          0.01489  4.61061  5.33296  0.61958  0.77255  0.48576  0.95510
    372   2.31106  5.01349  2.57822  2.52925  3.77600  3.54667  2.98243  3.70598  2.52617  2.73341  4.07731  2.46395  3.93791  2.62058  2.99914  2.74580  2.66444  3.35841  5.49917  3.00017    535 - -
          2.68618  4.42225  2.77519  2.73123  3.46354  2.40513  3.72494  3.29354  2.67741  2.69355  4.24690  2.90347  2.73739  3.18146  2.89801  2.37887  2.77519  2.98518  4.58477  3.61503
          0.23077  4.61061  1.62898  0.61958  0.77255  0.48576  0.95510
    373   2.33875  4.99589  2.86431  2.34142  4.27315  2.68181  3.68093  3.71198  2.45727  2.60259  4.06213  2.74007  3.87114  2.56473  2.93487  2.28800  2.77911  3.35095  5.47860  4.11440    536 - -
          2.68618  4.42225  2.77519  2.73123  3.46354  2.40513  3.72494  3.29354  2.67741  2.69355  4.24690  2.90347  2.73739  3.18146  2.89801  2.37887  2.77519  2.98518  4.58477  3.61503
          0.16356  4.39828  1.97629  0.61958  0.77255  0.79724  0.59887
    374   2.62813  4.87239  2.81972  2.21671  3.63991  3.17280  3.65084  3.54734  2.44059  3.13654  3.93984  2.96807  3.34207  2.54728  2.90971  2.39473  2.70633  2.96373  5.36649  3.10532    537 - -
          2.68637  4.42244  2.77495  2.73142  3.46348  2.40531  3.72513  3.29352  2.67746  2.69373  4.24708  2.90295  2.73747  3.18098  2.89786  2.37880  2.77538  2.98537  4.58356  3.61495
          0.90409  0.70972  2.27001  0.68302  0.70338  0.72380  0.66340
    375   2.53037  4.89097  2.81165  2.22285  3.41203  2.44555  3.65536  3.57492  2.44322  3.16010  3.96131  2.96652  3.15428  2.79447  2.68359  2.65418  2.86802  3.00424  5.38584  4.03725    540 - -
          2.68651  4.42274  2.77472  2.73112  3.46403  2.40544  3.72543  3.29265  2.67760  2.69367  4.24698  2.90254  2.73755  3.18175  2.89834  2.37896  2.77500  2.98475  4.58526  3.61477
          0.48412  0.97562  4.99098  1.77624  0.18545  0.75310  0.63658
    376   2.69005  5.12607  2.88050  2.02475  4.44342  2.98746  3.38159  3.90871  2.13845  3.41960  4.18151  2.64975  3.85147  2.76490  2.88901  2.40715  2.24181  3.50328  5.57762  4.18439    552 - -
          2.68618  4.42225  2.77519  2.73123  3.46354  2.40513  3.72494  3.29354  2.67741  2.69355  4.24690  2.90347  2.73739  3.18146  2.89801  2.37887  2.77519  2.98518  4.58477  3.61503
          0.01934  4.35081  5.07315  0.61958  0.77255  0.66943  0.71744
    377   2.70200  5.15237  2.56212  2.39573  4.46832  3.46430  2.39372  3.94104  2.41190  3.44530  4.20175  2.36350  3.86678  2.37949  2.73305  2.58682  2.93408  3.52997  5.59559  3.35770    553 - -
          2.68618  4.42225  2.77519  2.73123  3.46354  2.40513  3.72494  3.29354  2.67741  2.69355  4.24690  2.90347  2.73739  3.18146  2.89801  2.37887  2.77519  2.98518  4.58477  3.61503
          0.01787  4.42946  5.15181  0.61958  0.77255  0.45300  1.00983
    378   2.64262  5.18398  2.76266  2.43218  4.51103  2.68793  3.69102  3.98253  1.71053  3.27508  4.23159  2.97648  3.17961  2.65679  2.76980  2.56915  2.68674  3.56537  5.62837  4.23100    554 - -
          2.68618  4.42225  2.77519  2.73123  3.46354  2.40513  3.72494  3.29354  2.67741  2.69355  4.24690  2.90347  2.73739  3.18146  2.89801  2.37887  2.77519  2.98518  4.58477  3.61503
          0.01567  4.55970  5.28205  0.61958  0.77255  0.57634  0.82542
    379   2.15958  4.92912  2.98835  2.55161  4.17415  2.49942  3.13717  3.59330  2.42128  3.19242  3.21785  3.07246  3.45560  2.89636  3.01115  2.29447  2.94789  2.91755  5.43220  4.09403    555 - -
          2.68618  4.42225  2.77519  2.73123  3.46354  2.40513  3.72494  3.29354  2.67741  2.69355  4.24690  2.90347  2.73739  3.18146  2.89801  2.37887  2.77519  2.98518  4.58477  3.61503
          0.01567  4.55970  5.28205  0.61958  0.77255  0.43302  1.04568
    380   1.73403  4.68262  3.33213  2.77405  2.98990  3.21702  3.86471  3.26045  2.44777  2.66320  3.78788  3.24892  3.32659  3.08597  3.17463  2.37386  2.85078  2.99333  5.24554  3.96600    556 - -
          2.68618  4.42225  2.77519  2.73123  3.46354  2.40513  3.72494  3.29354  2.67741  2.69355  4.24690  2.90347  2.73739  3.18146  2.89801  2.37887  2.77519  2.98518  4.58477  3.61503
          0.01489  4.61061  5.33296  0.61958  0.77255  0.48576  0.95510
    381   2.15546  4.92569  3.14857  2.66535  4.37007  1.63279  3.89118  3.80011  2.69827  3.39077  4.19341  2.74320  2.92023  2.75067  3.15664  2.77980  3.01912  3.11650  5.61334  4.27689    557 - -
          2.68618  4.42225  2.77519  2.73123  3.46354  2.40513  3.72494  3.29354  2.67741  2.69355  4.24690  2.90347  2.73739  3.18146  2.89801  2.37887  2.77519  2.98518  4.58477  3.61503
          0.01489  4.61061  5.33296  0.61958  0.77255  0.48576  0.95510
    382   2.74088  4.93164  3.14867  2.58830  4.16919  3.57244  3.77201  3.10631  2.06073  2.66851  4.00304  2.54425  3.96131  2.58693  2.44912  2.56146  2.97129  3.02231  3.47152  4.10220    558 - -
          2.68618  4.42225  2.77519  2.73123  3.46354  2.40513  3.72494  3.29354  2.67741  2.69355  4.24690  2.90347  2.73739  3.18146  2.89801  2.37887  2.77519  2.98518  4.58477  3.61503
          0.01489  4.61061  5.33296  0.61958  0.77255  0.48576  0.95510
    383   1.36349  3.75711  4.27514  3.81622  4.07235  1.88006  4.56520  3.26925  3.73475  3.13586  4.03831  3.85995  4.13355  3.97822  3.96847  2.86883  3.04314  1.68175  5.54203  4.35843    559 - -
          2.68618  4.42225  2.77519  2.73123  3.46354  2.40513  3.72494  3.29354  2.67741  2.69355  4.24690  2.90347  2.73739  3.18146  2.89801  2.37887  2.77519  2.98518  4.58477  3.61503
          0.01489  4.61061  5.33296  0.61958  0.77255  0.48576  0.95510
    384   1.47139  4.35574  4.01507  3.14228  3.47133  3.86544  4.17083  2.65196  3.35644  2.12385  2.72312  3.74996  4.24074  3.62377  3.61972  3.14284  3.03998  2.06695  4.99612  3.79265    560 - -
          2.68618  4.42225  2.77519  2.73123  3.46354  2.40513  3.72494  3.29354  2.67741  2.69355  4.24690  2.90347  2.73739  3.18146  2.89801  2.37887  2.77519  2.98518  4.58477  3.61503
          0.01489  4.61061  5.33296  0.61958  0.77255  0.48576  0.95510
    385   2.33916  4.33857  4.58894  4.01005  3.46597  4.12548  4.47748  1.51296  3.87016  1.98911  3.42023  4.16868  4.47456  3.37766  4.01089  3.43467  3.17558  1.54646  5.07396  3.88888    561 - -
          2.68618  4.42225  2.77519  2.73123  3.46354  2.40513  3.72494  3.29354  2.67741  2.69355  4.24690  2.90347  2.73739  3.18146  2.89801  2.37887  2.77519  2.98518  4.58477  3.61503
          0.01489  4.61061  5.33296  0.61958  0.77255  0.48576  0.95510
    386   1.62004  4.28504  4.02960  3.46007  2.61928  2.87133  4.13127  2.75024  3.36951  2.28714  3.42888  3.72516  4.17847  3.61960  3.61085  2.85064  2.97939  2.05620  4.92453  3.72149    562 - -
          2.68618  4.42225  2.77519  2.73123  3.46354  2.40513  3.72494  3.29354  2.67741  2.69355  4.24690  2.90347  2.73739  3.18146  2.89801  2.37887  2.77519  2.98518  4.58477  3.61503
          0.01489  4.61061  5.33296  0.61958  0.77255  0.48576  0.95510
    387   2.32554  3.27184  4.47971  3.87886  2.16807  3.08104  4.20143  2.16109  3.70969  2.21829  2.39146  3.96617  4.24442  3.88160  3.79511  2.78971  2.96709  2.39103  4.76667  3.58495    563 - -
          2.68618  4.42225  2.77519  2.73123  3.46354  2.40513  3.72494  3.29354  2.67741  2.69355  4.24690  2.90347  2.73739  3.18146  2.89801  2.37887  2.77519  2.98518  4.58477  3.61503
          0.01489  4.61061  5.33296  0.61958  0.77255  0.48576  0.95510
    388   2.78156  3.25683  4.60372  4.00227  3.27619  3.94785  4.28278  1.95618  3.82254  1.68341  2.84534  4.06103  4.30927  3.98353  3.88619  2.94108  2.33335  1.97090  4.81934  3.63958    564 - -
          2.68618  4.42225  2.77519  2.73123  3.46354  2.40513  3.72494  3.29354  2.67741  2.69355  4.24690  2.90347  2.73739  3.18146  2.89801  2.37887  2.77519  2.98518  4.58477  3.61503
          0.01489  4.61061  5.33296  0.61958  0.77255  0.48576  0.95510
    389   3.03878  2.07618  4.81659  4.26910  1.84198  4.14710  4.09215  2.82492  4.07069  1.88447  3.49208  4.19663  4.49605  4.15790  4.08459  3.46455  3.26822  2.65859  2.93198  2.26821    565 - -
          2.68618  4.42225  2.77519  2.73123  3.46354  2.40513  3.72494  3.29354  2.67741  2.69355  4.24690  2.90347  2.73739  3.18146  2.89801  2.37887  2.77519  2.98518  4.58477  3.61503
          0.01489  4.61061  5.33296  0.61958  0.77255  0.48576  0.95510
    390   2.74738  4.37815  4.81236  4.22213  2.56214  4.21026  4.55324  1.58980  4.05792  1.35691  3.28684  4.31425  4.53760  4.20363  4.13019  3.52768  2.66330  2.29563  5.04096  3.88186    566 - -
          2.68618  4.42225  2.77519  2.73123  3.46354  2.40513  3.72494  3.29354  2.67741  2.69355  4.24690  2.90347  2.73739  3.18146  2.89801  2.37887  2.77519  2.98518  4.58477  3.61503
          0.01489  4.61061  5.33296  0.61958  0.77255  0.48576  0.95510
    391   4.69430  5.60825  5.53360  5.47768  1.03339  5.17193  3.79373  4.28098  5.24894  3.43498  4.79785  4.69867  5.42032  4.87703  5.03180  4.57604  4.88279  4.22587  2.96946  0.85797    567 - -
          2.68618  4.42225  2.77519  2.73123  3.46354  2.40513  3.72494  3.29354  2.67741  2.69355  4.24690  2.90347  2.73739  3.18146  2.89801  2.37887  2.77519  2.98518  4.58477  3.61503
          0.01489  4.61061  5.33296  0.61958  0.77255  0.48576  0.95510
    392   2.59769  4.30021  3.29824  3.39842  3.42118  3.81154  4.10269  1.74052  3.31667  2.49644  3.41566  3.30385  4.18594  3.57426  3.57373  3.08503  2.73183  1.74311  4.91691  3.16534    568 - -
          2.68618  4.42225  2.77519  2.73123  3.46354  2.40513  3.72494  3.29354  2.67741  2.69355  4.24690  2.90347  2.73739  3.18146  2.89801  2.37887  2.77519  2.98518  4.58477  3.61503
          0.01489  4.61061  5.33296  0.61958  0.77255  0.48576  0.95510
    393   1.92019  4.20422  4.26144  3.67393  2.23965  2.91790  4.16698  2.37550  3.54587  2.08771  3.32209  3.85816  4.22239  3.75744  3.70906  2.89358  2.97488  2.14857  4.82510  3.63488    569 - -
          2.68618  4.42225  2.77519  2.73123  3.46354  2.40513  3.72494  3.29354  2.67741  2.69355  4.24690  2.90347  2.73739  3.18146  2.89801  2.37887  2.77519  2.98518  4.58477  3.61503
          0.01489  4.61061  5.33296  0.61958  0.77255  0.48576  0.95510
    394   2.21392  3.11042  3.75260  3.18970  1.84851  3.36125  3.27690  2.89284  3.13138  2.61652  3.51672  3.06122  4.12042  3.41716  3.44839  2.63134  2.97007  2.67289  4.99595  3.77238    570 - -
          2.68618  4.42225  2.77519  2.73123  3.46354  2.40513  3.72494  3.29354  2.67741  2.69355  4.24690  2.90347  2.73739  3.18146  2.89801  2.37887  2.77519  2.98518  4.58477  3.61503
          0.01489  4.61061  5.33296  0.61958  0.77255  0.48576  0.95510
    395   4.57937  5.56437  5.44699  5.34442  0.60412  5.10996  3.82813  4.13646  5.13453  3.30931  4.67469  4.68332  5.37618  4.83948  4.97025  4.52260  4.78201  4.10125  3.90826  1.38570    571 - -
          2.68618  4.42225  2.77519  2.73123  3.46354  2.40513  3.72494  3.29354  2.67741  2.69355  4.24690  2.90347  2.73739  3.18146  2.89801  2.37887  2.77519  2.98518  4.58477  3.61503
          0.01489  4.61061  5.33296  0.61958  0.77255  0.48576  0.95510
    396   1.54132  4.97432  3.09614  2.67383  4.51886  2.04733  3.94304  3.96446  2.75351  3.53525  4.32791  2.75630  3.99690  2.47355  3.21615  2.49095  3.06221  3.54722  5.73530  4.38712    572 - -
          2.68618  4.42225  2.77519  2.73123  3.46354  2.40513  3.72494  3.29354  2.67741  2.69355  4.24690  2.90347  2.73739  3.18146  2.89801  2.37887  2.77519  2.98518  4.58477  3.61503
          0.01489  4.61061  5.33296  0.61958  0.77255  0.48576  0.95510
    397   2.07009  3.27580  4.29927  3.70839  3.29079  3.85307  4.16756  2.09398  3.57247  2.38104  2.87588  3.87516  4.22303  3.77651  3.72055  2.24739  2.96899  2.30130  4.80581  2.57647    573 - -
          2.68618  4.42225  2.77519  2.73123  3.46354  2.40513  3.72494  3.29354  2.67741  2.69355  4.24690  2.90347  2.73739  3.18146  2.89801  2.37887  2.77519  2.98518  4.58477  3.61503
          0.01489  4.61061  5.33296  0.61958  0.77255  0.48576  0.95510
    398   2.57168  4.52998  3.92805  3.61197  4.80783  2.65457  4.66495  4.24947  3.65497  3.91478  4.71198  3.71816  4.06310  3.92718  3.96906  1.08009  1.37220  3.62794  6.12846  4.93073    574 - -
          2.68618  4.42225  2.77519  2.73123  3.46354  2.40513  3.72494  3.29354  2.67741  2.69355  4.24690  2.90347  2.73739  3.18146  2.89801  2.37887  2.77519  2.98518  4.58477  3.61503
          0.01489  4.61061  5.33296  0.61958  0.77255  0.48576  0.95510
    399   4.06271  5.25098  5.27568  4.95950  1.88131  4.88758  3.97851  3.50685  4.73891  2.30862  4.06602  4.61986  5.16052  4.65319  4.69988  4.26268  4.27817  3.52404  0.80368  2.38415    575 - -
          2.68618  4.42225  2.77519  2.73123  3.46354  2.40513  3.72494  3.29354  2.67741  2.69355  4.24690  2.90347  2.73739  3.18146  2.89801  2.37887  2.77519  2.98518  4.58477  3.61503
          0.01489  4.61061  5.33296  0.61958  0.77255  0.48576  0.95510
    400   1.95826  4.70355  3.38500  2.95378  4.22523  1.48083  4.09868  3.61306  2.98916  2.45446  4.13157  2.56232  4.04927  3.31609  3.39502  2.83875  3.05276  3.26397  5.56909  4.28965    576 - -
          2.68618  4.42225  2.77519  2.73123  3.46354  2.40513  3.72494  3.29354  2.67741  2.69355  4.24690  2.90347  2.73739  3.18146  2.89801  2.37887  2.77519  2.98518  4.58477  3.61503
          0.01489  4.61061  5.33296  0.61958  0.77255  0.48576  0.95510
    401   2.64647  4.57648  3.83706  3.52892  4.60516  1.68267  4.58757  3.97408  3.57165  3.69503  4.54802  3.70386  1.11297  3.86591  3.88629  2.82769  3.12101  2.65405  5.96514  4.75031    577 - -
          2.68618  4.42225  2.77519  2.73123  3.46354  2.40513  3.72494  3.29354  2.67741  2.69355  4.24690  2.90347  2.73739  3.18146  2.89801  2.37887  2.77519  2.98518  4.58477  3.61503
          0.01489  4.61061  5.33296  0.61958  0.77255  0.48576  0.95510
    402   2.79005  2.69131  4.48250  3.89303  3.33590  2.33799  4.28520  1.88854  3.74047  1.92863  3.33819  4.01074  4.30672  3.92901  3.85434  3.24012  2.74806  2.04696  4.87642  3.69156    578 - -
          2.68618  4.42225  2.77519  2.73123  3.46354  2.40513  3.72494  3.29354  2.67741  2.69355  4.24690  2.90347  2.73739  3.18146  2.89801  2.37887  2.77519  2.98518  4.58477  3.61503
          0.01489  4.61061  5.33296  0.61958  0.77255  0.48576  0.95510
    403   2.09136  3.02890  3.84057  3.28076  3.57234  3.10879  4.09499  2.56007  3.21642  2.65425  3.55492  3.60019  2.55411  3.49391  3.51887  2.21226  2.97442  2.21276  5.04027  3.82579    579 - -
          2.68618  4.42225  2.77519  2.73123  3.46354  2.40513  3.72494  3.29354  2.67741  2.69355  4.24690  2.90347  2.73739  3.18146  2.89801  2.37887  2.77519  2.98518  4.58477  3.61503
          0.01489  4.61061  5.33296  0.61958  0.77255  0.48576  0.95510
    404   4.52674  5.52939  5.43337  5.29631  1.93037  5.08801  3.80955  4.15269  5.07490  3.35479  4.68577  4.65512  5.35026  4.80292  4.92697  4.48172  4.72440  4.08916  0.75135  1.61995    580 - -
          2.68618  4.42225  2.77519  2.73123  3.46354  2.40513  3.72494  3.29354  2.67741  2.69355  4.24690  2.90347  2.73739  3.18146  2.89801  2.37887  2.77519  2.98518  4.58477  3.61503
          0.01489  4.61061  5.33296  0.61958  0.77255  0.48576  0.95510
    405   2.73758  3.52734  4.66197  4.07322  3.39280  4.04905  4.41362  2.14185  3.90911  1.66099  3.37867  4.15577  4.41028  4.08547  3.99546  3.12709  2.73843  1.37313  4.96292  3.77872    581 - -
          2.68618  4.42225  2.77519  2.73123  3.46354  2.40513  3.72494  3.29354  2.67741  2.69355  4.24690  2.90347  2.73739  3.18146  2.89801  2.37887  2.77519  2.98518  4.58477  3.61503
          0.01489  4.61061  5.33296  0.61958  0.77255  0.48576  0.95510
    406   2.94864  4.31241  4.84186  4.23675  2.87948  4.13534  4.45661  1.96950  4.04595  1.56390  2.53911  4.27244  4.46494  4.16150  4.07282  3.45087  3.17796  1.94027  4.91072  2.29943    582 - -
          2.68618  4.42225  2.77519  2.73123  3.46354  2.40513  3.72494  3.29354  2.67741  2.69355  4.24690  2.90347  2.73739  3.18146  2.89801  2.37887  2.77519  2.98518  4.58477  3.61503
          0.01489  4.61061  5.33296  0.61958  0.77255  0.48576  0.95510
    407   2.76678  3.28354  4.34365  3.75554  3.32978  3.89305  4.21922  1.89798  3.61970  2.19680  3.33591  3.35322  2.64096  3.82575  3.76819  3.18919  2.84304  1.68740  4.85520  3.66649    583 - -
          2.68618  4.42225  2.77519  2.73123  3.46354  2.40513  3.72494  3.29354  2.67741  2.69355  4.24690  2.90347  2.73739  3.18146  2.89801  2.37887  2.77519  2.98518  4.58477  3.61503
          0.01489  4.61061  5.33296  0.61958  0.77255  0.48576  0.95510
    408   1.59534  4.56808  3.80601  3.37480  4.70171  2.27877  4.45942  4.14730  3.38263  3.78320  4.57309  3.59322  3.26465  3.67758  3.75390  1.22922  2.54586  3.57416  5.99784  4.76252    584 - -
          2.68618  4.42225  2.77519  2.73123  3.46354  2.40513  3.72494  3.29354  2.67741  2.69355  4.24690  2.90347  2.73739  3.18146  2.89801  2.37887  2.77519  2.98518  4.58477  3.61503
          0.01489  4.61061  5.33296  0.61958  0.77255  0.48576  0.95510
    409   3.86115  5.93347  3.10630  0.31619  5.41896  3.95853  4.69285  5.05668  3.69849  4.56532  5.57540  3.66270  4.61481  3.93568  4.14258  3.79930  4.19198  4.68255  6.42459  5.24933    585 - -
          2.68618  4.42225  2.77519  2.73123  3.46354  2.40513  3.72494  3.29354  2.67741  2.69355  4.24690  2.90347  2.73739  3.18146  2.89801  2.37887  2.77519  2.98518  4.58477  3.61503
          0.01489  4.61061  5.33296  0.61958  0.77255  0.48576  0.95510
    410   3.01555  3.86195  4.83128  4.26177  3.57578  4.25801  4.67181  1.20743  4.11527  2.22012  3.51383  4.36545  4.60749  4.30900  4.22309  2.71666  3.26077  1.49534  5.21563  4.02449    586 - -
          2.68618  4.42225  2.77519  2.73123  3.46354  2.40513  3.72494  3.29354  2.67741  2.69355  4.24690  2.90347  2.73739  3.18146  2.89801  2.37887  2.77519  2.98518  4.58477  3.61503
          0.01489  4.61061  5.33296  0.61958  0.77255  0.48576  0.95510
    411   3.64323  4.93144  4.98941  4.58000  1.12398  4.56612  3.89293  3.44890  4.41042  2.27024  4.07221  2.87757  4.88682  4.40380  4.42874  3.89971  3.86442  3.29698  2.39976  1.75682    587 - -
          2.68619  4.42226  2.77521  2.73125  3.46355  2.40497  3.72496  3.29355  2.67742  2.69356  4.24691  2.90348  2.73741  3.18148  2.89802  2.37888  2.77521  2.98520  4.58478  3.61504
          0.07273  2.72845  5.33296  0.35734  1.20243  0.48576  0.95510
    412   2.91972  5.10775  2.39423  2.73396  4.85998  3.46763  4.20842  4.34590  3.16405  3.92262  4.74371  3.22785  1.03839  3.39023  3.65886  2.08777  3.29737  3.85875  6.10214  4.72482    589 - -
          2.68618  4.42225  2.77519  2.73123  3.46354  2.40513  3.72494  3.29354  2.67741  2.69355  4.24690  2.90347  2.73739  3.18146  2.89801  2.37887  2.77519  2.98518  4.58477  3.61503
          0.01489  4.61061  5.33296  0.61958  0.77255  0.48576  0.95510
    413   2.74480  4.31044  3.92609  3.35406  3.41307  3.79307  4.07079  2.25242  3.25937  1.43038  3.41840  3.10161  4.16765  3.13228  3.52184  2.68515  2.97685  2.56678  4.90311  3.15641    590 - -
          2.68618  4.42225  2.77519  2.73123  3.46354  2.40513  3.72494  3.29354  2.67741  2.69355  4.24690  2.90347  2.73739  3.18146  2.89801  2.37887  2.77519  2.98518  4.58477  3.61503
          0.01489  4.61061  5.33296  0.61958  0.77255  0.48576  0.95510
    414   2.39795  5.19173  3.01507  2.32632  4.51660  2.91993  3.71273  3.98317  2.26396  3.48680  4.24166  3.00404  3.54147  2.68600  1.88017  2.48974  2.63334  3.57231  5.63721  4.24622    591 - -
          2.68618  4.42225  2.77519  2.73123  3.46354  2.40513  3.72494  3.29354  2.67741  2.69355  4.24690  2.90347  2.73739  3.18146  2.89801  2.37887  2.77519  2.98518  4.58477  3.61503
          0.01489  4.61061  5.33296  0.61958  0.77255  0.48576  0.95510
    415   2.73957  4.22948  4.15329  3.56869  3.33574  3.83473  3.38778  1.97533  3.45553  2.19422  2.92920  3.79636  4.20493  3.68486  3.65256  2.57550  2.05497  2.08524  4.84332  3.64906    592 - -
          2.68618  4.42225  2.77519  2.73123  3.46354  2.40513  3.72494  3.29354  2.67741  2.69355  4.24690  2.90347  2.73739  3.18146  2.89801  2.37887  2.77519  2.98518  4.58477  3.61503
          0.01489  4.61061  5.33296  0.61958  0.77255  0.48576  0.95510
    416   4.06690  5.73071  4.64610  4.06854  5.29259  4.32789  4.65625  4.94822  2.91877  4.32582  5.35104  4.34844  4.83623  3.88158  0.27763  4.14693  4.30907  4.64817  6.09590  5.11880    593 - -
          2.68618  4.42225  2.77519  2.73123  3.46354  2.40513  3.72494  3.29354  2.67741  2.69355  4.24690  2.90347  2.73739  3.18146  2.89801  2.37887  2.77519  2.98518  4.58477  3.61503
          0.01489  4.61061  5.33296  0.61958  0.77255  0.48576  0.95510
    417   1.85087  4.88762  3.21716  2.71043  4.44461  2.13111  3.92526  3.88485  2.72657  3.46435  4.25385  3.18683  3.49207  2.53868  3.18465  1.95806  2.71507  3.46997  5.67115  4.33476    594 - -
          2.68618  4.42225  2.77519  2.73123  3.46354  2.40513  3.72494  3.29354  2.67741  2.69355  4.24690  2.90347  2.73739  3.18146  2.89801  2.37887  2.77519  2.98518  4.58477  3.61503
          0.01489  4.61061  5.33296  0.61958  0.77255  0.48576  0.95510
    418   2.88180  5.13278  3.26780  2.67125  4.42876  3.66352  3.78345  3.45371  1.34794  3.02251  4.19685  3.17260  3.51265  2.91541  2.03916  2.89046  3.09694  3.50103  5.56190  3.70535    595 - -
          2.68618  4.42225  2.77519  2.73123  3.46354  2.40513  3.72494  3.29354  2.67741  2.69355  4.24690  2.90347  2.73739  3.18146  2.89801  2.37887  2.77519  2.98518  4.58477  3.61503
          0.01489  4.61061  5.33296  0.61958  0.77255  0.48576  0.95510
    419   1.29898  4.49083  4.07773  3.75097  4.85118  1.28018  4.74948  4.29783  3.77662  3.96511  4.75307  3.77672  4.05675  4.02612  4.07012  2.02467  2.59339  3.63965  6.17744  5.00196    596 - -
          2.68618  4.42225  2.77519  2.73123  3.46354  2.40513  3.72494  3.29354  2.67741  2.69355  4.24690  2.90347  2.73739  3.18146  2.89801  2.37887  2.77519  2.98518  4.58477  3.61503
          0.01489  4.61061  5.33296  0.61958  0.77255  0.48576  0.95510
    420   2.32106  4.23133  4.16033  3.57582  3.33856  3.84042  4.14160  1.92663  3.46270  2.14792  2.60265  3.05396  4.20998  3.23152  3.65905  3.12404  2.79708  1.98733  4.84765  3.65356    597 - -
          2.68618  4.42225  2.77519  2.73123  3.46354  2.40513  3.72494  3.29354  2.67741  2.69355  4.24690  2.90347  2.73739  3.18146  2.89801  2.37887  2.77519  2.98518  4.58477  3.61503
          0.01489  4.61061  5.33296  0.61958  0.77255  0.48576  0.95510
    421   1.23396  4.61147  3.65878  3.34934  4.75761  3.33327  4.50235  4.20377  3.44704  3.85090  4.65172  2.82757  4.06047  3.73237  3.81056  1.20332  3.09137  3.62675  6.05977  4.81808    598 - -
          2.68618  4.42225  2.77519  2.73123  3.46354  2.40513  3.72494  3.29354  2.67741  2.69355  4.24690  2.90347  2.73739  3.18146  2.89801  2.37887  2.77519  2.98518  4.58477  3.61503
          0.01489  4.61061  5.33296  0.61958  0.77255  0.48576  0.95510
    422   3.58573  4.82014  5.55768  5.01332  3.58917  5.02673  5.46983  1.34492  4.89696  1.10218  3.08995  5.16585  5.19332  4.95331  4.94414  4.40934  3.81800  1.62586  5.68198  4.61455    599 - -
          2.68618  4.42225  2.77519  2.73123  3.46354  2.40513  3.72494  3.29354  2.67741  2.69355  4.24690  2.90347  2.73739  3.18146  2.89801  2.37887  2.77519  2.98518  4.58477  3.61503
          0.01489  4.61061  5.33296  0.61958  0.77255  0.48576  0.95510
    423   1.77173  3.77009  3.39379  2.84324  3.95501  2.82075  3.93046  3.34247  2.82302  3.01019  3.86371  2.95538  4.01705  3.15228  3.24052  2.10781  2.40453  3.05317  5.31949  3.32947    600 - -
          2.68618  4.42225  2.77519  2.73123  3.46354  2.40513  3.72494  3.29354  2.67741  2.69355  4.24690  2.90347  2.73739  3.18146  2.89801  2.37887  2.77519  2.98518  4.58477  3.61503
          0.01489  4.61061  5.33296  0.61958  0.77255  0.48576  0.95510
    424   1.88237  4.43649  4.04889  3.57709  4.08930  3.46436  4.44364  3.31500  3.51978  3.14941  4.04187  3.74067  4.11355  3.79543  3.81004  2.46632  1.24741  2.03689  5.53531  4.33321    601 - -
          2.68618  4.42225  2.77519  2.73123  3.46354  2.40513  3.72494  3.29354  2.67741  2.69355  4.24690  2.90347  2.73739  3.18146  2.89801  2.37887  2.77519  2.98518  4.58477  3.61503
          0.01489  4.61061  5.33296  0.61958  0.77255  0.48576  0.95510
    425   1.42336  3.07190  4.04833  3.52864  3.78566  3.56048  4.30750  3.09532  3.44892  2.07659  3.76551  3.72929  4.12944  3.71670  3.71897  1.85711  3.00980  2.82761  5.25633  4.05367    602 - -
          2.68618  4.42225  2.77519  2.73123  3.46354  2.40513  3.72494  3.29354  2.67741  2.69355  4.24690  2.90347  2.73739  3.18146  2.89801  2.37887  2.77519  2.98518  4.58477  3.61503
          0.01489  4.61061  5.33296  0.61958  0.77255  0.48576  0.95510
    426   1.49925  4.49117  3.93496  3.46568  4.30798  3.39329  4.43028  3.63311  3.42782  3.38056  4.23561  3.66054  4.06743  3.71722  3.75884  1.36294  2.30035  2.44026  5.70046  4.48569    603 - -
          2.68618  4.42225  2.77519  2.73123  3.46354  2.40513  3.72494  3.29354  2.67741  2.69355  4.24690  2.90347  2.73739  3.18146  2.89801  2.37887  2.77519  2.98518  4.58477  3.61503
          0.01489  4.61061  5.33296  0.61958  0.77255  0.48576  0.95510
    427   2.84864  5.01335  3.10088  2.67052  4.31815  3.59047  3.89273  3.11448  2.66356  3.33662  4.17473  1.23892  4.04482  2.67305  3.08257  2.88719  2.72993  3.38916  5.57806  4.24756    604 - -
          2.68618  4.42225  2.77519  2.73123  3.46354  2.40513  3.72494  3.29354  2.67741  2.69355  4.24690  2.90347  2.73739  3.18146  2.89801  2.37887  2.77519  2.98518  4.58477  3.61503
          0.01489  4.61061  5.33296  0.61958  0.77255  0.48576  0.95510
    428   3.80940  5.14675  4.81927  4.46044  1.89711  4.60028  3.88807  3.70434  4.28290  3.13377  4.29909  3.07330  4.95257  4.37199  4.37479  3.96391  4.04698  3.56717  0.82404  2.36025    605 - -
          2.68618  4.42225  2.77519  2.73123  3.46354  2.40513  3.72494  3.29354  2.67741  2.69355  4.24690  2.90347  2.73739  3.18146  2.89801  2.37887  2.77519  2.98518  4.58477  3.61503
          0.01489  4.61061  5.33296  0.61958  0.77255  0.48576  0.95510
    429   2.62081  4.21908  4.57374  3.97445  2.92138  2.92108  4.29940  2.03222  3.80661  1.59621  2.13339  4.06484  4.32890  3.96986  3.88832  3.27924  3.04974  2.30595  4.84267  3.67002    606 - -
          2.68618  4.42225  2.77519  2.73123  3.46354  2.40513  3.72494  3.29354  2.67741  2.69355  4.24690  2.90347  2.73739  3.18146  2.89801  2.37887  2.77519  2.98518  4.58477  3.61503
          0.01489  4.61061  5.33296  0.61958  0.77255  0.48576  0.95510
    430   2.47987  4.37507  3.77180  3.20360  2.35924  3.74980  4.02165  2.86010  3.13996  2.48400  3.48873  2.57667  4.13158  3.42372  3.45041  2.51612  2.68019  2.64600  2.42194  3.72204    607 - -
          2.68618  4.42225  2.77519  2.73123  3.46354  2.40513  3.72494  3.29354  2.67741  2.69355  4.24690  2.90347  2.73739  3.18146  2.89801  2.37887  2.77519  2.98518  4.58477  3.61503
          0.01489  4.61061  5.33296  0.61958  0.77255  0.48576  0.95510
    431   2.50581  4.89568  3.15543  2.81978  4.48791  2.47288  4.08728  3.91013  2.93851  2.92392  4.36895  1.13370  4.05969  3.26906  3.36914  2.86554  3.13198  3.51022  5.76687  4.44203    608 - -
          2.68618  4.42225  2.77519  2.73123  3.46354  2.40513  3.72494  3.29354  2.67741  2.69355  4.24690  2.90347  2.73739  3.18146  2.89801  2.37887  2.77519  2.98518  4.58477  3.61503
          0.01489  4.61061  5.33296  0.61958  0.77255  0.48576  0.95510
    432   2.34445  3.62034  4.59804  4.00682  1.49793  3.95193  4.17649  2.39111  3.82412  2.36973  3.31621  4.04277  4.31378  3.97114  3.88183  3.25887  3.04390  2.45285  3.03259  2.86430    609 - -
          2.68618  4.42225  2.77519  2.73123  3.46354  2.40513  3.72494  3.29354  2.67741  2.69355  4.24690  2.90347  2.73739  3.18146  2.89801  2.37887  2.77519  2.98518  4.58477  3.61503
          0.01489  4.61061  5.33296  0.61958  0.77255  0.48576  0.95510
    433   2.12457  4.15143  4.53367  3.93078  2.82673  3.38547  4.22502  1.82617  3.75451  1.80816  2.98058  4.00161  4.26411  3.91852  3.82631  3.20429  2.98110  2.22632  4.77328  3.08264    610 - -
          2.68618  4.42225  2.77519  2.73123  3.46354  2.40513  3.72494  3.29354  2.67741  2.69355  4.24690  2.90347  2.73739  3.18146  2.89801  2.37887  2.77519  2.98518  4.58477  3.61503
          0.01489  4.61061  5.33296  0.61958  0.77255  0.48576  0.95510
    434   3.09419  4.44873  4.82407  4.26549  3.65022  4.35679  4.76688  1.12658  4.13077  2.45948  3.05169  3.34876  4.69132  4.35181  4.27518  3.68654  3.33830  1.39338  5.33534  4.13948    611 - -
          2.68618  4.42225  2.77519  2.73123  3.46354  2.40513  3.72494  3.29354  2.67741  2.69355  4.24690  2.90347  2.73739  3.18146  2.89801  2.37887  2.77519  2.98518  4.58477  3.61503
          0.01489  4.61061  5.33296  0.61958  0.77255  0.48576  0.95510
    435   1.72449  4.52512  3.80831  3.32087  4.29881  1.85345  4.33292  3.68638  3.29471  3.37567  4.21649  3.57711  4.04615  3.59301  3.65449  1.88754  2.31771  2.36387  5.66930  4.43841    612 - -
          2.68618  4.42225  2.77519  2.73123  3.46354  2.40513  3.72494  3.29354  2.67741  2.69355  4.24690  2.90347  2.73739  3.18146  2.89801  2.37887  2.77519  2.98518  4.58477  3.61503
          0.01489  4.61061  5.33296  0.61958  0.77255  0.48576  0.95510
    436   2.75343  4.18236  4.40093  3.80692  2.03023  3.88208  4.17454  2.61953  3.65290  2.17921  2.22153  3.93134  4.24776  3.16461  3.26820  3.17913  2.98528  2.31448  3.54976  2.73323    613 - -
          2.68618  4.42225  2.77519  2.73123  3.46354  2.40513  3.72494  3.29354  2.67741  2.69355  4.24690  2.90347  2.73739  3.18146  2.89801  2.37887  2.77519  2.98518  4.58477  3.61503
          0.01489  4.61061  5.33296  0.61958  0.77255  0.48576  0.95510
    437   2.08027  3.62138  4.54263  3.93800  2.40333  3.88635  4.21314  2.13233  3.75647  2.32531  3.25356  3.99662  4.25209  3.91706  3.82006  2.80886  2.64049  1.85312  3.75471  3.57624    614 - -
          2.68618  4.42225  2.77519  2.73123  3.46354  2.40513  3.72494  3.29354  2.67741  2.69355  4.24690  2.90347  2.73739  3.18146  2.89801  2.37887  2.77519  2.98518  4.58477  3.61503
          0.01489  4.61061  5.33296  0.61958  0.77255  0.48576  0.95510
    438   2.71960  4.52641  3.62141  3.13316  2.45753  3.59530  4.09956  3.21629  3.11450  2.92543  3.81269  2.95675  4.09801  3.42115  3.46801  2.50430  1.30245  2.94664  5.23082  3.95650    615 - -
          2.68618  4.42225  2.77519  2.73123  3.46354  2.40513  3.72494  3.29354  2.67741  2.69355  4.24690  2.90347  2.73739  3.18146  2.89801  2.37887  2.77519  2.98518  4.58477  3.61503
          0.01489  4.61061  5.33296  0.61958  0.77255  0.48576  0.95510
    439   2.21235  4.54764  3.84361  3.59524  4.88340  2.73511  4.70046  4.33826  3.71300  3.99461  4.78734  3.71145  0.86707  3.96531  4.02760  2.08052  3.09673  3.68444  6.19811  5.00215    616 - -
          2.68618  4.42225  2.77519  2.73123  3.46354  2.40513  3.72494  3.29354  2.67741  2.69355  4.24690  2.90347  2.73739  3.18146  2.89801  2.37887  2.77519  2.98518  4.58477  3.61503
          0.01489  4.61061  5.33296  0.61958  0.77255  0.48576  0.95510
    440   2.73209  4.50743  2.85120  2.96239  2.78386  3.68958  3.93491  2.42644  2.92472  2.72281  3.09671  3.39058  3.05812  2.94130  2.92453  2.60760  2.96377  2.62053  5.08168  2.75339    617 - -
          2.68618  4.42225  2.77519  2.73123  3.46354  2.40513  3.72494  3.29354  2.67741  2.69355  4.24690  2.90347  2.73739  3.18146  2.89801  2.37887  2.77519  2.98518  4.58477  3.61503
          0.01489  4.61061  5.33296  0.61958  0.77255  0.48576  0.95510
    441   2.21437  4.18503  4.38083  3.78713  3.02656  3.41369  4.19870  2.16671  3.63955  1.94182  1.87467  3.92675  4.24708  3.83188  3.76510  2.95913  2.98341  2.40747  4.80606  3.62150    618 - -
          2.68618  4.42225  2.77519  2.73123  3.46354  2.40513  3.72494  3.29354  2.67741  2.69355  4.24690  2.90347  2.73739  3.18146  2.89801  2.37887  2.77519  2.98518  4.58477  3.61503
          0.01489  4.61061  5.33296  0.61958  0.77255  0.48576  0.95510
    442   2.74089  4.30888  3.24629  3.34638  2.72295  3.79265  4.07408  2.75245  2.66233  2.01089  2.98986  3.65857  4.16584  3.52944  3.53493  3.06058  2.62946  1.74705  4.91306  3.70580    619 - -
          2.68618  4.42225  2.77519  2.73123  3.46354  2.40513  3.72494  3.29354  2.67741  2.69355  4.24690  2.90347  2.73739  3.18146  2.89801  2.37887  2.77519  2.98518  4.58477  3.61503
          0.01489  4.61061  5.33296  0.61958  0.77255  0.48576  0.95510
    443   2.52682  5.32934  2.00851  2.07445  4.66673  3.51406  3.74989  4.15663  2.11831  3.63115  4.37674  2.38104  3.94119  2.54228  3.01744  2.40628  3.04408  3.71675  5.76180  4.33986    620 - -
          2.68596  4.42252  2.77520  2.73144  3.46308  2.40482  3.72522  3.29381  2.67726  2.69362  4.24717  2.90312  2.73751  3.18174  2.89828  2.37889  2.77547  2.98518  4.58368  3.61509
          0.30410  1.35719  5.33296  1.28015  0.32572  0.48576  0.95510
    444   2.08131  5.14388  2.84914  2.46840  4.44926  3.06930  3.20045  3.90755  2.16895  2.82107  4.19696  2.33213  3.91789  2.82993  2.95623  2.57683  2.70771  3.51338  5.60256  4.21744    627 - -
          2.68618  4.42225  2.77519  2.73123  3.46354  2.40513  3.72494  3.29354  2.67741  2.69355  4.24690  2.90347  2.73739  3.18146  2.89801  2.37887  2.77519  2.98518  4.58477  3.61503
          0.01489  4.61061  5.33296  0.61958  0.77255  0.48576  0.95510
    445   2.65685  4.24042  4.57414  3.97905  2.84141  2.91910  4.32918  1.39412  3.81717  1.87462  2.85913  4.08199  4.35412  3.98826  3.90992  3.30555  3.07182  2.33692  4.88134  3.70479    628 - -
          2.68618  4.42225  2.77519  2.73123  3.46354  2.40513  3.72494  3.29354  2.67741  2.69355  4.24690  2.90347  2.73739  3.18146  2.89801  2.37887  2.77519  2.98518  4.58477  3.61503
          0.01489  4.61061  5.33296  0.61958  0.77255  0.48576  0.95510
    446   2.38787  5.17292  3.01595  2.46492  4.49038  2.34576  2.73443  3.95359  2.12643  3.46593  4.22469  2.83957  3.91907  2.71219  2.78812  2.51379  2.54814  3.54944  5.62420  4.23555    629 - -
          2.68619  4.42226  2.77521  2.73124  3.46355  2.40514  3.72496  3.29355  2.67742  2.69356  4.24691  2.90323  2.73741  3.18148  2.89802  2.37888  2.77521  2.98520  4.58478  3.61504
          0.06657  2.82050  5.33296  0.37362  1.16551  0.48576  0.95510
    447   2.59043  4.42543  3.66245  2.57811  2.58077  3.15556  3.98341  2.91737  3.04549  2.63467  3.53111  3.48625  4.10621  3.34111  3.38510  2.41574  2.85530  2.69692  2.46315  2.88124    631 - -
          2.68618  4.42225  2.77519  2.73123  3.46354  2.40513  3.72494  3.29354  2.67741  2.69355  4.24690  2.90347  2.73739  3.18146  2.89801  2.37887  2.77519  2.98518  4.58477  3.61503
          0.01489  4.61061  5.33296  0.61958  0.77255  0.48576  0.95510
    448   2.76162  5.00111  3.11256  2.56991  3.42735  2.35970  3.76857  3.68182  1.76144  3.26620  4.07381  2.45117  3.96567  2.91605  3.00502  2.78258  2.99332  3.34618  5.46183  3.06592    632 - -
          2.68618  4.42225  2.77519  2.73123  3.46354  2.40513  3.72494  3.29354  2.67741  2.69355  4.24690  2.90347  2.73739  3.18146  2.89801  2.37887  2.77519  2.98518  4.58477  3.61503
          0.01489  4.61061  5.33296  0.61958  0.77255  0.48576  0.95510
    449   2.58533  4.18746  4.30469  3.71327  2.66602  3.85693  4.16747  2.51212  3.57648  2.07601  3.30218  3.87859  4.22510  3.77942  3.72274  2.77172  1.90496  2.07392  4.80200  2.71068    633 - -
          2.68618  4.42225  2.77519  2.73123  3.46354  2.40513  3.72494  3.29354  2.67741  2.69355  4.24690  2.90347  2.73739  3.18146  2.89801  2.37887  2.77519  2.98518  4.58477  3.61503
          0.01489  4.61061  5.33296  0.61958  0.77255  0.48576  0.95510
    450   3.74609  5.08546  4.81638  4.45456  1.45724  2.50613  3.88488  3.64855  4.33816  3.11551  4.25323  4.33245  4.92240  4.37366  4.42242  3.92240  3.98533  3.49932  4.07089  0.94902    634 - -
          2.68618  4.42225  2.77519  2.73123  3.46354  2.40513  3.72494  3.29354  2.67741  2.69355  4.24690  2.90347  2.73739  3.18146  2.89801  2.37887  2.77519  2.98518  4.58477  3.61503
          0.01489  4.61061  5.33296  0.61958  0.77255  0.48576  0.95510
    451   2.81052  3.64801  4.73427  4.12455  1.95524  3.97973  4.29173  1.89375  3.91929  1.68838  2.94108  4.12700  4.33268  4.04503  3.93645  3.29166  3.04149  2.40316  3.51318  3.33959    635 - -
          2.68618  4.42225  2.77519  2.73123  3.46354  2.40513  3.72494  3.29354  2.67741  2.69355  4.24690  2.90347  2.73739  3.18146  2.89801  2.37887  2.77519  2.98518  4.58477  3.61503
          0.01489  4.61061  5.33296  0.61958  0.77255  0.48576  0.95510
    452   3.36976  4.64767  5.33087  4.76771  2.11069  4.71641  5.10489  1.40339  4.62177  1.65854  3.36177  4.85771  4.96054  4.71309  4.66180  4.07083  3.60335  1.46853  5.43133  4.29185    636 - -
          2.68618  4.42225  2.77519  2.73123  3.46354  2.40513  3.72494  3.29354  2.67741  2.69355  4.24690  2.90347  2.73739  3.18146  2.89801  2.37887  2.77519  2.98518  4.58477  3.61503
          0.01489  4.61061  5.33296  0.61958  0.77255  0.48576  0.95510
    453   4.32817  5.39050  5.42327  5.24379  0.83748  5.00471  3.82778  3.96262  5.02788  2.52100  4.52000  4.63471  5.27388  4.76866  4.87678  4.38557  4.53132  3.88332  2.19552  1.56826    637 - -
          2.68618  4.42225  2.77519  2.73123  3.46354  2.40513  3.72494  3.29354  2.67741  2.69355  4.24690  2.90347  2.73739  3.18146  2.89801  2.37887  2.77519  2.98518  4.58477  3.61503
          0.01489  4.61061  5.33296  0.61958  0.77255  0.48576  0.95510
    454   1.33245  3.09263  4.30279  3.90938  4.59313  1.28257  4.75488  3.99965  3.84916  3.70506  4.52979  3.84974  4.06587  4.08986  4.09754  2.56101  2.35461  3.45546  5.97839  4.81609    638 - -
          2.68618  4.42225  2.77519  2.73123  3.46354  2.40513  3.72494  3.29354  2.67741  2.69355  4.24690  2.90347  2.73739  3.18146  2.89801  2.37887  2.77519  2.98518  4.58477  3.61503
          0.01489  4.61061  5.33296  0.61958  0.77255  0.48576  0.95510
    455   2.32882  2.94334  3.98119  3.41239  3.46141  2.00615  4.12034  2.63108  3.32832  2.30246  3.45655  3.69150  4.16193  3.58546  3.58572  2.82856  2.41770  2.28408  4.95002  3.74608    639 - -
          2.68618  4.42225  2.77519  2.73123  3.46354  2.40513  3.72494  3.29354  2.67741  2.69355  4.24690  2.90347  2.73739  3.18146  2.89801  2.37887  2.77519  2.98518  4.58477  3.61503
          0.01489  4.61061  5.33296  0.61958  0.77255  0.48576  0.95510
    456   2.99051  2.18302  4.89361  4.29276  2.36533  4.19280  4.52609  1.74216  4.10523  1.98902  2.13217  4.33219  4.51765  4.22229  4.13437  3.51203  3.22112  2.34752  4.97456  3.81674    640 - -
          2.68618  4.42225  2.77519  2.73123  3.46354  2.40513  3.72494  3.29354  2.67741  2.69355  4.24690  2.90347  2.73739  3.18146  2.89801  2.37887  2.77519  2.98518  4.58477  3.61503
          0.01489  4.61061  5.33296  0.61958  0.77255  0.48576  0.95510
    457   2.17046  2.76565  3.83968  3.26688  3.46181  3.16515  4.04635  2.55553  3.19647  2.15220  3.08218  2.42003  4.14222  3.47016  3.48817  3.02689  2.64461  2.59831  4.93965  3.72674    641 - -
          2.68618  4.42225  2.77519  2.73123  3.46354  2.40513  3.72494  3.29354  2.67741  2.69355  4.24690  2.90347  2.73739  3.18146  2.89801  2.37887  2.77519  2.98518  4.58477  3.61503
          0.01489  4.61061  5.33296  0.61958  0.77255  0.48576  0.95510
    458   2.30382  4.16895  4.41169  3.81536  2.81140  2.68645  4.19666  2.00606  3.66106  1.76175  3.28236  3.93789  4.24446  3.84661  3.77324  3.17616  2.79410  2.19999  4.78959  3.28350    642 - -
          2.68618  4.42225  2.77519  2.73123  3.46354  2.40513  3.72494  3.29354  2.67741  2.69355  4.24690  2.90347  2.73739  3.18146  2.89801  2.37887  2.77519  2.98518  4.58477  3.61503
          0.01489  4.61061  5.33296  0.61958  0.77255  0.48576  0.95510
    459   2.78898  2.51016  4.84910  4.25170  2.37511  4.13545  4.48986  2.00855  4.06367  1.71271  3.31944  4.28003  4.47708  4.20300  4.09888  3.45515  3.15681  1.67763  4.97058  3.79896    643 - -
          2.68618  4.42225  2.77519  2.73123  3.46354  2.40513  3.72494  3.29354  2.67741  2.69355  4.24690  2.90347  2.73739  3.18146  2.89801  2.37887  2.77519  2.98518  4.58477  3.61503
          0.01489  4.61061  5.33296  0.61958  0.77255  0.48576  0.95510
    460   2.19143  3.23610  3.70677  2.80548  2.70406  2.81294  4.00443  2.89525  3.08396  2.61703  2.77719  3.51465  4.11185  3.37439  3.41286  2.12877  2.96535  2.67605  4.99805  3.77368    644 - -
          2.68618  4.42225  2.77519  2.73123  3.46354  2.40513  3.72494  3.29354  2.67741  2.69355  4.24690  2.90347  2.73739  3.18146  2.89801  2.37887  2.77519  2.98518  4.58477  3.61503
          0.01489  4.61061  5.33296  0.61958  0.77255  0.48576  0.95510
    461   2.05806  4.20599  4.31295  3.72417  1.99568  3.58330  4.18803  2.42882  3.58903  1.76649  3.30973  3.89257  3.52775  3.79331  3.73861  3.16342  2.98740  2.35814  4.82460  3.63581    645 - -
          2.68618  4.42225  2.77519  2.73123  3.46354  2.40513  3.72494  3.29354  2.67741  2.69355  4.24690  2.90347  2.73739  3.18146  2.89801  2.37887  2.77519  2.98518  4.58477  3.61503
          0.01489  4.61061  5.33296  0.61958  0.77255  0.48576  0.95510
    462   2.39244  4.21948  4.53098  3.93545  2.36935  3.96553  4.29280  2.25919  3.77589  1.70459  3.28805  4.04263  2.93671  3.95049  3.87343  3.26916  3.04444  1.82306  4.85598  3.67725    646 - -
          2.68618  4.42225  2.77519  2.73123  3.46354  2.40513  3.72494  3.29354  2.67741  2.69355  4.24690  2.90347  2.73739  3.18146  2.89801  2.37887  2.77519  2.98518  4.58477  3.61503
          0.01489  4.61061  5.33296  0.61958  0.77255  0.48576  0.95510
    463   3.00052  4.39252  4.62103  4.06789  1.51622  4.09463  3.09803  2.38869  3.90367  2.51347  3.49659  4.09843  4.44826  4.03919  3.98537  3.40229  3.23046  2.05289  4.46297  2.04682    647 - -
          2.68618  4.42225  2.77519  2.73123  3.46354  2.40513  3.72494  3.29354  2.67741  2.69355  4.24690  2.90347  2.73739  3.18146  2.89801  2.37887  2.77519  2.98518  4.58477  3.61503
          0.01489  4.61061  5.33296  0.61958  0.77255  0.48576  0.95510
    464   2.94974  4.46177  4.94481  4.38808  3.69458  4.42774  4.86529  1.58413  4.25970  2.47843  2.93032  4.51972  4.75552  4.46655  4.38837  3.76506  2.40947  1.07960  5.40186  4.20841    648 - -
          2.68618  4.42225  2.77519  2.73123  3.46354  2.40513  3.72494  3.29354  2.67741  2.69355  4.24690  2.90347  2.73739  3.18146  2.89801  2.37887  2.77519  2.98518  4.58477  3.61503
          0.01489  4.61061  5.33296  0.61958  0.77255  0.48576  0.95510
    465   3.07376  4.44065  4.74726  4.20742  2.15888  4.16331  4.06616  2.08050  4.02710  2.31335  3.53897  4.17243  4.51152  3.48748  4.07276  3.47730  3.30266  2.71188  2.49955  1.56365    649 - -
          2.68618  4.42225  2.77519  2.73123  3.46354  2.40513  3.72494  3.29354  2.67741  2.69355  4.24690  2.90347  2.73739  3.18146  2.89801  2.37887  2.77519  2.98518  4.58477  3.61503
          0.01489  4.61061  5.33296  0.61958  0.77255  0.48576  0.95510
    466   3.00510  4.43846  4.46239  3.90524  1.29892  4.08099  4.10879  2.82803  3.02495  1.92448  3.48354  4.03152  4.43292  3.94037  3.89353  3.38061  3.23449  2.56160  4.55467  2.45398    650 - -
          2.68618  4.42225  2.77519  2.73123  3.46354  2.40513  3.72494  3.29354  2.67741  2.69355  4.24690  2.90347  2.73739  3.18146  2.89801  2.37887  2.77519  2.98518  4.58477  3.61503
          0.01489  4.61061  5.33296  0.61958  0.77255  0.48576  0.95510
    467   3.06581  4.43445  4.85403  4.25910  1.48763  4.25483  4.57087  2.49815  4.09294  1.65452  2.49456  4.35530  4.56596  4.21565  4.15513  3.57110  2.81817  2.05913  5.02342  3.87177    651 - -
          2.68618  4.42225  2.77519  2.73123  3.46354  2.40513  3.72494  3.29354  2.67741  2.69355  4.24690  2.90347  2.73739  3.18146  2.89801  2.37887  2.77519  2.98518  4.58477  3.61503
          0.01489  4.61061  5.33296  0.61958  0.77255  0.48576  0.95510
    468   2.85320  3.62887  4.72773  4.13067  2.77415  4.03804  4.35610  1.93470  3.94413  2.32627  3.31909  4.16406  4.39161  4.09230  3.99041  3.35181  3.08704  1.40891  4.85009  2.26030    652 - -
          2.68618  4.42225  2.77519  2.73123  3.46354  2.40513  3.72494  3.29354  2.67741  2.69355  4.24690  2.90347  2.73739  3.18146  2.89801  2.37887  2.77519  2.98518  4.58477  3.61503
          0.01489  4.61061  5.33296  0.61958  0.77255  0.48576  0.95510
    469   2.76444  4.56231  3.55845  3.02474  3.69771  3.67572  3.98629  3.13342  2.94713  2.83247  3.72269  3.43319  1.54268  3.29409  3.11840  2.75512  3.02035  2.50141  5.13263  2.60306    653 - -
          2.68618  4.42225  2.77519  2.73123  3.46354  2.40513  3.72494  3.29354  2.67741  2.69355  4.24690  2.90347  2.73739  3.18146  2.89801  2.37887  2.77519  2.98518  4.58477  3.61503
          0.01489  4.61061  5.33296  0.61958  0.77255  0.48576  0.95510
    470   3.86115  5.93347  3.10630  0.31619  5.41896  3.95853  4.69285  5.05668  3.69849  4.56532  5.57540  3.66270  4.61481  3.93568  4.14258  3.79930  4.19198  4.68255  6.42459  5.24933    654 - -
          2.68618  4.42225  2.77519  2.73123  3.46354  2.40513  3.72494  3.29354  2.67741  2.69355  4.24690  2.90347  2.73739  3.18146  2.89801  2.37887  2.77519  2.98518  4.58477  3.61503
          0.01489  4.61061  5.33296  0.61958  0.77255  0.48576  0.95510
    471   3.02777  4.85577  4.32852  4.19008  4.86977  3.65399  5.11721  4.11624  4.15306  3.94350  4.98143  4.21430  4.42980  4.51237  4.32835  3.24153  0.36379  3.70736  6.21365  5.10117    655 - -
          2.68618  4.42225  2.77519  2.73123  3.46354  2.40513  3.72494  3.29354  2.67741  2.69355  4.24690  2.90347  2.73739  3.18146  2.89801  2.37887  2.77519  2.98518  4.58477  3.61503
          0.01489  4.61061  5.33296  0.61958  0.77255  0.48576  0.95510
    472   2.47934  5.00950  3.38013  2.84791  3.32535  3.69226  3.91942  3.66383  1.02428  3.28391  4.16851  3.31273  4.12339  3.09576  2.89868  2.98296  3.17144  3.36883  5.51003  4.19037    656 - -
          2.68618  4.42225  2.77519  2.73123  3.46354  2.40513  3.72494  3.29354  2.67741  2.69355  4.24690  2.90347  2.73739  3.18146  2.89801  2.37887  2.77519  2.98518  4.58477  3.61503
          0.01489  4.61061  5.33296  0.61958  0.77255  0.48576  0.95510
    473   3.04230  5.42791  2.78211  2.31935  4.77393  1.16182  3.93858  4.23146  2.71222  3.74936  4.56219  2.54518  4.09838  2.83005  2.88286  2.99840  3.29789  3.84043  5.91162  4.52411    657 - -
          2.68618  4.42225  2.77519  2.73123  3.46354  2.40513  3.72494  3.29354  2.67741  2.69355  4.24690  2.90347  2.73739  3.18146  2.89801  2.37887  2.77519  2.98518  4.58477  3.61503
          0.01489  4.61061  5.33296  0.61958  0.77255  0.48576  0.95510
    474   2.76306  4.43741  3.72207  3.14249  3.56116  3.75595  3.99959  2.91391  2.41211  1.69491  3.32512  3.52151  4.13084  3.35656  2.49645  3.01139  2.99245  2.21677  5.01708  3.07242    658 - -
          2.68618  4.42225  2.77519  2.73123  3.46354  2.40513  3.72494  3.29354  2.67741  2.69355  4.24690  2.90347  2.73739  3.18146  2.89801  2.37887  2.77519  2.98518  4.58477  3.61503
          0.01489  4.61061  5.33296  0.61958  0.77255  0.48576  0.95510
    475   2.70352  4.82207  3.32518  2.81484  4.39536  3.48182  3.98319  3.81911  2.77378  3.42261  4.23024  3.26267  2.84684  3.14582  2.69661  1.54831  1.78858  3.42103  5.64737  4.33907    659 - -
          2.68618  4.42225  2.77519  2.73123  3.46354  2.40513  3.72494  3.29354  2.67741  2.69355  4.24690  2.90347  2.73739  3.18146  2.89801  2.37887  2.77519  2.98518  4.58477  3.61503
          0.01489  4.61061  5.33296  0.61958  0.77255  0.48576  0.95510
    476   4.10670  5.38084  5.37815  5.07443  3.60547  4.91961  5.52017  2.88818  4.85154  0.31373  3.48811  5.29339  5.26330  5.02446  4.88461  4.67548  4.38305  3.10484  5.68489  4.56283    660 - -
          2.68618  4.42225  2.77519  2.73123  3.46354  2.40513  3.72494  3.29354  2.67741  2.69355  4.24690  2.90347  2.73739  3.18146  2.89801  2.37887  2.77519  2.98518  4.58477  3.61503
          0.01489  4.61061  5.33296  0.61958  0.77255  0.48576  0.95510
    477   3.86115  5.93347  3.10630  0.31619  5.41896  3.95853  4.69285  5.05668  3.69849  4.56532  5.57540  3.66270  4.61481  3.93568  4.14258  3.79930  4.19198  4.68255  6.42459  5.24933    661 - -
          2.68618  4.42225  2.77519  2.73123  3.46354  2.40513  3.72494  3.29354  2.67741  2.69355  4.24690  2.90347  2.73739  3.18146  2.89801  2.37887  2.77519  2.98518  4.58477  3.61503
          0.01489  4.61061  5.33296  0.61958  0.77255  0.48576  0.95510
    478   2.72275  5.61368  2.50428  0.99912  4.92858  3.54775  3.94756  4.42591  2.81899  3.91018  4.70714  3.00889  4.08508  2.23589  3.34744  2.99399  3.33544  3.99612  6.05750  4.60103    662 - -
          2.68618  4.42225  2.77519  2.73123  3.46354  2.40513  3.72494  3.29354  2.67741  2.69355  4.24690  2.90347  2.73739  3.18146  2.89801  2.37887  2.77519  2.98518  4.58477  3.61503
          0.01489  4.61061  5.33296  0.61958  0.77255  0.48576  0.95510
    479   3.45243  4.70008  5.43681  4.89979  3.70214  4.89116  5.37174  1.16821  4.78333  1.93978  2.25704  5.02781  5.11525  4.91179  4.86105  4.26669  3.69288  1.33743  5.69041  4.56262    663 - -
          2.68618  4.42225  2.77519  2.73123  3.46354  2.40513  3.72494  3.29354  2.67741  2.69355  4.24690  2.90347  2.73739  3.18146  2.89801  2.37887  2.77519  2.98518  4.58477  3.61503
          0.01489  4.61061  5.33296  0.61958  0.77255  0.48576  0.95510
    480   2.49771  5.83822  1.00021  1.77525  5.15682  3.05202  4.06749  4.68489  3.07093  4.15872  4.98605  3.00049  4.15181  3.22314  3.67601  3.11492  3.51644  4.23226  6.31172  4.79381    664 - -
          2.68618  4.42225  2.77519  2.73123  3.46354  2.40513  3.72494  3.29354  2.67741  2.69355  4.24690  2.90347  2.73739  3.18146  2.89801  2.37887  2.77519  2.98518  4.58477  3.61503
          0.01489  4.61061  5.33296  0.61958  0.77255  0.48576  0.95510
    481   2.43089  4.87560  3.17017  1.96356  3.43215  3.57719  3.78495  2.64918  2.48382  3.12681  3.95100  3.12379  3.96609  2.64096  2.77331  2.41011  2.96385  3.00676  5.38937  3.51584    665 - -
          2.68618  4.42225  2.77519  2.73123  3.46354  2.40513  3.72494  3.29354  2.67741  2.69355  4.24690  2.90347  2.73739  3.18146  2.89801  2.37887  2.77519  2.98518  4.58477  3.61503
          0.01489  4.61061  5.33296  0.61958  0.77255  0.48576  0.95510
    482   2.96619  4.36274  4.64407  4.05382  3.36104  4.14202  4.46909  1.79226  2.83208  1.46482  2.43196  4.19702  4.47568  4.07856  4.01248  3.44941  3.19755  1.96309  5.01724  3.85558    666 - -
          2.68618  4.42225  2.77519  2.73123  3.46354  2.40513  3.72494  3.29354  2.67741  2.69355  4.24690  2.90347  2.73739  3.18146  2.89801  2.37887  2.77519  2.98518  4.58477  3.61503
          0.01489  4.61061  5.33296  0.61958  0.77255  0.48576  0.95510
    483   3.32567  4.64187  4.97845  4.49586  1.35021  4.37351  4.01733  2.33066  4.29996  2.63094  3.18711  4.33308  4.70383  4.32521  4.29215  3.70122  3.55132  2.92508  2.53883  1.67460    667 - -
          2.68618  4.42225  2.77519  2.73123  3.46354  2.40513  3.72494  3.29354  2.67741  2.69355  4.24690  2.90347  2.73739  3.18146  2.89801  2.37887  2.77519  2.98518  4.58477  3.61503
          0.01489  4.61061  5.33296  0.61958  0.77255  0.48576  0.95510
    484   2.05584  5.08472  3.00677  1.69996  4.39206  2.57874  3.78970  3.83142  2.57792  2.74166  4.18628  2.84024  3.96086  2.92178  3.05614  2.67647  3.01822  3.46437  5.59904  4.23311    668 - -
          2.68618  4.42225  2.77519  2.73123  3.46354  2.40513  3.72494  3.29354  2.67741  2.69355  4.24690  2.90347  2.73739  3.18146  2.89801  2.37887  2.77519  2.98518  4.58477  3.61503
          0.01489  4.61061  5.33296  0.61958  0.77255  0.48576  0.95510
    485   2.73969  5.24227  2.58741  2.03155  4.58309  3.10352  3.32448  4.06666  1.92247  3.54558  4.28455  2.97685  3.31003  2.48215  2.93087  2.35488  2.97128  3.25211  5.67695  4.26751    669 - -
          2.68618  4.42225  2.77519  2.73123  3.46354  2.40513  3.72494  3.29354  2.67741  2.69355  4.24690  2.90347  2.73739  3.18146  2.89801  2.37887  2.77519  2.98518  4.58477  3.61503
          0.10189  4.61061  2.44266  0.61958  0.77255  0.48576  0.95510
    486   2.70468  4.03713  2.95500  2.16211  4.19729  2.56929  3.72873  3.62109  2.33862  2.87764  4.01464  2.92903  3.42075  2.87001  2.98684  2.72777  2.43672  2.68726  5.44167  4.09687    670 - -
          2.68618  4.42225  2.77519  2.73123  3.46354  2.40513  3.72494  3.29354  2.67741  2.69355  4.24690  2.90347  2.73739  3.18146  2.89801  2.37887  2.77519  2.98518  4.58477  3.61503
          0.01623  4.52494  5.24729  0.61958  0.77255  0.63145  0.75890
    487   2.51883  4.62655  2.57901  2.76084  3.09237  3.08371  3.83642  2.96858  2.73860  2.85631  3.44863  3.23290  3.17513  3.06810  3.15581  2.49480  2.51081  2.37835  5.18037  3.90604    671 - -
          2.68618  4.42225  2.77519  2.73123  3.46354  2.40513  3.72494  3.29354  2.67741  2.69355  4.24690  2.90347  2.73739  3.18146  2.89801  2.37887  2.77519  2.98518  4.58477  3.61503
          0.04676  4.52494  3.35668  0.61958  0.77255  0.63145  0.75890
    488   2.27483  4.79295  3.00039  2.60390  4.00454  3.26161  3.34185  3.40590  2.25781  2.81486  3.87205  3.10956  3.06600  2.93616  3.04185  2.53172  2.76988  2.47530  4.01168  4.00342    672 - -
          2.68618  4.42225  2.77519  2.73123  3.46354  2.40513  3.72494  3.29354  2.67741  2.69355  4.24690  2.90347  2.73739  3.18146  2.89801  2.37887  2.77519  2.98518  4.58477  3.61503
          0.01673  4.49491  5.21725  0.61958  0.77255  0.59436  0.80277
    489   1.94518  4.84659  3.15058  2.33038  4.06932  3.55372  3.75969  3.47569  2.36355  2.55693  3.92285  3.10193  2.87190  2.92443  2.78260  2.76190  2.77474  3.16982  4.16779  4.04076    673 - -
          2.68618  4.42225  2.77519  2.73123  3.46354  2.40513  3.72494  3.29354  2.67741  2.69355  4.24690  2.90347  2.73739  3.18146  2.89801  2.37887  2.77519  2.98518  4.58477  3.61503
          0.01623  4.52494  5.24729  0.61958  0.77255  0.63145  0.75890
    490   2.34539  4.84190  3.15050  2.28343  4.06417  3.55280  3.76095  3.47037  2.57538  2.97424  3.91928  2.69901  3.94216  2.92661  2.59537  2.62106  2.65243  2.97256  2.55881  4.03822    674 - -
          2.68618  4.42225  2.77519  2.73123  3.46354  2.40513  3.72494  3.29354  2.67741  2.69355  4.24690  2.90347  2.73739  3.18146  2.89801  2.37887  2.77519  2.98518  4.58477  3.61503
          0.01623  4.52494  5.24729  0.61958  0.77255  0.63145  0.75890
    491   2.48569  5.12144  3.02482  2.29113  4.42917  3.51448  3.69592  3.88153  1.73060  3.40561  2.92951  3.00129  3.47974  2.48081  2.67648  2.71277  2.78875  3.49233  5.57257  4.19793    675 - -
          2.68618  4.42225  2.77519  2.73123  3.46354  2.40513  3.72494  3.29354  2.67741  2.69355  4.24690  2.90347  2.73739  3.18146  2.89801  2.37887  2.77519  2.98518  4.58477  3.61503
          0.01623  4.52494  5.24729  0.61958  0.77255  0.63145  0.75890
    492   2.71023  5.07698  2.49852  2.46109  4.36800  3.50468  3.69936  3.81678  2.17009  3.35870  3.67883  2.99785  3.89796  2.56670  2.93596  1.75675  2.78986  3.43863  4.24299  4.16906    676 - -
          2.68618  4.42225  2.77519  2.73123  3.46354  2.40513  3.72494  3.29354  2.67741  2.69355  4.24690  2.90347  2.73739  3.18146  2.89801  2.37887  2.77519  2.98518  4.58477  3.61503
          0.01623  4.52494  5.24729  0.61958  0.77255  0.63145  0.75890
    493   2.38129  4.91721  3.09702  2.42761  3.70636  3.25647  3.09114  2.97796  2.34582  3.17708  3.98684  3.06040  3.65458  2.63189  2.88992  2.37658  2.57391  3.25091  5.41735  3.24935    677 - -
          2.68618  4.42225  2.77519  2.73123  3.46354  2.40513  3.72494  3.29354  2.67741  2.69355  4.24690  2.90347  2.73739  3.18146  2.89801  2.37887  2.77519  2.98518  4.58477  3.61503
          0.01623  4.52494  5.24729  0.61958  0.77255  0.63145  0.75890
    494   2.25028  5.10855  3.00067  2.26392  4.41301  2.88592  3.69347  3.86858  2.12083  3.39676  4.16372  2.71891  3.89385  2.80656  2.58503  2.34946  2.94295  2.76489  5.56910  4.18763    678 - -
          2.68618  4.42225  2.77519  2.73123  3.46354  2.40513  3.72494  3.29354  2.67741  2.69355  4.24690  2.90347  2.73739  3.18146  2.89801  2.37887  2.77519  2.98518  4.58477  3.61503
          0.01623  4.52494  5.24729  0.61958  0.77255  0.63145  0.75890
    495   2.70205  4.19791  4.09674  3.20255  2.58134  3.79270  4.08872  2.64857  3.40127  2.20935  2.96827  3.74635  4.16298  3.63303  3.04028  3.07441  2.31653  2.31912  2.41272  3.37500    679 - -
          2.68618  4.42225  2.77519  2.73123  3.46354  2.40513  3.72494  3.29354  2.67741  2.69355  4.24690  2.90347  2.73739  3.18146  2.89801  2.37887  2.77519  2.98518  4.58477  3.61503
          0.01623  4.52494  5.24729  0.61958  0.77255  0.63145  0.75890
    496   2.40521  4.57740  3.37469  2.60777  3.74086  3.62443  3.85739  2.70812  2.78441  2.53801  3.35460  2.90728  4.00815  2.45850  3.18904  2.59413  2.76220  2.17539  5.13772  3.87357    680 - -
          2.68618  4.42225  2.77519  2.73123  3.46354  2.40513  3.72494  3.29354  2.67741  2.69355  4.24690  2.90347  2.73739  3.18146  2.89801  2.37887  2.77519  2.98518  4.58477  3.61503
          0.07275  4.52494  2.82461  0.61958  0.77255  0.63145  0.75890
    497   2.31553  5.08207  2.67883  2.33522  4.37424  3.05586  3.36329  3.41564  2.46116  3.36547  4.14102  2.97633  2.13535  2.61153  2.94464  2.69655  2.94118  3.44476  5.54975  4.17119    681 - -
          2.68618  4.42225  2.77519  2.73123  3.46354  2.40513  3.72494  3.29354  2.67741  2.69355  4.24690  2.90347  2.73739  3.18146  2.89801  2.37887  2.77519  2.98518  4.58477  3.61503
          0.01716  4.46936  5.19170  0.61958  0.77255  0.71022  0.67636
    498   2.54575  5.05293  2.99915  2.17304  4.34188  3.48751  3.13806  3.78950  2.21724  3.17578  4.10946  2.98150  2.90249  2.80089  2.92146  2.34125  2.37661  3.41319  5.52072  3.55231    682 - -
          2.68618  4.42225  2.77519  2.73123  3.46354  2.40513  3.72494  3.29354  2.67741  2.69355  4.24690  2.90347  2.73739  3.18146  2.89801  2.37887  2.77519  2.98518  4.58477  3.61503
          0.01716  4.46936  5.19170  0.61958  0.77255  0.71022  0.67636
    499   2.60937  4.99325  3.02977  2.13323  4.26258  3.22509  3.69629  2.80317  2.40185  3.26524  4.05535  2.64009  3.89069  2.67807  2.57127  2.34137  2.92194  2.81246  5.47403  4.11535    683 - -
          2.68618  4.42225  2.77519  2.73123  3.46354  2.40513  3.72494  3.29354  2.67741  2.69355  4.24690  2.90347  2.73739  3.18146  2.89801  2.37887  2.77519  2.98518  4.58477  3.61503
          0.01716  4.46936  5.19170  0.61958  0.77255  0.71022  0.67636
    500   2.30628  4.98109  2.83423  2.47774  4.24675  3.49917  3.02822  3.26679  2.36883  2.71218  4.04389  2.84036  3.22462  2.71359  2.94859  2.38571  2.56671  3.32835  5.46467  4.10767    684 - -
          2.68618  4.42225  2.77519  2.73123  3.46354  2.40513  3.72494  3.29354  2.67741  2.69355  4.24690  2.90347  2.73739  3.18146  2.89801  2.37887  2.77519  2.98518  4.58477  3.61503
          0.01716  4.46936  5.19170  0.61958  0.77255  0.71022  0.67636
    501   2.45432  4.92237  2.92130  2.24225  3.43080  3.51077  3.71253  2.91215  2.43074  2.65347  3.99014  2.61475  3.16008  2.70332  2.81121  2.62758  2.91844  3.25963  5.41802  4.07481    685 - -
          2.68618  4.42225  2.77519  2.73123  3.46354  2.40513  3.72494  3.29354  2.67741  2.69355  4.24690  2.90347  2.73739  3.18146  2.89801  2.37887  2.77519  2.98518  4.58477  3.61503
          0.01716  4.46936  5.19170  0.61958  0.77255  0.71022  0.67636
    502   2.60232  4.95690  3.04760  2.08875  3.25863  3.50392  2.94899  3.64399  2.37842  3.02415  4.02162  3.01783  3.47355  2.60322  2.82518  2.48739  2.75644  3.04807  5.44530  3.51966    686 - -
          2.68618  4.42225  2.77519  2.73123  3.46354  2.40513  3.72494  3.29354  2.67741  2.69355  4.24690  2.90347  2.73739  3.18146  2.89801  2.37887  2.77519  2.98518  4.58477  3.61503
          0.01716  4.46936  5.19170  0.61958  0.77255  0.71022  0.67636
    503   2.55591  4.83834  3.12436  2.23208  4.06322  3.53245  3.73783  2.80819  2.19781  2.68638  3.08636  3.07727  3.92114  2.73883  2.68987  2.47127  2.81336  3.16256  5.34986  4.02769    687 - -
          2.68618  4.42225  2.77519  2.73123  3.46354  2.40513  3.72494  3.29354  2.67741  2.69355  4.24690  2.90347  2.73739  3.18146  2.89801  2.37887  2.77519  2.98518  4.58477  3.61503
          0.01716  4.46936  5.19170  0.61958  0.77255  0.71022  0.67636
    504   2.36906  4.86181  2.73829  2.30382  4.09290  2.92041  3.73023  2.65946  2.53838  3.11712  3.22094  2.81398  3.91360  2.78306  2.99904  2.72882  2.57104  2.98071  5.37000  4.04079    688 - -
          2.68618  4.42225  2.77519  2.73123  3.46354  2.40513  3.72494  3.29354  2.67741  2.69355  4.24690  2.90347  2.73739  3.18146  2.89801  2.37887  2.77519  2.98518  4.58477  3.61503
          0.01716  4.46936  5.19170  0.61958  0.77255  0.71022  0.67636
    505   2.41081  5.07782  2.63564  2.36454  3.98296  2.94246  2.71897  3.82985  2.43060  2.95223  3.67263  2.78556  3.62486  2.57090  2.78943  2.67499  2.70273  3.44291  5.53976  4.15916    689 - -
          2.68618  4.42225  2.77519  2.73123  3.46354  2.40513  3.72494  3.29354  2.67741  2.69355  4.24690  2.90347  2.73739  3.18146  2.89801  2.37887  2.77519  2.98518  4.58477  3.61503
          0.01716  4.46936  5.19170  0.61958  0.77255  0.71022  0.67636
    506   2.44433  4.94850  2.77435  1.98414  4.20452  3.22960  3.70628  2.83767  2.49137  3.00406  3.72093  2.84483  3.89650  2.84369  2.96229  2.33884  2.76405  3.14460  5.43945  4.09006    690 - -
          2.68618  4.42225  2.77519  2.73123  3.46354  2.40513  3.72494  3.29354  2.67741  2.69355  4.24690  2.90347  2.73739  3.18146  2.89801  2.37887  2.77519  2.98518  4.58477  3.61503
          0.01716  4.46936  5.19170  0.61958  0.77255  0.71022  0.67636
    507   2.35759  4.98626  2.91721  2.01769  4.25353  3.49821  3.69667  3.68778  2.33018  2.56804  3.74706  2.72422  3.64282  2.82687  2.94718  2.48983  2.79409  2.96700  5.46890  4.11069    691 - -
          2.68618  4.42225  2.77519  2.73123  3.46354  2.40513  3.72494  3.29354  2.67741  2.69355  4.24690  2.90347  2.73739  3.18146  2.89801  2.37887  2.77519  2.98518  4.58477  3.61503
          0.01716  4.46936  5.19170  0.61958  0.77255  0.71022  0.67636
    508   2.37811  4.72440  3.20085  2.56079  3.92164  2.90830  2.98755  2.82559  2.52571  2.96409  3.45566  3.13685  3.65956  2.69812  3.06518  2.77065  2.40289  2.62172  5.25742  3.95887    692 - -
          2.68618  4.42225  2.77519  2.73123  3.46354  2.40513  3.72494  3.29354  2.67741  2.69355  4.24690  2.90347  2.73739  3.18146  2.89801  2.37887  2.77519  2.98518  4.58477  3.61503
          0.01716  4.46936  5.19170  0.61958  0.77255  0.71022  0.67636
    509   2.48297  4.95617  3.04665  2.17338  4.21368  3.07367  3.48122  3.64215  2.40294  2.67559  4.02127  2.62492  3.89599  2.74573  2.95860  2.42429  2.92019  3.07950  5.44498  2.97062    693 - -
          2.68618  4.42225  2.77519  2.73123  3.46354  2.40513  3.72494  3.29354  2.67741  2.69355  4.24690  2.90347  2.73739  3.18146  2.89801  2.37887  2.77519  2.98518  4.58477  3.61503
          0.01716  4.46936  5.19170  0.61958  0.77255  0.71022  0.67636
    510   2.28661  5.03430  2.81413  2.16559  4.31729  3.22357  3.68413  3.54314  2.24888  3.08524  3.79616  2.81540  3.88079  2.80546  2.92879  2.28204  2.65996  3.19649  5.50610  3.69262    694 - -
          2.68618  4.42225  2.77519  2.73123  3.46354  2.40513  3.72494  3.29354  2.67741  2.69355  4.24690  2.90347  2.73739  3.18146  2.89801  2.37887  2.77519  2.98518  4.58477  3.61503
          0.01716  4.46936  5.19170  0.61958  0.77255  0.71022  0.67636
    511   2.37553  4.95764  2.93279  2.41955  4.21606  3.09762  3.34351  3.64477  2.30725  3.22486  2.98988  3.01872  3.89549  2.83928  2.29793  2.54051  2.91961  3.15037  5.44572  3.24959    695 - -
          2.68618  4.42225  2.77519  2.73123  3.46354  2.40513  3.72494  3.29354  2.67741  2.69355  4.24690  2.90347  2.73739  3.18146  2.89801  2.37887  2.77519  2.98518  4.58477  3.61503
          0.01716  4.46936  5.19170  0.61958  0.77255  0.71022  0.67636
    512   2.34607  4.97934  2.78753  2.17745  3.31946  3.07722  3.44287  3.67711  2.35916  3.24994  4.04278  3.00875  3.89158  2.83118  2.95208  2.21796  2.81234  2.78716  5.46390  4.10736    696 - -
          2.68618  4.42225  2.77519  2.73123  3.46354  2.40513  3.72494  3.29354  2.67741  2.69355  4.24690  2.90347  2.73739  3.18146  2.89801  2.37887  2.77519  2.98518  4.58477  3.61503
          0.01716  4.46936  5.19170  0.61958  0.77255  0.71022  0.67636
    513   2.31190  5.13942  2.61439  2.25028  4.45984  3.47149  3.66226  3.50627  2.18786  3.43416  3.87218  2.60365  3.57118  2.67572  2.89600  2.22044  2.66509  3.51679  5.58721  4.19152    697 - -
          2.68618  4.42225  2.77519  2.73123  3.46354  2.40513  3.72494  3.29354  2.67741  2.69355  4.24690  2.90347  2.73739  3.18146  2.89801  2.37887  2.77519  2.98518  4.58477  3.61503
          0.01716  4.46936  5.19170  0.61958  0.77255  0.71022  0.67636
    514   2.60535  5.13402  2.62135  2.30923  4.45240  3.15697  3.66476  3.42445  1.87125  3.42817  4.18283  2.78857  3.51337  2.77088  2.89942  2.29292  2.68461  3.29475  5.58386  4.18974    698 - -
          2.68618  4.42225  2.77519  2.73123  3.46354  2.40513  3.72494  3.29354  2.67741  2.69355  4.24690  2.90347  2.73739  3.18146  2.89801  2.37887  2.77519  2.98518  4.58477  3.61503
          0.01716  4.46936  5.19170  0.61958  0.77255  0.71022  0.67636
    515   2.25618  5.02823  2.64468  2.23417  3.52603  3.49029  3.11748  3.75203  2.23385  3.30562  4.08645  2.98870  3.38904  2.80829  2.77874  2.68621  2.91906  2.96198  5.50134  3.27259    699 - -
          2.68618  4.42225  2.77519  2.73123  3.46354  2.40513  3.72494  3.29354  2.67741  2.69355  4.24690  2.90347  2.73739  3.18146  2.89801  2.37887  2.77519  2.98518  4.58477  3.61503
          0.07170  4.46936  2.85193  0.61958  0.77255  0.71022  0.67636
    516   2.40668  5.12888  2.59009  2.16938  4.44972  2.81553  3.64881  3.48869  2.23212  3.42392  4.17672  2.75129  3.85086  2.61615  2.88438  2.28372  2.80959  3.32281  5.57654  4.18000    700 - -
          2.68618  4.42225  2.77519  2.73123  3.46354  2.40513  3.72494  3.29354  2.67741  2.69355  4.24690  2.90347  2.73739  3.18146  2.89801  2.37887  2.77519  2.98518  4.58477  3.61503
          0.06069  4.41578  3.06197  0.61958  0.77255  0.77707  0.61572
    517   2.44073  4.77750  2.65088  2.13586  3.99430  3.23649  3.71859  2.83057  2.54323  2.63343  3.60331  3.06181  3.89712  2.77787  2.99620  2.71663  2.72381  2.77356  5.29654  3.97992    701 - -
          2.68618  4.42225  2.77519  2.73123  3.46354  2.40513  3.72494  3.29354  2.67741  2.69355  4.24690  2.90347  2.73739  3.18146  2.89801  2.37887  2.77519  2.98518  4.58477  3.61503
          0.01890  4.37399  5.09633  0.61958  0.77255  0.72457  0.66268
    518   2.43740  5.05210  2.66245  2.04145  4.34496  3.46801  3.66849  3.56052  2.43153  3.33574  4.10957  2.80008  3.86455  2.64172  2.91422  2.16374  2.78256  2.73837  5.51970  4.14245    702 - -
          2.68618  4.42225  2.77519  2.73123  3.46354  2.40513  3.72494  3.29354  2.67741  2.69355  4.24690  2.90347  2.73739  3.18146  2.89801  2.37887  2.77519  2.98518  4.58477  3.61503
          0.01812  4.41578  5.13812  0.61958  0.77255  0.77707  0.61572
    519   2.67432  5.10925  2.59766  2.11095  4.42372  3.28508  3.26627  3.88874  2.23284  3.40133  3.49904  2.75700  3.85204  2.67217  2.88544  2.48354  2.42314  3.00480  5.56055  4.16864    703 - -
          2.68618  4.42225  2.77519  2.73123  3.46354  2.40513  3.72494  3.29354  2.67741  2.69355  4.24690  2.90347  2.73739  3.18146  2.89801  2.37887  2.77519  2.98518  4.58477  3.61503
          0.05187  4.41578  3.25813  0.61958  0.77255  0.77707  0.61572
    520   2.56119  4.90802  2.73673  2.25558  4.15904  3.48349  3.35465  3.37725  2.47265  2.64383  3.97507  2.82432  3.87437  2.82541  2.58190  2.46224  2.89415  2.54156  5.40143  4.05600    704 - -
          2.68618  4.42225  2.77519  2.73123  3.46354  2.40513  3.72494  3.29354  2.67741  2.69355  4.24690  2.90347  2.73739  3.18146  2.89801  2.37887  2.77519  2.98518  4.58477  3.61503
          0.08626  4.38264  2.65709  0.61958  0.77255  0.81465  0.58482
    521   2.43600  5.05657  2.57583  2.10628  3.52686  3.43538  3.62844  3.82004  2.24606  3.07518  4.10830  2.92023  3.82897  2.48317  2.68879  2.43123  2.77866  3.42553  5.51375  4.12846    705 - -
          2.68618  4.42225  2.77519  2.73123  3.46354  2.40513  3.72494  3.29354  2.67741  2.69355  4.24690  2.90347  2.73739  3.18146  2.89801  2.37887  2.77519  2.98518  4.58477  3.61503
          0.02003  4.31641  5.03876  0.61958  0.77255  0.88245  0.53404
    522   2.43359  5.01527  2.83135  1.95241  4.30489  3.44332  3.64035  3.36328  2.29776  2.92011  4.07209  2.74706  3.83791  2.75925  2.75388  2.26780  2.88230  3.37586  5.48261  4.10843    706 - -
          2.68618  4.42225  2.77519  2.73123  3.46354  2.40513  3.72494  3.29354  2.67741  2.69355  4.24690  2.90347  2.73739  3.18146  2.89801  2.37887  2.77519  2.98518  4.58477  3.61503
          0.04907  4.31641  3.36560  0.61958  0.77255  0.88245  0.53404
    523   2.36351  4.91720  2.98865  2.07336  4.18002  3.45329  3.65481  3.40310  2.43090  3.18674  3.98412  2.58706  3.84696  2.64630  2.67279  2.50754  2.87555  2.62748  5.40490  4.05363    707 - -
          2.68695  4.42367  2.77409  2.72923  3.46439  2.40497  3.72281  3.29378  2.67777  2.69497  4.24772  2.90377  2.73805  3.18225  2.89777  2.37840  2.77523  2.98406  4.58619  3.61617
          0.64371  0.74515        *  2.59403  0.07766  0.00000        *
//
