# Supplementary material for: Identification and functional characterization of novel xylose transporters from the cell factories Aspergillus niger and Trichoderma reesei
Source: Biotechnol Biofuels. 2016 Jul 20;9:148. doi: 10.1186/s13068-016-0564-4 (PMC4955148; doi:10.1186/s13068-016-0564-4)
Supplement: Supplementary file 8 — 10.1186/s13068-016-0564-4 Multiple sequence alignment (MSA) of all transporters used for HMMgluT (constructed in a previous study, [9]) and HMMxylT (this study), plus the newly identified A. niger and T. reesei transporters. [file 13068_2016_564_MOESM8_ESM.xlsx]

## Sheet: Sheet1
gal2_Nr	24	25	26	27	28	29	30	31	32	33	34	35	36	37	38	39	40	41	42	43	44	45	46	47	48	49	50	51	52	53	54	55	56	57	58	59	60	61	62	63	64	65	66	67	68	69	70	71	72
xylE_Nr	.	.	.	.	.	.	.	.	.	.	.	.	.	.	.	.	.	.	.	.	.	.	.	.	.	.	.	.	.	.	.	.	.	.	.	.	.	.	1	2	3	4	5	6	7	8	9	10	11
alignment_Nr	51	52	53	54	55	56	57	58	59	60	61	62	63	64	65	66	67	68	69	70	71	72	73	74	75	76	77	78	79	80	81	82	83	84	85	86	87	88	89	90	91	92	93	94	95	96	97	98	99
P13181_Saccharo	S	L	S	K	D	S	H	L	S	A	Q	S	Q	K	Y	S	N	D	E	L	K	A	G	E	S	G	S	E	G	S	Q	S	V	P	I	E	I	P	K	K	P	M	S	E	Y	V	T	V	S
P40886_Saccharo	S	I	E	N	S	S	H	L	S	V	P	T	V	E	E	N	K	D	F	.	.	.	.	.	S	E	Y	N	G	E	E	A	E	E	V	V	V	P	E	K	P	A	S	A	Y	A	T	V	S
P32465_Saccharo	S	Y	E	L	E	S	G	R	S	K	A	M	N	T	P	E	G	K	N	E	S	F	H	D	N	L	S	E	S	Q	V	Q	P	A	V	A	P	P	N	T	G	K	G	V	Y	V	T	V	S
P32466_Saccharo	N	A	D	L	P	S	N	S	S	Q	V	M	N	M	P	E	E	K	G	V	.	.	.	Q	D	D	F	Q	A	E	A	D	Q	V	L	T	N	P	N	T	G	K	G	A	Y	V	T	V	S
P39003_Saccharo	A	V	D	S	A	S	H	S	V	L	S	T	P	S	N	K	A	E	R	D	E	I	K	A	Y	G	E	G	E	E	H	E	P	V	V	E	I	P	K	R	P	A	S	A	Y	V	T	V	S
P39004_Saccharo	A	V	D	S	A	S	H	S	V	L	S	T	P	S	N	K	A	E	R	D	E	I	K	A	Y	G	E	G	E	E	H	E	P	V	V	E	I	P	K	R	P	A	S	A	Y	V	T	V	S
P32467_Saccharo	V	E	S	D	S	N	S	A	L	S	T	P	S	N	K	A	E	R	D	D	M	K	D	F	D	E	N	H	E	E	S	N	N	Y	V	E	I	P	K	K	P	A	S	A	Y	V	T	V	S
P38695_Saccharo	G	Y	N	D	N	L	A	Q	A	K	P	V	S	S	Y	I	S	H	E	G	P	P	K	D	E	L	E	E	L	Q	K	E	V	D	K	Q	L	E	K	K	S	K	S	D	L	L	F	V	S
P54862_Saccharo	T	T	M	S	N	S	N	S	A	V	G	A	P	S	V	K	T	E	H	G	D	S	K	N	S	L	N	L	D	A	N	E	P	P	I	D	L	P	Q	K	P	L	S	A	Y	T	T	V	A
P40885_Saccharo	T	T	E	S	N	S	N	S	V	A	N	A	P	S	V	K	T	E	H	N	D	S	K	N	S	L	N	L	D	A	T	E	P	P	I	D	L	P	Q	K	P	L	S	A	Y	T	T	V	A
P39924_Saccharo	S	D	G	D	V	R	D	A	D	I	H	V	A	P	P	V	E	K	E	W	S	D	G	F	D	D	N	E	V	I	N	G	D	N	V	E	P	P	K	R	G	L	I	G	Y	L	V	I	Y
P53631_Saccharo	D	I	Q	D	G	P	D	A	D	I	H	V	A	P	P	V	E	K	E	W	S	D	G	F	D	D	N	E	V	I	N	G	D	N	V	E	P	P	K	R	G	L	I	G	Y	L	V	I	Y
P54854_Saccharo	D	N	L	N	S	S	A	A	D	V	H	V	Q	P	P	G	E	K	E	W	S	D	G	F	Y	D	K	E	V	I	N	G	N	T	P	D	A	P	K	R	G	F	L	G	Y	L	I	I	Y
P47185_Saccharo	D	N	L	N	S	S	A	A	D	V	H	V	Q	P	P	G	E	K	E	W	S	D	G	F	Y	D	K	E	V	I	N	G	N	T	P	D	A	P	K	R	G	F	L	G	Y	L	I	I	Y
Q5B0S0_Emericel	V	D	I	K	G	L	F	K	P	K	A	E	Q	Q	E	H	S	Q	A	T	T	P	S	R	T	D	S	I	A	E	K	D	N	G	I	I	D	D	S	P	V	K	Y	L	T	W	R	S	F
A5DPJ5_Mgt05196	T	P	R	V	S	E	D	N	L	D	G	K	K	S	M	E	T	P	Q	S	P	S	D	I	P	T	T	K	D	I	T	A	E	Q	P	T	L	P	E	K	S	L	K	D	Y	I	S	I	S
P10870_Saccharo	I	R	T	P	T	S	L	Q	R	Q	N	S	D	R	Q	S	N	M	T	S	V	F	T	D	D	I	S	T	I	D	D	N	S	I	L	F	S	E	P	P	Q	K	Q	S	M	M	M	S	I
Q2MDH1_Gfx1_Cin	.	.	M	S	Q	D	S	H	S	S	G	A	A	T	P	V	N	G	S	I	L	.	.	E	K	E	K	E	D	S	P	V	L	Q	V	D	A	P	Q	K	G	F	K	D	Y	I	V	I	S
A5DPU2_Mgt05293	.	.	M	S	Q	Q	E	L	D	S	G	V	Q	T	P	I	N	N	D	S	L	L	V	K	D	D	K	P	E	E	E	E	E	A	L	P	T	L	D	D	S	D	K	K	H	I	A	V	S
P23585_Saccharo	V	E	S	G	S	Q	Q	T	S	I	H	S	T	P	I	V	Q	K	L	E	T	D	E	S	P	I	Q	T	K	S	E	Y	T	N	A	E	L	P	A	K	P	I	A	A	Y	W	T	V	I
O94155_Sut1_Sst	Q	D	I	P	S	G	V	Q	T	P	S	N	A	S	F	L	E	K	D	E	D	K	I	E	E	V	P	Q	N	H	D	A	T	L	V	A	L	E	S	K	G	I	S	E	Y	L	L	I	C
O94151_Sut2_Sst	Q	D	L	P	S	G	A	Q	T	P	I	D	G	S	S	I	L	E	D	K	V	E	Q	S	S	.	S	S	N	S	Q	S	D	L	A	S	I	P	A	T	G	I	K	A	Y	L	L	V	C
Q9UWF5_Sut3_Sst	Q	D	L	P	S	G	A	Q	T	P	I	D	G	S	S	I	L	E	D	K	V	E	Q	S	S	.	S	S	N	S	Q	S	D	L	A	S	I	P	A	T	G	I	K	A	Y	L	L	V	C
P43581_Saccharo	V	S	S	S	V	S	I	L	G	T	S	A	K	A	S	T	S	L	S	R	K	D	E	I	K	L	T	P	E	T	R	E	A	S	L	D	I	P	Y	K	P	I	I	A	Y	W	T	V	M
Str3_62380_Tree	.	.	.	.	.	.	.	.	.	M	T	V	T	F	D	Q	H	D	P	A	S	E	K	H	D	A	A	Y	G	R	P	S	V	S	G	L	D	Y	S	P	L	P	R	V	T	G	R	S	W
G1UB10_Candida_	.	.	.	.	.	.	.	.	.	.	.	.	.	.	.	.	.	.	.	.	.	.	M	S	A	N	I	Q	A	L	M	K	S	Y	V	N	F	D	E	H	T	S	G	S	A	A	R	G	I
Q2MEV7_Gxs1_Cin	.	.	.	.	.	.	.	.	.	.	.	.	.	.	.	.	.	.	.	.	.	.	M	G	L	E	D	N	R	M	V	K	R	F	V	N	V	G	E	K	K	A	G	S	T	A	M	A	I
A3M0N3_Rgt2_Sst	.	.	.	.	.	.	.	.	.	.	.	.	.	.	.	.	.	.	.	.	.	.	M	G	L	E	D	S	A	L	L	Q	K	Y	I	N	F	G	E	K	K	A	G	S	T	T	M	G	I
Q6BTD8_2D01474_	.	.	.	.	.	.	.	.	.	.	.	.	.	.	.	.	.	.	.	.	.	.	M	G	L	E	D	N	A	L	I	R	K	Y	V	N	V	G	E	K	R	A	G	S	A	S	M	G	I
A5DNP0_Mgt04891	.	.	.	.	.	.	.	.	.	.	.	.	.	.	.	.	.	.	.	.	.	.	M	G	L	E	D	N	A	L	V	R	K	Y	V	N	V	G	E	K	K	A	G	S	T	G	M	G	I
1142882_Aniger_	.	.	M	G	V	E	T	S	A	D	H	G	E	N	I	S	P	A	V	A	P	Q	Q	H	S	S	Q	E	S	F	Q	K	P	L	G	G	V	D	T	P	V	P	R	V	T	L	R	A	F
1143598_Aniger_	.	.	.	.	.	.	.	.	.	.	.	.	.	.	.	.	.	.	.	.	.	.	.	.	.	.	.	.	.	.	M	G	F	L	L	K	R	P	D	D	A	V	G	S	A	A	P	A	I
Q7S3Q4_An29.2_N	.	.	.	.	.	.	.	.	.	.	.	.	.	.	.	.	.	.	.	.	.	.	.	.	.	.	.	.	.	.	M	G	L	S	L	K	K	P	E	G	V	P	G	K	S	W	P	A	I
O74849_Schizosa	.	.	.	.	.	.	.	.	.	.	.	.	.	.	.	.	.	.	.	.	.	.	.	.	.	.	.	.	.	.	.	.	.	.	.	.	.	.	.	.	.	.	M	A	K	I	L	T	I
G3XW52_MstA_114	.	.	.	.	.	.	.	.	.	.	.	.	.	.	.	.	.	.	.	.	.	.	.	.	.	.	.	.	.	M	A	E	G	F	V	D	A	S	R	V	E	A	P	V	T	L	K	T	Y
Q0WWW9_At5g5925	V	S	K	P	G	L	V	T	T	R	Y	R	H	I	F	Q	V	G	A	E	T	G	G	E	F	A	D	S	G	E	V	A	D	S	L	A	S	D	A	P	E	S	F	S	W	S	S	V	I
Q59TA4_Candida_	.	.	.	.	.	.	.	.	.	.	.	.	.	.	.	.	.	.	.	M	S	S	K	I	E	R	I	F	S	G	P	A	L	K	I	N	T	Y	L	D	K	L	P	K	I	Y	N	V	F
Q59TK2_Candida_	.	.	.	.	.	.	.	.	.	.	.	.	.	.	.	.	.	.	.	M	S	S	K	I	E	R	I	F	S	G	P	A	L	K	I	N	T	Y	L	D	K	L	P	K	I	Y	N	V	F
B5RT63_2C02530_	.	.	.	.	.	.	.	.	.	.	.	.	.	.	.	.	.	.	.	.	.	M	G	Y	E	D	K	L	V	A	P	A	L	K	F	R	N	F	L	D	K	T	P	N	I	Y	N	V	F
A5DRF9_Mgt05860	.	.	.	.	.	.	.	.	.	.	.	.	.	.	.	.	.	.	.	.	.	M	G	Y	E	D	K	L	V	A	P	A	L	K	F	R	N	F	I	D	R	T	P	N	T	Y	N	V	Y
XltC_1167504_A	.	.	.	.	.	.	.	.	.	.	.	.	.	.	.	.	.	.	.	.	.	.	.	.	.	.	.	.	.	.	.	.	.	.	.	.	.	.	.	.	.	.	M	A	I	G	N	L	Y
A3LUN6_Hxt2p6_S	.	.	M	S	Q	S	K	E	K	S	N	V	I	T	T	V	L	S	E	E	L	P	V	K	Y	S	E	E	I	S	D	Y	V	Y	H	D	Q	H	W	W	K	Y	N	H	F	R	K	L	H
XltB_1127588_A	P	I	D	P	A	K	E	L	S	P	D	G	R	S	S	I	Q	G	G	T	A	H	H	A	E	D	P	L	P	E	R	E	P	Y	G	P	P	G	I	R	G	L	I	A	N	P	F	V	L
Q7SEB3_An25_Ncr	.	.	.	.	.	.	.	.	.	.	.	.	.	.	.	.	.	.	.	.	.	.	.	.	.	.	.	.	.	.	.	.	.	M	A	P	P	K	F	L	G	L	S	G	R	P	L	S	L
J9Q9F3_Xut6_Sst	.	.	.	.	.	.	.	.	.	.	.	M	S	S	V	E	K	S	A	E	T	A	S	Y	T	S	Q	V	S	A	S	G	S	A	K	T	N	S	Y	L	G	L	R	G	N	K	L	N	F
50894_Str1_Tree	.	.	.	.	.	.	.	.	.	.	.	M	G	A	H	T	D	S	G	A	A	I	Y	D	A	A	L	H	R	R	Q	A	L	M	G	A	S	G	A	R	A	L	V	K	N	F	R	V	F
AN0250_XtrD_Ani	.	.	.	.	.	.	.	.	.	.	.	M	G	G	A	G	D	T	S	A	A	L	D	A	A	A	Q	I	R	K	V	N	L	K	A	S	S	G	L	P	G	L	I	Q	N	K	K	V	F
A3LY10_Xut1_Sst	.	.	.	.	.	.	.	.	.	.	.	M	H	G	G	G	D	G	N	D	I	T	E	I	I	A	A	R	R	L	.	Q	I	A	G	K	S	G	V	A	G	L	V	A	N	S	R	S	F
XltA_1169204_An	.	.	.	.	.	.	.	.	.	.	.	M	G	M	G	.	.	.	.	A	G	A	E	A	V	S	G	K	R	A	E	L	A	G	N	R	V	G	W	R	G	L	M	S	S	K	K	T	F
Str2_121482_Tre	.	.	.	.	.	.	.	.	.	.	.	.	.	.	.	.	.	.	.	.	.	M	S	S	N	P	A	G	G	A	A	V	Q	P	K	K	G	V	F	R	Q	L	R	E	N	P	Y	I	F
Q64L87_XylHP_Df	.	.	.	.	.	.	.	.	.	.	.	.	.	.	.	.	.	.	.	.	.	.	.	.	.	.	.	.	.	.	.	.	.	.	.	.	.	.	.	.	.	M	S	K	D	P	L	V	F
P15325_Emericel	.	.	.	.	.	.	.	.	.	.	.	.	.	.	.	.	.	.	.	.	.	.	.	.	.	.	.	M	S	I	L	A	L	V	E	D	R	P	T	P	R	E	V	Y	N	W	R	V	Y
A3LYX8_Qup2_Sst	.	.	.	.	.	.	.	.	.	.	.	.	.	.	.	.	.	.	.	.	.	.	.	.	.	.	.	.	.	.	.	.	.	.	.	.	.	.	.	.	.	.	.	.	.	.	.	M	V
Q8L6Z8_Arabidop	.	M	G	F	D	P	E	N	Q	S	I	S	S	V	G	Q	V	V	G	D	S	S	S	G	G	I	T	A	E	K	E	P	L	L	K	E	N	H	S	P	E	N	Y	S	V	L	A	A	I
Q8VZ80_Arabidop	.	.	.	.	.	.	.	.	.	.	.	.	M	T	G	A	T	P	E	N	R	T	A	P	S	P	P	P	V	K	H	V	P	E	S	V	L	P	A	K	P	P	K	R	N	N	Y	A	F
Q94AZ2_Arabidop	.	.	.	.	.	.	.	.	.	.	.	.	.	.	.	.	.	.	.	.	.	.	.	.	.	M	T	G	G	G	F	A	T	S	A	N	G	V	E	F	E	A	K	I	T	P	I	V	I
Q8BFW9_Mus_musc	.	.	.	.	M	V	P	V	E	N	T	E	G	P	N	L	L	N	Q	K	G	R	E	A	E	T	E	G	S	C	G	A	S	G	G	G	H	P	A	C	A	G	G	P	S	M	F	T	F
Q7KWJ5_Plasmodi	.	.	.	.	.	.	.	.	.	.	.	.	.	.	.	.	.	.	.	.	.	.	M	T	K	S	S	K	D	I	C	S	E	N	E	G	K	K	N	G	K	S	G	F	F	S	T	S	F
P0AGF4_XylE_Eco	.	.	.	.	.	.	.	.	.	.	.	.	.	.	.	.	.	.	.	.	.	.	.	.	.	.	.	.	.	.	.	.	.	.	.	.	.	.	M	N	T	Q	Y	N	S	S	Y	I	F
O44827_Caenorha	.	M	S	E	K	S	R	S	D	T	S	A	T	A	S	L	S	D	S	S	K	S	P	S	S	Y	S	T	P	G	T	T	T	Q	K	I	I	F	P	D	G	K	L	T	K	C	L	A	F
P11166_Homo_sap	.	.	.	.	.	.	.	.	.	.	.	.	.	.	.	.	.	.	.	.	.	.	.	.	.	.	.	.	.	.	.	.	.	.	.	M	E	P	S	S	K	K	L	T	G	R	L	M	L
P11167_Rattus_n	.	.	.	.	.	.	.	.	.	.	.	.	.	.	.	.	.	.	.	.	.	.	.	.	.	.	.	.	.	.	.	.	.	.	.	M	E	P	S	S	K	K	V	T	G	R	L	M	L
P17809_Mus_musc	.	.	.	.	.	.	.	.	.	.	.	.	.	.	.	.	.	.	.	.	.	.	.	.	.	.	.	.	.	.	.	.	.	.	.	M	D	P	S	S	K	K	V	T	G	R	L	M	L
P14142_Mus_musc	.	.	.	.	.	.	.	.	.	.	.	.	.	.	.	.	.	.	.	.	.	.	.	M	P	S	G	F	Q	Q	I	G	S	D	D	G	E	P	P	R	Q	R	V	T	G	T	L	V	L
P19357_Rattus_n	.	.	.	.	.	.	.	.	.	.	.	.	.	.	.	.	.	.	.	.	.	.	.	M	P	S	G	F	Q	Q	I	G	S	E	D	G	E	P	P	Q	Q	R	V	T	G	T	L	V	L
P14246_Mus_musc	.	.	.	.	.	.	.	.	.	.	.	.	.	.	.	.	.	.	.	.	.	.	.	.	.	.	.	.	.	.	.	.	.	.	.	.	.	M	S	E	D	K	I	T	G	T	L	A	F
P12336_Rattus_n	.	.	.	.	.	.	.	.	.	.	.	.	.	.	.	.	.	.	.	.	.	.	.	.	.	.	.	.	.	.	.	.	.	.	.	.	.	M	S	E	D	K	I	T	G	T	L	A	F
P11168_Homo_sap	.	.	.	.	.	.	.	.	.	.	.	.	.	.	.	.	.	.	.	.	.	.	.	.	.	.	.	.	.	.	.	.	.	.	.	.	.	M	T	E	D	K	V	T	G	T	L	V	F
P32037_Mus_musc	.	.	.	.	.	.	.	.	.	.	.	.	.	.	.	.	.	.	.	.	.	.	.	.	.	.	.	.	.	.	.	.	.	.	.	.	.	M	G	T	T	K	V	T	P	S	L	V	F
Q07647_Rattus_n	.	.	.	.	.	.	.	.	.	.	.	.	.	.	.	.	.	.	.	.	.	.	.	.	.	.	.	.	.	.	.	.	.	.	.	.	.	M	G	T	A	K	V	T	P	S	L	V	F
P43427_Rattus_n	.	.	.	.	.	.	.	.	.	.	.	.	.	.	.	.	.	.	.	.	.	.	.	.	.	.	.	.	.	.	.	M	E	K	E	D	Q	E	K	T	G	K	L	T	L	V	L	A	L
Q9JIF3_Mus_musc	.	.	.	.	.	.	.	.	.	.	.	.	.	.	.	.	.	.	.	.	.	.	M	S	P	E	D	P	Q	E	T	Q	P	L	L	R	P	P	E	A	R	T	P	R	G	R	R	V	F
Q8K4S3_Rattus_n	S	H	R	A	N	N	F	K	R	H	P	K	R	R	K	Y	I	R	P	S	P	P	P	P	P	N	T	P	C	P	I	E	L	V	D	F	E	D	L	H	P	Q	R	S	F	W	E	L	L
Conservation	0	0	0	0	0	0	0	0	0	0	0	1	1	1	0	0	1	1	1	1	1	1	1	1	1	1	2	1	2	2	2	2	2	2	2	2	2	3	3	3	3	3	3	4	3	3	4	5	4
Conservation_HMMxylT	0	0	0	0	0	0	0	0	0	0	0	0	0	0	0	0	0	0	0	0	0	0	0	0	0	0	0	0	0	0	0	0	0	0	0	0	0	0	3	3	3	4	3	4	3	3	3	5	4
gal2_Nr	74	75	76	77	78	79	80	81	82	83	84	85	86	87	88	89	90	91	92	93	94	95	96	97	98	.	99	100	101	102	103	104	105	.	.	.	106	107	.	.	.	.	.	.	.	108	109	110	111
xylE_Nr	13	14	15	16	17	18	19	20	21	22	23	24	25	26	27	28	29	30	31	32	33	34	35	36	37	.	38	39	40	41	42	43	44	45	.	.	.	.	.	.	.	.	.	.	.	.	.	46	47
alignment_Nr	101	102	103	104	105	106	107	108	109	110	111	112	113	114	115	116	117	118	119	120	121	122	123	124	125	126	127	128	129	130	131	132	133	134	135	136	137	138	139	140	141	142	143	144	145	146	147	148	149
P13181_Saccharo	L	C	L	C	V	A	F	G	G	F	M	F	G	W	D	T	G	T	I	S	G	F	V	V	Q	.	T	D	F	L	R	R	F	.	.	.	G	M	.	.	.	.	.	.	.	K	H	K	D
P40886_Saccharo	M	C	L	C	M	A	F	G	G	F	M	S	G	W	D	T	G	T	I	S	G	F	V	N	Q	.	T	D	F	L	R	R	F	.	.	.	G	N	Y	.	.	.	.	.	.	S	H	S	K
P32465_Saccharo	C	C	V	M	V	A	F	G	G	F	I	F	G	W	D	T	G	T	I	S	G	F	V	A	Q	.	T	D	F	L	R	R	F	.	.	.	G	M	.	.	.	.	.	.	.	K	H	H	D
P32466_Saccharo	C	C	V	M	V	A	F	G	G	F	V	F	G	W	D	T	G	T	I	S	G	F	V	A	Q	.	T	D	F	L	R	R	F	.	.	.	G	M	.	.	.	.	.	.	.	K	H	K	D
P39003_Saccharo	M	C	I	M	I	A	F	G	G	F	V	F	G	W	D	T	G	T	I	S	G	F	I	N	Q	.	T	D	F	I	R	R	F	.	.	.	G	M	.	.	.	.	.	.	.	K	H	K	D
P39004_Saccharo	M	C	I	M	I	A	F	G	G	F	V	F	G	W	D	T	G	T	I	S	G	F	I	N	Q	.	T	D	F	I	R	R	F	.	.	.	G	M	.	.	.	.	.	.	.	K	H	K	D
P32467_Saccharo	C	C	L	M	V	A	F	G	G	F	V	F	G	W	D	T	G	T	I	S	G	F	V	A	Q	.	T	D	F	I	R	R	F	.	.	.	G	M	.	.	.	.	.	.	.	K	H	H	D
P38695_Saccharo	C	C	L	M	V	A	F	G	G	F	V	F	G	W	D	T	G	T	I	S	G	F	V	R	Q	.	T	D	F	I	R	R	F	.	.	.	G	S	.	.	.	.	.	.	.	T	R	A	N
P54862_Saccharo	L	C	L	M	I	A	F	G	G	F	I	F	G	W	D	T	G	T	I	S	G	F	V	N	L	.	S	D	F	I	R	R	F	.	.	.	G	Q	.	.	.	.	.	.	.	K	N	D	K
P40885_Saccharo	L	C	L	M	I	A	F	G	G	F	I	F	G	W	D	T	G	T	I	S	G	F	V	N	L	.	S	D	F	I	R	R	F	.	.	.	G	Q	.	.	.	.	.	.	.	K	N	D	K
P39924_Saccharo	L	C	Y	P	I	S	F	G	G	F	L	P	G	W	D	S	G	I	T	A	G	F	I	N	M	.	D	N	F	K	M	N	F	.	.	.	G	S	Y	.	.	.	.	.	.	K	H	S	T
P53631_Saccharo	L	C	Y	P	I	S	F	G	G	F	L	P	G	W	D	S	G	I	T	A	G	F	I	N	M	.	D	N	F	K	M	N	F	.	.	.	G	S	Y	.	.	.	.	.	.	K	H	S	T
P54854_Saccharo	L	C	Y	P	V	S	F	G	G	F	L	P	G	W	D	S	G	I	T	A	G	F	I	N	M	.	D	N	F	K	M	N	F	.	.	.	G	S	Y	.	.	.	.	.	.	K	H	S	T
P47185_Saccharo	L	C	Y	P	V	S	F	G	G	F	L	P	G	W	D	S	G	I	T	A	G	F	I	N	M	.	D	N	F	K	M	N	F	.	.	.	G	S	Y	.	.	.	.	.	.	K	H	S	T
Q5B0S0_Emericel	L	G	I	V	V	S	M	G	G	F	I	F	G	Y	S	T	G	Q	I	S	G	F	T	T	M	.	A	D	F	K	K	R	F	.	.	.	A	E	.	.	.	.	.	.	.	R	Q	A	N
A5DPJ5_Mgt05196	F	C	I	L	V	A	F	G	G	F	V	F	G	F	D	T	G	T	I	S	G	F	V	N	M	.	T	D	Y	K	R	R	F	.	.	.	G	T	.	.	.	.	.	.	.	L	Q	S	D
P10870_Saccharo	V	G	V	F	V	A	V	G	G	F	L	F	G	Y	D	T	G	L	I	N	S	I	T	S	M	.	N	Y	V	K	S	H	V	.	.	.	A	.	.	.	.	.	.	.	.	.	.	.	P
Q2MDH1_Gfx1_Cin	F	C	F	M	V	A	F	G	G	F	V	F	G	F	D	T	G	T	I	S	G	F	V	N	M	.	S	D	F	K	D	R	F	.	.	.	G	Q	.	.	.	.	.	.	.	H	H	A	D
A5DPU2_Mgt05293	F	C	L	L	I	A	F	G	G	F	V	F	G	F	D	T	G	T	I	S	G	F	V	N	M	.	P	D	F	K	Q	R	F	.	.	.	G	Q	.	.	.	.	.	.	.	L	E	H	D
P23585_Saccharo	L	C	L	M	I	A	F	G	G	F	V	F	G	W	D	T	G	T	I	S	G	F	V	N	Q	.	T	D	F	K	R	R	F	.	.	.	G	Q	.	.	.	.	.	.	.	M	K	S	D
O94155_Sut1_Sst	F	C	L	L	V	A	F	G	G	F	V	F	G	F	D	T	G	T	I	S	G	F	V	N	M	.	S	D	F	L	E	R	F	.	.	.	G	Q	.	.	.	.	.	.	.	T	R	A	D
O94151_Sut2_Sst	F	C	M	L	V	A	F	G	G	F	V	F	G	F	D	T	G	T	I	S	G	F	L	N	M	.	S	D	F	L	S	R	F	.	.	.	G	Q	.	.	.	.	.	.	.	D	G	S	E
Q9UWF5_Sut3_Sst	F	C	M	L	V	A	F	G	G	F	V	F	G	F	D	T	G	T	I	S	G	F	L	N	M	.	S	D	F	L	S	R	F	.	.	.	G	Q	.	.	.	.	.	.	.	D	G	S	E
P43581_Saccharo	L	C	L	M	I	A	F	G	G	F	I	F	G	W	D	T	G	T	I	S	G	F	I	N	Q	.	T	D	F	K	R	R	F	.	.	.	G	E	.	.	.	.	.	.	.	L	Q	R	D
Str3_62380_Tree	M	G	G	L	V	S	M	G	G	L	I	F	G	Y	D	T	G	Q	I	S	G	F	L	E	M	.	P	D	F	L	D	R	F	.	.	.	G	Q	.	.	.	.	.	.	.	T	H	S	D
G1UB10_Candida_	I	G	M	F	A	A	F	G	G	F	L	F	G	Y	D	T	G	T	I	S	G	V	L	S	M	.	D	Y	V	K	A	R	F	.	.	.	P	N	.	.	.	.	.	.	.	.	.	.	.
Q2MEV7_Gxs1_Cin	V	G	L	F	A	A	S	G	G	V	L	F	G	Y	D	T	G	T	I	S	G	V	M	T	M	.	D	Y	V	L	A	R	Y	.	.	.	P	S	.	.	.	.	.	.	.	.	.	.	.
A3M0N3_Rgt2_Sst	V	G	L	F	A	A	F	G	G	I	L	F	G	Y	D	T	G	T	I	S	G	I	M	A	M	.	D	Y	V	T	A	R	F	.	.	.	P	S	.	.	.	.	.	.	.	.	.	.	.
Q6BTD8_2D01474_	V	G	A	F	A	A	F	G	G	V	L	F	G	Y	D	T	G	T	I	S	G	I	M	A	M	.	N	Y	V	K	G	E	F	.	.	.	P	A	.	.	.	.	.	.	.	.	.	.	.
A5DNP0_Mgt04891	V	G	L	F	A	A	F	G	G	I	L	F	G	Y	D	T	G	T	I	G	G	I	L	G	M	.	K	Y	V	T	E	R	F	.	.	.	P	Q	D	W	K	H	.	.	.	D	K	G	V
1142882_Aniger_	M	A	V	F	V	S	M	G	G	L	L	F	G	Y	D	T	G	Q	I	S	G	F	E	Q	E	.	S	D	Y	L	R	R	Y	.	.	.	G	M	.	.	.	.	.	.	.	Q	N	A	K
1143598_Aniger_	I	G	L	F	V	S	F	G	G	I	L	F	G	Y	D	T	G	T	I	S	G	I	L	A	M	.	K	F	W	R	K	M	F	.	.	.	S	T	G	Y	I	.	.	.	.	N	P	A	D
Q7S3Q4_An29.2_N	I	G	L	F	V	A	F	G	G	V	L	F	G	Y	D	T	G	T	I	G	G	I	L	A	M	.	P	Y	W	Q	D	L	F	.	.	.	S	T	G	Y	.	.	.	.	.	R	N	P	E
O74849_Schizosa	M	L	V	F	V	S	M	A	G	W	M	F	G	A	D	T	G	S	I	G	G	I	T	N	M	.	R	D	F	Q	S	R	Y	.	.	.	A	D	R	Y	.	.	.	.	.	D	P	V	T
G3XW52_MstA_114	M	C	A	F	A	A	F	G	G	I	F	F	G	Y	D	S	G	Y	I	S	G	V	M	G	M	.	R	Y	F	I	E	E	F	.	.	.	E	G	L	D	Y	N	.	.	.	T	T	P	T
Q0WWW9_At5g5925	P	F	I	F	P	A	L	G	G	L	L	F	G	Y	D	I	G	A	T	S	G	A	T	L	S	.	L	Q	S	P	A	L	S	.	.	.	G	.	.	.	.	.	.	.	.	.	.	.	T
Q59TA4_Candida_	I	A	S	I	S	T	I	A	G	M	M	F	G	F	D	I	S	S	M	S	A	F	I	G	A	.	E	H	Y	M	R	Y	F	.	.	.	N	S	.	.	.	.	.	.	.	.	.	.	.
Q59TK2_Candida_	I	A	S	I	S	T	I	A	G	M	M	F	G	F	D	I	S	S	M	S	A	F	I	G	A	.	E	H	Y	M	R	Y	F	.	.	.	N	S	.	.	.	.	.	.	.	.	.	.	.
B5RT63_2C02530_	I	A	S	I	S	C	I	S	G	L	M	F	G	I	D	I	S	S	M	S	L	F	I	G	D	.	D	K	Y	I	K	Y	F	.	.	.	H	K	.	.	.	.	.	.	.	.	.	.	.
A5DRF9_Mgt05860	I	A	S	I	S	C	I	S	G	A	M	F	G	F	D	I	S	S	M	S	V	F	V	G	Q	.	T	P	Y	L	N	F	F	.	.	.	H	S	.	.	.	.	.	.	.	.	.	.	.
XltC_1167504_A	I	A	A	I	A	V	V	G	G	G	L	F	G	F	D	I	S	S	M	S	A	I	I	E	T	.	D	A	Y	L	C	Y	F	.	.	.	N	Q	A	P	V	T	Y	D	D	D	G	K	R
A3LUN6_Hxt2p6_S	Y	I	F	V	L	T	L	T	S	T	N	N	G	Y	D	G	S	M	L	N	G	L	Q	S	L	.	S	T	W	K	D	A	M	.	.	.	G	.	.	.	.	.	.	.	.	.	.	.	.
XltB_1127588_A	C	A	A	C	S	T	L	G	G	L	T	F	G	Y	D	Q	G	V	V	S	V	I	L	V	M	.	D	Q	F	L	E	R	F	.	.	.	P	E	.	.	.	.	.	.	.	.	.	.	.
Q7SEB3_An25_Ncr	V	S	T	V	A	T	T	G	F	L	L	F	G	Y	D	Q	G	V	M	S	G	I	I	T	A	.	P	A	F	N	N	F	F	.	.	.	T	P	.	.	.	.	.	.	.	.	.	.	.
J9Q9F3_Xut6_Sst	V	S	C	F	A	G	V	G	F	L	L	L	G	Y	D	Q	G	V	M	G	S	L	L	T	L	.	P	S	F	E	N	T	F	.	.	.	P	A	.	.	.	.	.	.	.	.	.	.	.
50894_Str1_Tree	L	A	A	F	A	C	I	G	G	V	L	Y	G	Y	N	Q	G	M	F	S	G	V	L	A	M	.	P	S	F	K	Q	H	M	.	.	.	G	E	.	.	.	.	.	.	.	.	Y	D	P
AN0250_XtrD_Ani	V	A	M	F	A	C	L	G	G	L	L	Y	G	Y	N	Q	G	V	F	S	G	V	L	V	M	.	H	S	F	E	E	H	M	.	.	.	G	.	.	.	.	.	.	.	.	.	.	D	.
A3LY10_Xut1_Sst	I	A	V	F	A	S	L	G	G	L	V	Y	G	Y	N	Q	G	M	F	G	Q	I	S	G	M	.	Y	S	F	S	K	A	I	.	.	.	G	V	.	.	.	.	.	.	.	.	E	K	.
XltA_1169204_An	I	A	L	F	A	S	L	G	G	F	V	Y	G	Y	N	Q	G	M	F	S	E	I	L	T	M	.	N	S	F	I	K	A	T	.	.	.	D	G	.	.	.	.	.	.	.	.	Y	.	.
Str2_121482_Tre	L	S	A	F	A	S	L	G	G	F	L	F	G	Y	D	Q	G	V	V	S	G	V	L	G	M	.	E	N	F	G	A	L	F	.	.	.	P	R	.	.	.	.	.	.	.	.	.	.	.
Q64L87_XylHP_Df	I	I	A	F	A	S	I	G	G	L	L	F	G	Y	D	T	G	V	I	S	G	I	V	T	M	.	E	S	F	A	A	K	F	.	.	.	P	R	.	.	.	.	.	.	.	.	.	.	.
P15325_Emericel	L	A	A	V	A	S	F	T	S	C	M	I	G	Y	D	S	A	F	I	G	T	T	L	S	L	.	Q	S	F	Q	N	E	F	.	.	.	N	W	.	.	.	.	.	.	.	.	.	E	S
A3LYX8_Qup2_Sst	V	A	L	T	A	A	F	A	A	V	I	I	G	Y	D	A	G	F	V	G	G	T	V	A	L	.	E	S	F	Q	D	E	F	.	.	.	N	M	.	.	.	.	.	.	.	.	.	P	S
Q8L6Z8_Arabidop	P	F	L	F	P	A	L	G	A	L	L	F	G	Y	E	I	G	A	T	S	C	A	I	M	S	.	L	K	S	P	T	L	S	.	.	.	G	I	.	.	.	.	.	.	.	.	.	.	.
Q8VZ80_Arabidop	C	A	I	L	A	S	M	T	S	I	L	L	G	Y	D	I	G	V	M	S	G	A	.	.	.	.	M	I	Y	I	K	R	D	.	.	.	.	.	.	.	.	.	.	.	.	.	.	.	.
Q94AZ2_Arabidop	S	C	I	M	A	A	T	G	G	L	M	F	G	Y	D	V	G	V	S	G	G	V	T	S	M	.	P	D	F	L	E	K	F	F	P	V	V	Y	R	K	V	V	A	G	A	D	K	D	S
Q8BFW9_Mus_musc	T	S	V	T	A	A	I	S	G	L	L	V	G	Y	E	L	G	L	I	S	G	A	L	L	Q	.	I	R	T	L	L	A	L	.	.	.	.	.	.	.	.	.	.	.	.	.	.	.	.
Q7KWJ5_Plasmodi	Y	V	L	S	A	C	I	A	S	F	I	F	G	Y	Q	V	S	V	L	N	T	I	K	N	F	.	I	V	V	E	F	E	W	C	K	G	E	K	.	.	.	.	.	.	.	.	.	D	R
P0AGF4_XylE_Eco	I	T	L	V	A	T	L	G	G	L	L	F	G	Y	D	T	A	V	I	S	G	T	V	E	S	.	L	N	T	V	F	V	A	.	.	.	.	.	.	.	.	.	.	.	.	.	P	Q	N
O44827_Caenorha	A	F	V	I	T	L	.	A	S	F	Q	F	G	Y	H	I	G	C	V	N	A	P	G	G	L	I	T	E	W	I	I	G	S	H	K	D	L	F	D	K	E	.	.	.	.	.	.	.	.
P11166_Homo_sap	V	G	G	A	V	L	.	G	S	L	Q	F	G	Y	N	T	G	V	I	N	A	P	Q	K	V	I	E	E	F	Y	N	Q	T	W	V	H	R	Y	G	E	S	.	.	.	.	.	.	.	.
P11167_Rattus_n	V	G	G	A	V	L	.	G	S	L	Q	F	G	Y	N	T	G	V	I	N	A	P	Q	K	V	I	E	E	F	Y	N	Q	T	W	N	H	R	Y	G	E	S	.	.	.	.	.	.	.	.
P17809_Mus_musc	V	G	G	A	V	L	.	G	S	L	Q	F	G	Y	N	T	G	V	I	N	A	P	Q	K	V	I	E	E	F	Y	N	Q	T	W	N	H	R	Y	G	E	P	.	.	.	.	.	.	.	.
P14142_Mus_musc	V	F	S	A	V	L	.	G	S	L	Q	F	G	Y	N	I	G	V	I	N	A	P	Q	K	V	I	E	Q	S	Y	N	A	T	W	L	G	R	Q	G	P	G	G	P	D	S	.	.	.	.
P19357_Rattus_n	V	F	S	A	V	L	.	G	S	L	Q	F	G	Y	N	I	G	V	I	N	A	P	Q	K	V	I	E	Q	S	Y	N	A	T	W	L	G	R	Q	G	P	G	G	P	D	S	.	.	.	.
P14246_Mus_musc	V	F	T	A	V	L	.	S	S	F	Q	F	G	Y	D	I	G	V	I	N	A	P	Q	E	V	I	I	S	H	Y	R	H	V	L	G	V	P	L	D	D	R	K	A	A	I	N	Y	D	V
P12336_Rattus_n	V	F	T	A	V	L	.	G	S	F	Q	F	G	Y	D	I	G	V	I	N	A	P	Q	E	V	I	I	S	H	Y	R	H	V	L	G	V	P	L	D	D	R	R	A	T	I	N	Y	D	I
P11168_Homo_sap	V	I	T	A	V	L	.	G	S	F	Q	F	G	Y	D	I	G	V	I	N	A	P	Q	Q	V	I	I	S	H	Y	R	H	V	L	G	V	P	L	D	D	R	K	A	I	N	N	Y	V	I
P32037_Mus_musc	V	T	V	A	T	I	.	G	S	F	Q	F	G	Y	N	T	G	V	I	N	A	P	E	T	I	L	K	D	F	L	N	Y	T	L	E	E	R	L	E	D	L	.	.	.	.	.	.	.	.
Q07647_Rattus_n	V	T	V	A	T	I	.	G	S	F	Q	F	G	Y	N	T	G	V	I	N	A	P	E	T	I	I	K	D	F	L	N	Y	T	L	E	E	R	L	E	D	L	.	.	.	.	.	.	.	.
P43427_Rattus_n	T	F	L	A	A	F	G	S	S	F	Q	Y	G	Y	N	V	A	A	V	N	S	P	S	E	F	M	Q	Q	F	Y	N	D	T	Y	Y	D	R	N	K	E	N	.	.	.	.	.	.	.	.
Q9JIF3_Mus_musc	A	S	F	A	A	A	L	G	P	L	S	F	G	F	A	L	G	Y	S	S	P	A	I	P	S	L	R	R	T	A	P	P	A	.	.	.	.	.	.	.	.	.	.	.	.	.	.	.	.
Q8K4S3_Rattus_n	N	G	C	I	L	F	G	I	E	F	S	Y	A	M	E	T	A	Y	V	T	.	.	.	.	.	.	P	V	L	L	Q	M	G	.	.	.	.	.	.	.	.	.	.	.	.	.	.	.	.
Conservation	5	4	4	4	6	5	4	7	7	6	5	7	9	7	7	5	8	5	7	7	6	4	5	4	5	0	4	4	6	4	4	4	5	0	0	0	3	3	0	0	0	0	0	0	0	1	1	1	1
Conservation_HMMxylT	6	4	5	6	6	6	6	8	7	6	7	7	10	8	8	5	8	5	7	7	7	5	6	4	6	0	3	4	5	4	4	4	7	4	0	0	0	0	0	0	0	0	0	0	0	0	0	3	1
gal2_Nr	.	.	.	.	.	.	.	.	.	.	.	.	.	.	.	.	.	.	.	.	.	.	.	.	.	112	113	114	115	116	117	118	119	120	121	122	123	124	125	126	127	128	129	130	131	132	133	134	135
xylE_Nr	.	.	.	.	.	.	.	.	.	.	.	.	.	.	.	.	.	.	.	.	.	.	.	.	.	48	49	50	51	52	53	54	55	56	57	58	59	60	61	62	63	64	65	66	67	68	69	70	71
alignment_Nr	151	152	153	154	155	156	157	158	159	160	161	162	163	164	165	166	167	168	169	170	171	172	173	174	175	176	177	178	179	180	181	182	183	184	185	186	187	188	189	190	191	192	193	194	195	196	197	198	199
P13181_Saccharo	.	.	.	.	.	.	.	.	.	.	.	.	.	.	.	.	.	.	.	.	.	.	.	.	.	G	T	H	Y	L	S	N	V	R	T	G	L	I	V	A	I	F	N	I	G	C	A	F	G
P40886_Saccharo	.	.	.	.	.	.	.	.	.	.	.	.	.	.	.	.	.	.	.	.	.	.	.	.	.	N	T	Y	Y	L	S	N	V	R	T	G	L	I	V	S	I	F	N	V	G	S	A	I	G
P32465_Saccharo	.	.	.	.	.	.	.	.	.	.	.	.	.	.	.	.	.	.	.	.	.	.	.	.	.	G	S	H	Y	L	S	K	V	R	T	G	L	I	V	S	I	F	N	I	G	C	A	I	G
P32466_Saccharo	.	.	.	.	.	.	.	.	.	.	.	.	.	.	.	.	.	.	.	.	.	.	.	.	.	G	S	Y	Y	L	S	K	V	R	T	G	L	I	V	S	I	F	N	I	G	C	A	I	G
P39003_Saccharo	.	.	.	.	.	.	.	.	.	.	.	.	.	.	.	.	.	.	.	.	.	.	.	.	.	G	T	N	Y	L	S	K	V	R	T	G	L	I	V	S	I	F	N	I	G	C	A	I	G
P39004_Saccharo	.	.	.	.	.	.	.	.	.	.	.	.	.	.	.	.	.	.	.	.	.	.	.	.	.	G	T	N	Y	L	S	K	V	R	T	G	L	I	V	S	I	F	N	I	G	C	A	I	G
P32467_Saccharo	.	.	.	.	.	.	.	.	.	.	.	.	.	.	.	.	.	.	.	.	.	.	.	.	.	G	T	Y	Y	L	S	K	V	R	T	G	L	I	V	S	I	F	N	I	G	C	A	I	G
P38695_Saccharo	.	.	.	.	.	.	.	.	.	.	.	.	.	.	.	.	.	.	.	.	.	.	.	.	.	G	T	T	Y	L	S	D	V	R	T	G	L	M	V	S	I	F	N	I	G	C	A	I	G
P54862_Saccharo	.	.	.	.	.	.	.	.	.	.	.	.	.	.	.	.	.	.	.	.	.	.	.	.	.	G	T	Y	Y	L	S	K	V	R	M	G	L	I	V	S	I	F	N	I	G	C	A	I	G
P40885_Saccharo	.	.	.	.	.	.	.	.	.	.	.	.	.	.	.	.	.	.	.	.	.	.	.	.	.	G	T	Y	Y	L	S	K	V	R	M	G	L	I	V	S	I	F	N	I	G	C	A	I	G
P39924_Saccharo	.	.	.	.	.	.	.	.	.	.	.	.	.	.	.	.	.	.	.	.	.	.	.	.	.	G	E	Y	Y	L	S	N	V	R	M	G	L	L	V	A	M	F	S	I	G	C	A	I	G
P53631_Saccharo	.	.	.	.	.	.	.	.	.	.	.	.	.	.	.	.	.	.	.	.	.	.	.	.	.	G	E	Y	Y	L	S	N	V	R	M	G	L	L	V	A	M	F	S	I	G	C	A	I	G
P54854_Saccharo	.	.	.	.	.	.	.	.	.	.	.	.	.	.	.	.	.	.	.	.	.	.	.	.	.	G	E	Y	Y	L	S	N	V	R	M	G	L	L	V	A	M	F	S	V	G	C	S	I	G
P47185_Saccharo	.	.	.	.	.	.	.	.	.	.	.	.	.	.	.	.	.	.	.	.	.	.	.	.	.	G	E	Y	Y	L	S	N	V	R	M	G	L	L	V	A	M	F	S	V	G	C	S	I	G
Q5B0S0_Emericel	.	.	.	.	.	.	.	.	.	.	.	.	.	.	.	.	.	.	.	.	.	.	.	.	.	G	E	Y	V	F	S	N	V	R	N	G	L	I	V	G	L	L	C	I	G	T	M	I	G
A5DPJ5_Mgt05196	.	.	.	.	.	.	.	.	.	.	.	.	.	.	.	.	.	.	.	.	.	.	.	.	.	G	T	Y	G	F	T	D	T	R	T	G	V	I	V	A	I	F	N	A	G	C	A	I	G
P10870_Saccharo	.	.	.	.	.	.	.	.	.	.	.	.	.	.	.	.	.	.	.	.	.	.	.	.	.	N	H	D	S	F	T	A	Q	Q	M	S	I	L	V	S	F	L	S	L	G	T	F	F	G
Q2MDH1_Gfx1_Cin	.	.	.	.	.	.	.	.	.	.	.	.	.	.	.	.	.	.	.	.	.	.	.	.	.	G	T	P	Y	L	S	D	V	R	V	G	L	M	I	S	I	F	N	V	G	C	A	V	G
A5DPU2_Mgt05293	.	.	.	.	.	.	.	.	.	.	.	.	.	.	.	.	.	.	.	.	.	.	.	.	.	.	E	Y	T	L	S	N	V	R	T	G	L	M	V	A	I	F	N	I	G	C	A	V	G
P23585_Saccharo	.	.	.	.	.	.	.	.	.	.	.	.	.	.	.	.	.	.	.	.	.	.	.	.	.	G	T	Y	Y	L	S	D	V	R	T	G	L	I	V	G	I	F	N	I	G	C	A	F	G
O94155_Sut1_Sst	.	.	.	.	.	.	.	.	.	.	.	.	.	.	.	.	.	.	.	.	.	.	.	.	.	G	T	H	Y	L	S	N	V	R	V	G	L	L	V	S	I	F	N	I	G	C	A	I	G
O94151_Sut2_Sst	.	.	.	.	.	.	.	.	.	.	.	.	.	.	.	.	.	.	.	.	.	.	.	.	.	G	.	K	Y	L	S	D	I	R	V	G	L	I	V	S	I	F	N	I	G	C	A	I	G
Q9UWF5_Sut3_Sst	.	.	.	.	.	.	.	.	.	.	.	.	.	.	.	.	.	.	.	.	.	.	.	.	.	G	.	K	Y	L	S	D	I	R	V	G	L	I	V	S	I	F	N	I	G	C	A	I	G
P43581_Saccharo	.	.	.	.	.	.	.	.	.	.	.	.	.	.	.	.	.	.	.	.	.	.	.	.	.	G	S	F	Q	L	S	D	V	R	T	G	L	I	V	G	I	F	N	I	G	C	A	L	G
Str3_62380_Tree	.	.	.	.	.	.	.	.	.	.	.	.	.	.	.	.	.	.	.	.	.	.	.	.	.	G	T	K	Y	F	S	N	V	R	S	G	L	I	V	A	L	L	S	I	G	T	L	I	G
G1UB10_Candida_	.	.	.	.	.	.	.	.	.	.	.	.	.	.	.	.	.	.	.	.	.	.	.	.	.	N	K	T	D	F	T	S	G	E	S	S	L	I	V	S	I	L	S	V	G	T	F	V	G
Q2MEV7_Gxs1_Cin	.	.	.	.	.	.	.	.	.	.	.	.	.	.	.	.	.	.	.	.	.	.	.	.	.	N	K	H	S	F	T	A	D	E	S	S	L	I	V	S	I	L	S	V	G	T	F	F	G
A3M0N3_Rgt2_Sst	.	.	.	.	.	.	.	.	.	.	.	.	.	.	.	.	.	.	.	.	.	.	.	.	.	N	H	Q	S	F	S	S	S	E	S	S	L	I	V	S	I	L	S	V	G	T	F	F	G
Q6BTD8_2D01474_	.	.	.	.	.	.	.	.	.	.	.	.	.	.	.	.	.	.	.	.	.	.	.	.	.	N	K	E	S	F	T	S	K	E	S	S	L	I	V	S	I	L	S	A	G	T	F	F	G
A5DNP0_Mgt04891	.	.	.	.	.	.	.	.	.	.	.	.	.	.	.	.	.	.	.	.	.	.	.	.	.	P	Q	H	T	F	S	S	S	E	K	S	L	I	V	S	I	L	S	V	G	T	F	F	G
1142882_Aniger_	.	.	.	.	.	.	.	.	.	.	.	.	.	.	.	.	.	.	.	.	.	.	.	.	.	G	E	W	Y	L	S	D	V	R	S	G	L	L	T	S	L	L	S	I	G	T	L	V	G
1143598_Aniger_	.	.	.	.	.	.	.	.	.	.	.	.	.	.	.	.	.	.	.	.	.	.	.	.	.	D	Y	P	D	V	T	S	S	Q	S	S	M	I	V	S	L	L	S	A	G	T	F	F	G
Q7S3Q4_An29.2_N	.	.	.	.	.	.	.	.	.	.	.	.	.	.	.	.	.	.	.	.	.	.	.	.	.	H	H	L	D	V	T	A	S	Q	S	A	T	I	V	S	I	L	S	A	G	T	F	F	G
O74849_Schizosa	.	.	.	.	.	.	.	.	.	.	.	.	.	.	.	.	.	.	.	.	.	.	.	.	.	D	T	Y	S	Y	S	S	A	R	Q	G	L	L	V	G	M	V	N	T	G	T	T	V	G
G3XW52_MstA_114	.	.	.	.	.	.	.	.	.	.	.	.	.	.	.	.	.	.	.	.	.	.	.	.	.	D	S	F	V	L	P	S	W	K	K	S	L	I	T	S	I	L	S	A	G	T	F	F	G
Q0WWW9_At5g5925	.	.	.	.	.	.	.	.	.	.	.	.	.	.	.	.	.	.	.	.	.	.	.	.	.	T	W	F	N	F	S	P	V	Q	L	G	L	V	V	S	G	S	L	Y	G	A	L	L	G
Q59TA4_Candida_	.	.	.	.	.	.	.	.	.	.	.	.	.	.	.	.	.	.	.	.	.	.	.	.	.	.	.	.	.	P	G	S	D	I	Q	G	F	I	T	S	S	M	A	L	G	S	F	F	G
Q59TK2_Candida_	.	.	.	.	.	.	.	.	.	.	.	.	.	.	.	.	.	.	.	.	.	.	.	.	.	.	.	.	.	P	G	S	N	I	Q	G	F	I	T	S	S	M	A	L	G	S	F	F	G
B5RT63_2C02530_	.	.	.	.	.	.	.	.	.	.	.	.	.	.	.	.	.	.	.	.	.	.	.	.	.	.	.	.	.	P	S	T	T	M	Q	S	F	I	T	S	A	M	S	L	G	S	F	F	G
A5DRF9_Mgt05860	.	.	.	.	.	.	.	.	.	.	.	.	.	.	.	.	.	.	.	.	.	.	.	.	.	.	.	.	.	P	K	S	D	L	Q	G	F	I	T	A	A	M	S	L	G	S	F	F	G
XltC_1167504_A	.	.	.	.	.	.	.	.	.	.	.	.	.	.	.	.	.	.	.	.	.	.	.	.	.	V	C	Q	G	P	S	A	S	V	Q	G	G	I	T	A	S	M	A	G	G	S	W	L	G
A3LUN6_Hxt2p6_S	.	.	.	.	.	.	.	.	.	.	.	.	.	.	.	.	.	.	.	.	.	.	.	.	.	.	.	.	N	P	E	G	Y	I	L	G	A	L	A	N	G	T	I	F	G	G	V	L	A
XltB_1127588_A	.	.	.	.	.	.	.	.	.	.	.	.	.	.	.	.	.	.	.	.	.	.	.	.	.	.	.	.	V	N	S	G	F	W	K	G	L	M	T	A	M	I	E	L	G	A	F	L	G
Q7SEB3_An25_Ncr	.	.	.	.	.	.	.	.	.	.	.	.	.	.	.	.	.	.	.	.	.	.	.	.	.	T	K	D	.	.	N	S	T	M	Q	G	L	I	T	A	I	Y	E	I	G	C	L	I	G
J9Q9F3_Xut6_Sst	.	.	.	.	.	.	.	.	.	.	.	.	.	.	.	.	.	.	.	.	.	.	.	.	.	M	K	A	S	N	N	A	T	L	Q	G	A	V	I	A	L	Y	E	I	G	C	M	S	S
50894_Str1_Tree	.	.	.	.	.	.	.	.	.	.	.	.	.	.	.	.	.	.	.	.	.	.	.	.	.	F	D	P	N	A	S	Q	T	K	K	G	W	L	T	A	I	L	E	L	G	A	W	F	G
AN0250_XtrD_Ani	.	.	.	.	.	.	.	.	.	.	.	.	.	.	.	.	.	.	.	.	.	.	.	.	.	.	.	A	V	T	N	E	T	K	K	G	W	L	T	S	I	L	E	L	G	A	W	L	G
A3LY10_Xut1_Sst	.	.	.	.	.	.	.	.	.	.	.	.	.	.	.	.	.	.	.	.	.	.	.	.	.	.	.	I	Q	D	N	P	T	L	Q	G	L	L	T	S	I	L	E	L	G	A	W	V	G
XltA_1169204_An	.	.	.	.	.	.	.	.	.	.	.	.	.	.	.	.	.	.	.	.	.	.	.	.	.	.	.	A	A	R	T	G	L	K	Q	G	M	L	T	S	I	L	E	L	G	A	W	V	G
Str2_121482_Tre	.	.	.	.	.	.	.	.	.	.	.	.	.	.	.	.	.	.	.	.	.	.	.	.	.	.	.	I	Y	L	D	S	S	F	K	G	W	F	V	S	T	L	L	L	T	A	W	L	G
Q64L87_XylHP_Df	.	.	.	.	.	.	.	.	.	.	.	.	.	.	.	.	.	.	.	.	.	.	.	.	.	.	.	I	Y	M	D	P	D	Y	K	G	W	F	V	S	T	F	L	L	C	A	W	F	G
P15325_Emericel	.	.	.	.	.	.	.	.	.	.	.	.	.	.	.	.	.	.	.	.	.	.	.	.	.	L	N	.	.	.	T	D	L	I	S	A	N	I	V	S	L	Y	Q	A	G	A	F	F	G
A3LYX8_Qup2_Sst	.	.	.	.	.	.	.	.	.	.	.	.	.	.	.	.	.	.	.	.	.	.	.	.	.	M	T	A	K	E	R	S	N	I	S	A	N	V	V	S	V	F	Q	A	G	A	F	W	G
Q8L6Z8_Arabidop	.	.	.	.	.	.	.	.	.	.	.	.	.	.	.	.	.	.	.	.	.	.	.	.	.	S	W	Y	D	L	S	S	V	D	V	G	I	I	T	S	G	S	L	Y	G	A	L	I	G
Q8VZ80_Arabidop	.	.	.	.	.	.	.	.	.	.	.	.	.	.	.	.	.	.	.	.	.	.	.	.	.	.	.	L	K	I	N	D	L	Q	I	G	I	L	A	G	S	L	N	I	Y	S	L	I	G
Q94AZ2_Arabidop	.	.	.	.	.	.	.	.	.	.	.	.	.	.	.	.	.	.	.	.	.	.	.	.	.	N	Y	C	K	Y	D	N	Q	G	L	Q	L	F	T	S	S	L	Y	L	A	G	L	T	A
Q8BFW9_Mus_musc	.	.	.	.	.	.	.	.	.	.	.	.	.	.	.	.	.	.	.	.	.	.	.	.	.	.	.	.	.	.	T	C	H	E	Q	E	M	V	V	S	S	L	L	I	G	A	F	L	A
Q7KWJ5_Plasmodi	.	.	.	.	.	.	.	.	.	.	.	.	.	.	.	.	.	.	.	.	.	.	.	.	.	L	N	C	S	N	N	T	I	Q	S	S	F	L	L	A	S	V	F	I	G	A	V	L	G
P0AGF4_XylE_Eco	.	.	.	.	.	.	.	.	.	.	.	.	.	.	.	.	.	.	.	.	.	.	.	.	.	L	S	E	S	A	A	N	S	L	L	G	F	C	V	A	S	A	L	I	G	C	I	I	G
O44827_Caenorha	.	.	.	.	.	.	.	.	.	.	.	.	.	.	.	.	.	.	.	.	.	.	.	.	.	L	S	R	E	N	A	D	L	A	W	S	V	A	V	S	V	F	A	V	G	G	M	I	G
P11166_Homo_sap	.	.	.	.	.	.	.	.	.	.	.	.	.	.	.	.	.	.	.	.	.	.	.	.	.	I	L	P	T	T	L	T	T	L	W	S	L	S	V	A	I	F	S	V	G	G	M	I	G
P11167_Rattus_n	.	.	.	.	.	.	.	.	.	.	.	.	.	.	.	.	.	.	.	.	.	.	.	.	.	I	P	S	T	T	L	T	T	L	W	S	L	S	V	A	I	F	S	V	G	G	M	I	G
P17809_Mus_musc	.	.	.	.	.	.	.	.	.	.	.	.	.	.	.	.	.	.	.	.	.	.	.	.	.	I	P	S	T	T	L	T	T	L	W	S	L	S	V	A	I	F	S	V	G	G	M	I	G
P14142_Mus_musc	.	.	.	.	.	.	.	.	.	.	.	.	.	.	.	.	.	.	.	.	.	.	.	.	.	I	P	Q	G	T	L	T	T	L	W	A	L	S	V	A	I	F	S	V	G	G	M	I	S
P19357_Rattus_n	.	.	.	.	.	.	.	.	.	.	.	.	.	.	.	.	.	.	.	.	.	.	.	.	.	I	P	Q	G	T	L	T	T	L	W	A	L	S	V	A	I	F	S	V	G	G	M	I	S
P14246_Mus_musc	G	T	D	T	P	L	T	V	T	P	A	Y	.	T	T	P	A	P	W	D	E	E	E	T	E	G	S	A	H	I	V	T	M	L	W	S	L	S	V	S	S	F	A	V	G	G	M	V	A
P12336_Rattus_n	G	T	D	T	P	L	I	V	T	P	A	.	.	H	T	T	P	D	A	W	E	E	E	T	E	G	S	A	H	I	V	T	M	L	W	S	L	S	V	S	S	F	A	V	G	G	M	V	A
P11168_Homo_sap	S	T	D	E	L	P	T	I	S	Y	S	M	N	P	K	P	T	P	W	A	E	E	E	T	V	A	A	A	Q	L	I	T	M	L	W	S	L	S	V	S	S	F	A	V	G	G	M	T	A
P32037_Mus_musc	.	.	.	.	.	.	.	.	.	.	.	.	.	.	.	.	.	.	.	.	.	.	.	.	.	P	S	E	G	L	L	T	A	L	W	S	L	C	V	A	I	F	S	V	G	G	M	I	G
Q07647_Rattus_n	.	.	.	.	.	.	.	.	.	.	.	.	.	.	.	.	.	.	.	.	.	.	.	.	.	P	R	E	G	L	L	T	T	L	W	S	L	C	V	A	I	F	S	V	G	G	M	I	G
P43427_Rattus_n	.	.	.	.	.	.	.	.	.	.	.	.	.	.	.	.	.	.	.	.	.	.	.	.	.	I	E	S	F	T	L	T	L	L	W	S	L	T	V	S	M	F	P	F	G	G	F	I	G
Q9JIF3_Mus_musc	.	.	.	.	.	.	.	.	.	.	.	.	.	.	.	.	.	.	.	.	.	.	.	.	.	.	.	L	R	L	G	D	N	A	A	S	W	F	G	A	V	V	T	L	G	A	A	A	G
Q8K4S3_Rattus_n	.	.	.	.	.	.	.	.	.	.	.	.	.	.	.	.	.	.	.	.	.	.	.	.	.	.	.	.	.	L	P	D	Q	L	Y	S	L	V	W	F	I	S	P	I	L	G	F	L	L
Conservation	0	0	0	0	0	0	0	0	0	0	0	0	0	0	0	0	0	0	0	0	0	0	0	0	0	2	2	2	3	4	5	4	4	4	3	6	6	6	7	7	6	6	5	6	8	4	4	6	8
Conservation_HMMxylT	0	0	0	0	0	0	0	0	0	0	0	0	0	0	0	0	0	0	0	0	0	0	0	0	0	1	1	2	3	3	5	4	4	4	4	7	5	7	7	8	6	5	5	6	9	5	4	5	9
gal2_Nr	137	138	139	140	141	142	143	144	145	.	.	.	.	146	147	148	149	150	151	152	153	154	155	156	157	.	158	159	160	161	162	163	164	165	166	167	168	169	170	.	.	.	171	.	.	.	.	.	.
xylE_Nr	73	74	75	76	77	78	79	80	81	.	.	.	.	82	83	84	85	86	87	88	89	90	91	92	93	.	94	95	96	97	98	99	100	101	102	103	104	105	106	107	108	109	110	111	112	113	114	115	116
alignment_Nr	201	202	203	204	205	206	207	208	209	210	211	212	213	214	215	216	217	218	219	220	221	222	223	224	225	226	227	228	229	230	231	232	233	234	235	236	237	238	239	240	241	242	243	244	245	246	247	248	249
P13181_Saccharo	I	I	L	S	K	G	G	D	M	.	.	.	.	Y	G	R	K	K	G	L	S	I	V	V	S	.	V	Y	I	V	G	I	I	I	Q	I	A	S	I	.	.	.	N	.	.	.	.	.	.
P40886_Saccharo	L	F	L	S	K	L	G	D	I	.	.	.	.	Y	G	R	C	M	G	L	I	I	V	I	V	.	V	Y	M	V	G	I	V	I	Q	I	A	S	I	.	.	.	D	.	.	.	.	.	.
P32465_Saccharo	I	V	L	A	K	L	G	D	M	.	.	.	.	Y	G	R	R	I	G	L	I	V	V	V	V	.	I	Y	T	I	G	I	I	I	Q	I	A	S	I	.	.	.	N	.	.	.	.	.	.
P32466_Saccharo	I	I	L	A	K	L	G	D	M	.	.	.	.	Y	G	R	K	M	G	L	I	V	V	V	V	.	I	Y	I	I	G	I	I	I	Q	I	A	S	I	.	.	.	N	.	.	.	.	.	.
P39003_Saccharo	I	I	L	S	K	L	G	D	M	.	.	.	.	Y	G	R	K	V	G	L	I	V	V	V	V	.	I	Y	I	I	G	I	I	I	Q	I	A	S	I	.	.	.	N	.	.	.	.	.	.
P39004_Saccharo	I	I	L	S	K	L	G	D	M	.	.	.	.	Y	G	R	K	V	G	L	I	V	V	V	V	.	I	Y	I	I	G	I	I	I	Q	I	A	S	I	.	.	.	N	.	.	.	.	.	.
P32467_Saccharo	I	I	L	A	K	L	G	D	M	.	.	.	.	Y	G	R	K	M	G	L	I	V	V	V	V	.	I	Y	I	I	G	I	I	I	Q	I	A	S	I	.	.	.	N	.	.	.	.	.	.
P38695_Saccharo	I	V	L	S	K	L	G	D	M	.	.	.	.	Y	G	R	K	I	G	L	M	T	V	V	V	.	I	Y	S	I	G	I	I	I	Q	I	A	S	I	.	.	.	D	.	.	.	.	.	.
P54862_Saccharo	I	V	L	S	K	V	G	D	I	.	.	.	.	Y	G	R	R	I	G	L	I	T	V	T	A	.	I	Y	V	V	G	I	L	I	Q	I	T	S	I	.	.	.	N	.	.	.	.	.	.
P40885_Saccharo	I	V	L	S	K	V	G	D	I	.	.	.	.	Y	G	R	R	I	G	L	I	T	V	T	A	.	I	Y	V	V	G	I	L	I	Q	I	T	S	I	.	.	.	N	.	.	.	.	.	.
P39924_Saccharo	L	I	F	A	R	L	A	D	T	.	.	.	.	L	G	R	R	L	A	I	V	I	V	V	L	.	V	Y	M	V	G	A	I	I	Q	I	S	S	N	.	.	.	H	.	.	.	.	.	.
P53631_Saccharo	L	I	F	A	R	L	A	D	T	.	.	.	.	L	G	R	R	L	A	I	V	I	V	V	L	.	V	Y	M	V	G	A	I	I	Q	I	S	S	N	.	.	.	H	.	.	.	.	.	.
P54854_Saccharo	V	A	F	A	R	L	A	D	T	.	.	.	.	L	G	R	R	L	A	I	V	I	V	V	L	.	V	Y	M	V	G	A	I	I	Q	I	S	S	N	.	.	.	H	.	.	.	.	.	.
P47185_Saccharo	V	A	F	A	R	L	A	D	T	.	.	.	.	L	G	R	R	L	A	I	V	I	V	V	L	.	V	Y	M	V	G	A	I	I	Q	I	S	S	N	.	.	.	H	.	.	.	.	.	.
Q5B0S0_Emericel	L	V	A	A	P	I	A	D	R	.	.	.	.	I	G	R	K	L	S	M	S	F	W	S	I	.	I	H	I	V	G	I	I	I	Q	I	A	T	D	.	.	.	S	.	.	.	.	.	.
A5DPJ5_Mgt05196	I	F	L	S	K	I	A	D	V	.	.	.	.	A	G	R	R	M	G	L	M	F	S	M	I	.	I	Y	V	I	G	I	I	V	Q	I	T	S	T	.	.	.	T	.	.	.	.	.	.
P10870_Saccharo	L	T	A	P	F	I	S	D	S	.	.	.	.	Y	G	R	K	P	T	I	I	F	S	T	I	F	I	F	S	I	G	N	S	L	Q	V	G	A	G	.	.	.	.	.	.	.	.	.	.
Q2MDH1_Gfx1_Cin	I	F	L	C	K	V	A	D	V	.	.	.	.	W	G	R	R	I	G	L	M	F	S	M	A	.	V	Y	V	V	G	I	I	I	Q	I	S	S	S	.	.	.	T	.	.	.	.	.	.
A5DPU2_Mgt05293	I	F	L	S	K	V	A	D	M	.	.	.	.	Y	G	R	R	V	G	L	M	F	S	M	L	.	I	Y	V	I	G	I	I	V	Q	I	S	S	S	.	.	.	D	.	.	.	.	.	.
P23585_Saccharo	L	T	L	G	R	L	G	D	M	.	.	.	.	Y	G	R	R	I	G	L	M	C	V	V	L	.	V	Y	I	V	G	I	V	I	Q	I	A	S	S	.	.	.	D	.	.	.	.	.	.
O94155_Sut1_Sst	I	F	L	S	K	I	G	D	V	.	.	.	.	Y	G	R	R	V	G	I	M	A	S	M	V	.	I	Y	V	V	G	I	I	V	Q	I	A	S	Q	.	.	.	H	.	.	.	.	.	.
O94151_Sut2_Sst	I	F	L	S	K	I	G	D	V	.	.	.	.	Y	G	R	R	I	G	I	I	S	A	M	V	.	V	Y	V	V	G	I	I	I	Q	I	S	S	Q	.	.	.	D	.	.	.	.	.	.
Q9UWF5_Sut3_Sst	I	F	L	S	K	I	G	D	V	.	.	.	.	Y	G	R	R	I	G	I	I	S	A	M	V	.	V	Y	V	V	G	I	I	I	Q	I	S	S	Q	.	.	.	D	.	.	.	.	.	.
P43581_Saccharo	L	T	L	G	R	L	G	D	I	.	.	.	.	Y	G	R	K	I	G	L	M	C	V	I	L	.	V	Y	V	V	G	I	V	I	Q	I	A	S	S	.	.	.	D	.	.	.	.	.	.
Str3_62380_Tree	L	V	A	A	P	I	A	D	R	.	.	.	.	I	G	R	R	P	S	I	S	F	W	S	L	.	I	V	S	I	G	F	V	I	Q	I	A	S	V	.	.	.	T	.	.	.	.	.	.
G1UB10_Candida_	L	I	A	P	L	F	S	D	R	.	.	.	.	I	G	R	R	W	T	L	I	L	S	T	L	I	V	F	N	L	G	V	L	L	Q	T	V	A	T	.	.	.	.	.	.	.	.	.	.
Q2MEV7_Gxs1_Cin	L	C	A	P	F	L	N	D	T	.	.	.	.	L	G	R	R	W	C	L	I	L	S	A	L	I	V	F	N	I	G	A	I	L	Q	V	I	S	T	.	.	.	.	.	.	.	.	.	.
A3M0N3_Rgt2_Sst	L	S	A	S	F	I	S	D	R	.	.	.	.	L	G	R	R	L	T	L	M	I	S	T	L	I	I	F	N	V	G	I	I	L	Q	T	A	S	T	.	.	.	.	.	.	.	.	.	.
Q6BTD8_2D01474_	L	L	A	P	F	M	S	D	T	.	.	.	.	L	G	R	R	W	S	L	I	I	S	T	F	I	V	F	N	L	G	V	I	L	Q	T	V	S	T	.	.	.	.	.	.	.	.	.	.
A5DNP0_Mgt04891	L	L	A	P	L	L	N	D	T	.	.	.	.	L	G	R	R	Y	T	L	I	I	S	S	L	L	V	F	N	L	G	V	I	L	Q	A	A	A	T	.	.	.	.	.	.	.	.	.	.
1142882_Aniger_	L	V	A	A	P	I	A	N	K	.	.	.	.	V	G	R	K	W	S	I	T	I	W	C	V	.	I	L	M	V	G	L	I	V	Q	I	S	A	P	.	.	S	G	.	.	.	.	.	.
1143598_Aniger_	L	A	S	A	P	V	A	D	Y	.	.	.	.	F	G	R	R	I	A	M	I	I	E	S	F	.	V	F	C	F	G	V	I	L	Q	T	A	A	T	.	.	.	.	.	.	.	.	.	.
Q7S3Q4_An29.2_N	L	G	A	A	P	L	A	D	W	.	.	.	.	A	G	R	R	L	G	L	I	L	S	S	F	.	V	F	I	F	G	V	I	L	Q	T	A	A	V	.	.	.	.	.	.	.	.	.	.
O74849_Schizosa	L	L	S	S	P	L	G	D	R	.	.	.	.	F	G	K	R	K	C	I	M	G	W	T	L	.	V	Y	I	T	G	V	I	V	Q	L	T	T	I	.	.	.	P	.	.	.	.	.	.
G3XW52_MstA_114	L	I	A	G	D	L	A	D	W	.	.	.	.	F	G	R	R	T	T	I	V	S	G	C	V	.	V	F	I	V	G	V	I	L	Q	T	A	S	T	.	.	.	.	.	.	.	.	.	.
Q0WWW9_At5g5925	I	S	V	Y	G	V	A	D	F	.	.	.	.	L	G	R	R	R	E	L	I	I	A	A	V	.	L	Y	L	L	G	S	L	I	T	G	C	A	P	.	.	.	.	.	.	.	.	.	.
Q59TA4_Candida_	I	A	S	S	F	V	S	E	P	.	.	.	.	F	G	R	R	L	S	L	L	T	C	A	F	.	F	W	M	V	G	A	A	I	Q	S	S	V	Q	.	.	.	.	.	.	.	.	.	.
Q59TK2_Candida_	I	A	S	S	F	V	S	E	P	.	.	.	.	F	G	R	R	L	S	L	L	T	C	A	F	.	F	W	M	V	G	A	A	I	Q	S	S	V	Q	.	.	.	.	.	.	.	.	.	.
B5RT63_2C02530_	I	C	S	S	F	V	S	E	P	.	.	.	.	F	G	R	R	S	S	L	M	V	C	G	F	.	F	W	C	V	G	A	A	I	Q	S	S	A	Q	.	.	.	.	.	.	.	.	.	.
A5DRF9_Mgt05860	L	L	S	S	F	V	S	E	P	.	.	.	.	F	G	R	R	A	S	L	L	I	C	G	F	.	L	W	C	V	G	A	A	I	Q	C	S	S	Q	.	.	.	.	.	.	.	.	.	.
XltC_1167504_A	L	I	S	G	F	I	S	D	R	.	.	.	.	L	G	R	R	T	A	I	Q	I	G	S	I	.	I	W	C	I	G	S	I	I	V	C	A	S	Q	.	.	.	.	.	.	.	.	.	.
A3LUN6_Hxt2p6_S	A	F	A	S	W	A	C	D	R	.	.	.	.	F	G	R	K	L	T	T	C	F	G	S	I	.	V	T	V	I	G	A	I	L	Q	G	A	S	T	.	.	.	.	.	.	.	.	.	.
XltB_1127588_A	M	N	Q	G	W	I	A	D	K	.	.	.	.	I	S	R	R	Y	S	I	I	V	A	V	C	.	I	F	T	V	G	S	V	L	Q	T	A	A	V	.	.	.	.	.	.	.	.	.	.
Q7SEB3_An25_Ncr	M	F	V	L	W	T	G	D	L	.	.	.	.	L	G	R	R	R	N	I	M	V	G	A	F	.	I	M	A	L	G	V	I	I	Q	V	T	C	Q	A	G	S	N	.	.	.	.	.	.
J9Q9F3_Xut6_Sst	L	A	T	I	Y	L	G	D	R	.	.	.	.	L	G	R	L	K	I	M	F	I	G	C	V	.	I	V	C	I	G	A	A	L	Q	A	S	A	.	.	.	.	F	.	.	.	.	.	.
50894_Str1_Tree	L	F	S	G	F	M	A	E	T	.	.	.	.	I	S	R	K	Y	G	I	I	V	A	C	C	.	I	F	I	I	G	V	V	V	Q	A	C	A	I	D	A	.	.	.	.	.	.	.	.
AN0250_XtrD_Ani	L	Y	S	G	V	L	C	E	R	.	.	.	.	F	S	R	K	Y	T	I	L	A	H	V	C	.	I	F	C	I	G	V	V	I	Q	L	T	A	A	A	G	S	G	.	.	.	.	.	.
A3LY10_Xut1_Sst	L	M	N	G	Y	I	A	D	R	.	.	.	.	L	G	R	K	K	S	V	V	V	G	V	F	.	F	F	F	I	G	V	I	V	Q	A	V	A	R	G	G	.	.	.	.	.	.	.	.
XltA_1169204_An	L	L	N	G	Y	L	A	D	A	.	.	.	.	L	G	R	R	Q	T	V	V	V	A	V	V	.	I	F	C	V	G	V	I	V	Q	A	C	T	K	.	.	.	.	.	.	.	.	.	.
Str2_121482_Tre	L	L	N	G	P	I	A	D	R	.	.	.	.	F	G	R	K	G	S	M	M	A	A	V	V	.	V	F	L	L	G	S	A	L	Q	A	G	A	S	T	.	.	.	.	.	.	.	.	.
Q64L87_XylHP_Df	L	I	N	S	P	I	V	D	K	.	.	.	.	F	G	R	R	D	T	I	R	I	A	C	V	.	V	F	V	I	G	S	V	F	Q	C	A	G	I	S	.	.	.	.	.	.	.	.	.
P15325_Emericel	L	F	A	Y	P	I	G	H	F	.	.	.	.	W	G	R	R	W	G	L	M	F	S	A	L	.	I	F	F	L	G	A	G	M	M	L	G	A	N	G	D	.	R	.	.	.	.	.	.
A3LYX8_Qup2_Sst	I	F	F	Y	P	I	G	E	L	.	.	.	.	L	G	R	K	I	G	L	C	L	S	G	F	.	F	L	T	F	G	A	A	I	S	L	Y	S	K	S	S	.	T	.	.	.	.	.	.
Q8L6Z8_Arabidop	I	V	A	F	S	V	A	D	I	.	.	.	.	I	G	R	R	K	E	L	I	L	A	A	F	.	L	Y	L	V	G	A	I	V	T	V	V	A	P	.	.	.	.	.	.	.	.	.	.
Q8VZ80_Arabidop	C	A	A	G	R	T	S	D	W	.	.	.	.	I	G	R	R	Y	T	I	V	L	A	G	A	.	I	F	F	A	G	A	I	L	M	G	L	S	P	.	.	.	.	.	.	.	.	.	.
Q94AZ2_Arabidop	F	F	A	S	Y	T	T	R	T	.	.	.	.	L	G	R	R	L	T	M	L	I	A	G	V	.	F	F	I	I	G	V	A	L	N	A	G	A	Q	.	.	.	.	.	.	.	.	.	.
Q8BFW9_Mus_musc	L	T	G	G	V	L	I	D	R	.	.	.	.	Y	G	R	R	L	A	I	I	L	S	S	C	.	L	L	G	L	G	S	L	V	L	I	M	S	L	.	.	.	.	.	.	.	.	.	.
Q7KWJ5_Plasmodi	G	F	S	G	Y	L	V	Q	.	.	.	.	.	F	G	R	R	L	S	L	L	I	I	Y	N	.	F	F	F	L	V	S	I	L	T	S	I	T	H	.	.	.	.	.	.	.	.	.	.
P0AGF4_XylE_Eco	A	L	G	G	Y	C	S	N	R	.	.	.	.	F	G	R	R	D	S	L	K	I	A	A	V	.	L	F	F	I	S	G	V	G	S	A	W	P	E	L	G	F	T	S	I	N	P	D	N
O44827_Caenorha	L	S	S	G	W	L	A	D	K	.	.	.	.	V	G	R	R	G	A	L	F	Y	N	N	L	.	L	A	L	A	A	A	A	L	M	G	L	A	K	S	V	G	.	.	.	.	.	.	.
P11166_Homo_sap	F	S	V	G	L	F	V	N	R	.	.	.	.	F	G	R	R	N	S	M	L	M	M	N	L	.	L	A	F	V	S	A	V	L	M	G	F	S	K	L	G	K	.	.	.	.	.	.	.
P11167_Rattus_n	F	S	V	G	L	F	V	N	R	.	.	.	.	F	G	R	R	N	S	M	L	M	M	N	L	.	L	A	F	V	S	A	V	L	M	G	F	S	K	L	G	K	.	.	.	.	.	.	.
P17809_Mus_musc	F	S	V	G	L	F	V	N	R	.	.	.	.	F	G	R	R	N	S	M	L	M	M	N	L	.	L	A	F	V	A	A	V	L	M	G	F	S	K	L	G	K	.	.	.	.	.	.	.
P14142_Mus_musc	F	L	I	G	I	I	S	Q	W	.	.	.	.	L	G	R	K	R	A	M	L	A	N	N	V	.	L	A	V	L	G	G	A	L	M	G	L	A	N	A	A	A	.	.	.	.	.	.	.
P19357_Rattus_n	F	L	I	G	I	I	S	Q	W	.	.	.	.	L	G	R	K	R	A	M	L	A	N	N	V	.	L	A	V	L	G	G	A	L	M	G	L	A	N	A	A	A	.	.	.	.	.	.	.
P14246_Mus_musc	F	F	G	G	W	L	G	D	K	.	.	.	.	L	G	R	I	K	A	M	L	A	A	N	S	.	L	S	L	T	G	A	L	L	M	G	C	S	K	F	G	P	.	.	.	.	.	.	.
P12336_Rattus_n	F	F	G	G	W	L	G	D	K	.	.	.	.	L	G	R	I	K	A	M	L	A	A	N	S	.	L	S	L	T	G	A	L	L	M	G	C	S	K	F	G	P	.	.	.	.	.	.	.
P11168_Homo_sap	F	F	G	G	W	L	G	D	T	.	.	.	.	L	G	R	I	K	A	M	L	V	A	N	I	.	L	S	L	V	G	A	L	L	M	G	F	S	K	L	G	P	.	.	.	.	.	.	.
P32037_Mus_musc	F	S	V	G	L	F	V	N	R	.	.	.	.	F	G	R	R	N	S	M	L	L	V	N	L	.	L	A	I	I	A	G	C	L	M	G	F	A	K	I	A	E	.	.	.	.	.	.	.
Q07647_Rattus_n	F	S	V	G	L	F	V	N	R	.	.	.	.	F	G	R	R	N	S	M	L	L	V	N	L	.	I	A	I	L	G	G	C	L	M	G	F	A	K	I	A	E	.	.	.	.	.	.	.
P43427_Rattus_n	L	M	V	G	F	L	V	N	N	.	.	.	.	L	G	R	K	G	A	L	L	F	N	N	I	.	F	S	I	L	P	A	I	L	M	G	C	S	K	I	A	K	.	.	.	.	.	.	.
Q9JIF3_Mus_musc	I	L	G	G	W	L	L	D	R	.	.	.	.	A	G	R	K	L	S	L	L	L	C	T	V	.	P	F	V	T	G	F	A	V	I	T	A	A	R	.	.	.	.	.	.	.	.	.	.
Q8K4S3_Rattus_n	P	L	L	G	A	W	S	D	R	C	T	S	R	F	G	R	R	R	P	F	I	L	V	L	A	I	G	A	L	L	G	L	S	L	L	L	N	G	R	D	I	G	M	A	L	A	D	T	A
Conservation	6	4	4	5	3	6	5	7	3	0	0	0	0	5	9	9	7	3	5	7	6	5	4	4	5	0	7	5	4	7	8	5	6	8	6	4	4	7	3	0	0	0	0	0	0	0	0	0	0
Conservation_HMMxylT	7	4	4	4	3	6	5	8	3	0	0	0	0	5	9	10	8	3	4	8	5	5	5	4	5	0	7	6	4	7	9	6	7	7	8	4	5	7	4	4	0	0	0	0	0	0	0	0	0
gal2_Nr	.	.	.	.	.	.	.	172	173	174	175	176	177	178	179	180	181	182	183	184	185	186	187	188	189	190	191	192	193	194	195	196	197	198	199	200	201	202	203	204	205	206	207	208	209	210	211	212	213
xylE_Nr	118	119	120	121	122	123	124	125	126	127	128	129	130	131	132	133	134	135	136	137	138	139	140	141	142	143	144	145	146	147	148	149	150	151	152	153	154	155	156	157	158	159	160	161	162	163	164	165	166
alignment_Nr	251	252	253	254	255	256	257	258	259	260	261	262	263	264	265	266	267	268	269	270	271	272	273	274	275	276	277	278	279	280	281	282	283	284	285	286	287	288	289	290	291	292	293	294	295	296	297	298	299
P13181_Saccharo	.	.	.	.	.	.	.	K	W	Y	Q	Y	F	I	G	R	I	I	S	G	L	G	V	G	G	I	A	V	L	C	P	M	L	I	S	E	I	A	P	K	H	L	R	G	T	L	V	S	C
P40886_Saccharo	.	.	.	.	.	.	.	K	W	Y	Q	Y	F	I	G	R	I	I	A	G	I	G	A	G	S	I	S	V	L	A	P	M	L	I	S	E	T	A	P	K	H	I	R	G	T	L	L	A	C
P32465_Saccharo	.	.	.	.	.	.	.	K	W	Y	Q	Y	F	I	G	R	I	I	S	G	L	G	V	G	G	I	T	V	L	S	P	M	L	I	S	E	V	A	P	S	E	M	R	G	T	L	V	S	C
P32466_Saccharo	.	.	.	.	.	.	.	K	W	Y	Q	Y	F	I	G	R	I	I	S	G	L	G	V	G	G	I	A	V	L	S	P	M	L	I	S	E	V	A	P	K	E	M	R	G	T	L	V	S	C
P39003_Saccharo	.	.	.	.	.	.	.	K	W	Y	Q	Y	F	I	G	R	I	I	S	G	L	G	V	G	G	I	A	V	L	S	P	M	L	I	S	E	V	S	P	K	H	L	R	G	T	L	V	S	C
P39004_Saccharo	.	.	.	.	.	.	.	K	W	Y	Q	Y	F	I	G	R	I	I	S	G	L	G	V	G	G	I	A	V	L	S	P	M	L	I	S	E	V	S	P	K	H	L	R	G	T	L	V	S	C
P32467_Saccharo	.	.	.	.	.	.	.	K	W	Y	Q	Y	F	I	G	R	I	I	S	G	L	G	V	G	G	I	A	V	L	S	P	M	L	I	S	E	V	S	P	K	H	I	R	G	T	L	V	S	C
P38695_Saccharo	.	.	.	.	.	.	.	K	W	Y	Q	Y	F	I	G	R	I	I	S	G	L	G	V	G	G	I	T	V	L	A	P	M	L	I	S	E	V	S	P	K	Q	L	R	G	T	L	V	S	C
P54862_Saccharo	.	.	.	.	.	.	.	K	W	Y	Q	Y	F	I	G	R	I	I	S	G	L	G	V	G	G	I	A	V	L	S	P	M	L	I	S	E	V	A	P	K	H	I	R	G	T	L	V	Q	L
P40885_Saccharo	.	.	.	.	.	.	.	K	W	Y	Q	Y	F	I	G	R	I	I	S	G	L	G	V	G	G	I	A	V	L	S	P	M	L	I	S	E	V	A	P	K	Q	I	R	G	T	L	V	Q	L
P39924_Saccharo	.	.	.	.	.	.	.	K	W	Y	Q	Y	F	V	G	K	I	I	Y	G	L	G	A	G	G	C	S	V	L	C	P	M	L	L	S	E	I	A	P	T	D	L	R	G	G	L	V	S	L
P53631_Saccharo	.	.	.	.	.	.	.	K	W	Y	Q	Y	F	V	G	K	I	I	Y	G	L	G	A	G	G	C	S	V	L	C	P	M	L	L	S	E	I	A	P	T	D	L	R	G	G	L	V	S	L
P54854_Saccharo	.	.	.	.	.	.	.	K	W	Y	Q	Y	F	V	G	K	I	I	Y	G	L	G	A	G	G	C	S	V	L	C	P	M	L	L	S	E	I	A	P	T	D	L	R	G	G	L	V	S	L
P47185_Saccharo	.	.	.	.	.	.	.	K	W	Y	Q	Y	F	V	G	K	I	I	Y	G	L	G	A	G	G	C	S	V	L	C	P	M	L	L	S	E	I	A	P	T	D	L	R	G	G	L	V	S	L
Q5B0S0_Emericel	.	.	.	.	.	.	.	N	W	V	Q	I	A	M	G	R	W	V	A	G	L	G	V	G	A	L	S	S	V	V	P	M	Y	Q	S	E	A	A	P	R	Q	V	R	G	A	M	I	S	A
A5DPJ5_Mgt05196	.	.	.	.	.	.	.	K	W	Y	Q	I	V	I	G	R	A	I	A	G	L	A	V	G	C	V	S	V	L	S	P	L	F	I	G	E	T	A	P	K	M	L	R	G	T	L	V	C	S
P10870_Saccharo	.	.	.	.	.	.	.	G	I	T	L	L	I	V	G	R	V	I	S	G	I	G	I	G	A	I	S	A	V	V	P	L	Y	Q	A	E	A	T	H	K	S	L	R	G	A	I	I	S	T
Q2MDH1_Gfx1_Cin	.	.	.	.	.	.	.	K	W	Y	Q	F	F	I	G	R	L	I	A	G	L	A	V	G	T	V	S	V	V	S	P	L	F	I	S	E	V	S	P	K	Q	I	R	G	T	L	V	C	C
A5DPU2_Mgt05293	.	.	.	.	.	.	.	K	W	Y	Q	I	C	I	G	R	A	I	T	G	L	S	V	G	I	V	S	V	L	C	P	L	F	I	G	E	S	A	P	K	K	L	R	G	T	L	V	V	V
P23585_Saccharo	.	.	.	.	.	.	.	K	W	Y	Q	Y	F	I	G	R	I	I	S	G	M	G	V	G	G	I	A	V	L	S	P	T	L	I	S	E	T	A	P	K	H	I	R	G	T	C	V	S	F
O94155_Sut1_Sst	.	.	.	.	.	.	.	A	W	Y	Q	V	M	I	G	R	A	I	T	G	L	A	V	G	T	V	S	V	L	S	P	L	F	I	G	E	S	S	P	K	H	L	R	G	T	L	V	Y	C
O94151_Sut2_Sst	.	.	.	.	.	.	.	K	W	Y	Q	L	T	I	G	R	G	V	T	G	L	A	V	G	T	V	S	V	L	S	P	M	F	I	S	E	S	A	P	K	H	L	R	G	T	L	V	Y	C
Q9UWF5_Sut3_Sst	.	.	.	.	.	.	.	K	W	Y	Q	L	T	I	G	R	G	V	T	G	L	A	V	G	T	V	S	V	L	S	P	M	F	I	S	E	S	A	P	K	H	L	R	G	T	L	V	Y	C
P43581_Saccharo	.	.	.	.	.	.	.	K	W	Y	Q	Y	F	I	G	R	I	V	S	G	M	G	V	G	G	V	A	V	L	S	P	T	L	I	S	E	I	S	P	K	H	L	R	G	T	C	V	S	F
Str3_62380_Tree	.	.	.	.	.	.	.	A	W	Y	Q	V	M	I	G	R	F	V	S	G	L	G	V	G	A	L	S	L	L	V	P	M	Y	Q	A	E	T	A	P	A	W	I	R	G	A	M	V	C	A
G1UB10_Candida_	.	.	.	.	.	.	.	E	K	K	L	L	I	A	G	R	A	I	A	G	T	G	V	G	L	I	S	S	V	I	P	N	Y	I	S	E	T	T	P	K	W	A	R	G	A	V	T	A	S
Q2MEV7_Gxs1_Cin	.	.	.	.	.	.	.	A	I	P	L	L	C	A	G	R	V	I	A	G	F	G	V	G	L	I	S	A	T	I	P	L	Y	Q	S	E	T	A	P	K	W	I	R	G	A	I	V	S	C
A3M0N3_Rgt2_Sst	.	.	.	.	.	.	.	S	I	P	L	L	C	V	G	R	V	L	A	G	L	G	V	G	L	I	S	A	V	I	P	L	Y	Q	A	E	T	V	P	K	W	I	R	G	A	V	V	S	C
Q6BTD8_2D01474_	.	.	.	.	.	.	.	G	I	P	L	L	C	A	G	R	A	I	A	G	F	G	V	G	L	I	S	A	V	I	P	L	Y	Q	S	E	A	T	P	K	W	I	R	G	A	V	V	S	C
A5DNP0_Mgt04891	.	.	.	.	.	.	.	A	I	P	L	F	C	A	G	R	A	I	A	G	F	G	V	G	L	I	S	S	C	V	P	L	Y	Q	S	E	C	T	P	K	W	I	R	G	A	V	V	S	L
1142882_Aniger_	.	.	.	.	.	.	.	N	W	V	Q	M	V	M	G	R	W	T	T	G	L	G	V	G	A	C	S	L	L	V	P	M	Y	Q	G	E	S	A	P	R	H	V	R	G	A	M	V	S	C
1143598_Aniger_	.	.	.	.	.	.	.	S	I	P	L	F	V	A	G	R	F	F	A	G	F	G	V	G	L	L	S	A	T	I	P	L	Y	Q	S	E	T	A	P	K	W	I	R	G	T	I	V	G	A
Q7S3Q4_An29.2_N	.	.	.	.	.	.	.	S	I	P	L	F	L	A	G	R	F	F	A	G	L	G	V	G	L	I	S	A	T	I	P	L	Y	Q	S	E	T	A	P	K	W	I	R	G	V	I	V	G	S
O74849_Schizosa	.	.	.	.	.	.	.	S	W	V	Q	M	M	V	A	K	I	W	T	G	L	G	I	G	A	L	S	V	I	A	P	G	Y	Q	S	E	S	S	P	P	H	I	R	G	A	I	V	T	T
G3XW52_MstA_114	.	.	.	.	.	.	.	S	L	G	L	L	V	A	G	R	L	V	A	G	F	G	V	G	F	V	S	A	I	I	I	L	Y	M	S	E	I	A	P	R	K	V	R	G	A	I	V	S	G
Q0WWW9_At5g5925	.	.	.	.	.	.	.	D	L	N	I	L	L	V	G	R	L	L	Y	G	F	G	I	G	L	A	M	H	G	A	P	L	Y	I	A	E	T	C	P	S	Q	I	R	G	T	L	I	S	L
Q59TA4_Candida_	.	.	.	.	.	.	.	N	R	A	Q	L	I	I	G	R	I	I	S	G	I	G	V	G	F	G	S	A	V	A	P	V	Y	G	A	E	L	A	P	R	K	I	R	G	L	I	G	G	M
Q59TK2_Candida_	.	.	.	.	.	.	.	N	R	A	Q	L	I	I	G	R	I	I	S	G	I	G	V	G	F	G	S	A	V	A	P	V	Y	G	A	E	L	A	P	R	K	I	R	G	L	I	G	G	M
B5RT63_2C02530_	.	.	.	.	.	.	.	N	Q	A	Q	L	I	I	G	R	F	I	S	G	F	G	V	G	F	G	S	S	V	A	P	V	Y	G	S	E	L	A	P	R	K	I	R	G	L	I	G	G	L
A5DRF9_Mgt05860	.	.	.	.	.	.	.	N	V	A	Q	L	I	I	G	R	I	I	S	G	F	G	V	G	F	G	S	S	V	A	P	V	Y	G	S	E	M	A	P	R	K	I	R	G	T	I	G	G	F
XltC_1167504_A	.	.	.	.	.	.	.	N	I	P	M	L	I	V	G	R	I	I	N	G	L	S	V	G	I	C	S	A	Q	V	P	V	Y	I	S	E	I	A	P	P	T	K	R	G	R	V	V	G	L
A3LUN6_Hxt2p6_S	.	.	.	.	.	.	.	N	Y	A	F	F	F	V	S	R	M	V	I	G	F	G	F	G	L	A	S	V	A	S	P	T	L	I	A	E	L	S	F	P	T	Y	R	P	T	C	T	A	L
XltB_1127588_A	.	.	.	.	.	.	.	D	Y	A	M	L	T	V	A	R	L	I	G	G	V	G	I	G	M	L	S	M	V	A	P	L	Y	I	S	E	I	S	P	P	E	C	R	G	T	L	L	V	M
Q7SEB3_An25_Ncr	.	.	.	.	.	.	.	P	F	A	Q	L	F	V	G	R	V	V	M	G	I	G	N	G	M	N	T	S	T	I	P	T	Y	Q	A	E	C	S	K	T	S	N	R	G	L	L	I	C	I
J9Q9F3_Xut6_Sst	.	.	.	.	.	.	.	T	I	A	H	L	T	V	A	R	I	I	T	G	L	G	T	G	F	I	T	S	T	V	P	V	Y	Q	S	E	C	S	P	A	K	K	R	G	Q	L	I	M	M
50894_Str1_Tree	.	.	.	.	.	.	.	G	P	N	A	I	L	G	G	R	F	V	T	G	M	G	V	G	S	L	S	M	I	V	P	I	Y	N	S	E	V	A	P	P	E	V	R	G	A	L	V	A	L
AN0250_XtrD_Ani	.	.	.	.	.	.	.	S	S	S	N	I	L	G	G	R	F	V	T	G	M	G	V	G	S	L	S	M	S	V	P	M	Y	N	A	E	I	A	P	P	E	V	R	G	S	L	V	A	M
A3LY10_Xut1_Sst	.	.	.	.	.	.	.	N	Y	D	Y	I	L	G	G	R	F	V	V	G	I	G	V	G	I	L	S	M	V	V	P	L	Y	N	A	E	V	S	P	P	E	I	R	G	S	L	V	A	L
XltA_1169204_An	.	.	.	.	.	.	.	N	A	G	Y	V	F	A	G	R	F	V	T	G	L	G	V	G	N	L	S	M	I	V	P	L	Y	N	A	E	L	A	P	P	E	I	R	G	S	L	V	A	V
Str2_121482_Tre	.	.	.	.	.	.	.	.	I	G	M	L	F	G	G	R	A	V	A	G	L	A	V	G	M	L	T	M	I	V	P	M	Y	M	S	E	V	S	T	A	G	I	R	G	T	L	V	V	L
Q64L87_XylHP_Df	.	.	.	.	.	.	.	.	V	S	M	L	F	A	G	R	A	V	A	G	I	G	V	G	Q	L	T	M	V	V	P	M	Y	M	S	E	L	A	P	P	S	V	R	G	G	L	V	V	I
P15325_Emericel	.	.	.	.	.	.	.	G	L	G	L	I	Y	G	G	R	V	L	A	G	I	G	V	G	A	G	S	N	I	C	P	I	Y	I	S	E	M	A	P	P	A	I	R	G	R	L	V	G	V
A3LYX8_Qup2_Sst	.	.	.	.	.	.	.	G	L	G	A	I	Y	A	G	R	V	L	T	G	I	G	I	G	G	C	S	G	L	A	P	I	Y	I	S	E	S	S	P	A	L	I	R	G	K	L	V	G	M
Q8L6Z8_Arabidop	.	.	.	.	.	.	.	V	F	S	I	L	I	I	G	R	V	T	Y	G	M	G	I	G	L	T	M	H	A	A	P	M	Y	I	A	E	T	A	P	S	Q	I	R	G	R	M	I	S	L
Q8VZ80_Arabidop	.	.	.	.	.	.	.	N	Y	A	F	L	M	F	G	R	F	I	A	G	I	G	V	G	Y	A	L	M	I	A	P	V	Y	T	A	E	V	S	P	A	S	S	R	G	F	L	N	S	F
Q94AZ2_Arabidop	.	.	.	.	.	.	.	D	L	A	M	L	I	A	G	R	I	L	L	G	C	G	V	G	F	A	N	Q	A	V	P	L	F	L	S	E	I	A	P	T	R	I	R	G	G	L	N	I	L
Q8BFW9_Mus_musc	.	.	.	.	.	.	.	S	Y	T	L	L	I	M	G	R	V	A	I	G	V	S	I	S	L	S	S	I	A	T	C	V	Y	I	A	E	I	A	P	Q	H	R	R	G	L	L	V	S	L
Q7KWJ5_Plasmodi	.	.	.	.	.	.	.	H	F	H	T	I	L	F	A	R	L	L	S	G	F	G	I	G	L	V	T	V	S	V	P	M	Y	I	S	E	M	T	H	K	D	K	K	G	A	Y	G	V	M
P0AGF4_XylE_Eco	V	P	V	Y	L	A	G	Y	V	P	E	F	V	I	Y	R	I	I	G	G	I	G	V	G	L	A	S	M	L	S	P	M	Y	I	A	E	L	A	P	A	H	I	R	G	K	L	V	S	F
O44827_Caenorha	.	.	.	.	.	.	.	A	Y	P	M	V	I	L	G	R	L	I	I	G	L	N	C	G	F	S	S	A	L	V	P	M	F	L	T	E	I	S	P	N	N	L	R	G	M	L	G	S	L
P11166_Homo_sap	.	.	.	.	.	.	.	S	F	E	M	L	I	L	G	R	F	I	I	G	V	Y	C	G	L	T	T	G	F	V	P	M	Y	V	G	E	V	S	P	T	A	L	R	G	A	L	G	T	L
P11167_Rattus_n	.	.	.	.	.	.	.	S	F	E	M	L	I	L	G	R	F	I	I	G	V	Y	C	G	L	T	T	G	F	V	P	M	Y	V	G	E	V	S	P	T	A	L	R	G	A	L	G	T	L
P17809_Mus_musc	.	.	.	.	.	.	.	S	F	E	M	L	I	L	G	R	F	I	I	G	V	Y	C	G	L	T	T	G	F	V	P	M	Y	V	G	E	V	S	P	T	A	L	R	G	A	L	G	T	L
P14142_Mus_musc	.	.	.	.	.	.	.	S	Y	E	I	L	I	L	G	R	F	L	I	G	A	Y	S	G	L	T	S	G	L	V	P	M	Y	V	G	E	I	A	P	T	H	L	R	G	A	L	G	T	L
P19357_Rattus_n	.	.	.	.	.	.	.	S	Y	E	I	L	I	L	G	R	F	L	I	G	A	Y	S	G	L	T	S	G	L	V	P	M	Y	V	G	E	I	A	P	T	H	L	R	G	A	L	G	T	L
P14246_Mus_musc	.	.	.	.	.	.	.	A	H	A	L	I	I	A	G	R	S	V	S	G	L	Y	C	G	L	I	S	G	L	V	P	M	Y	I	G	E	I	A	P	T	T	L	R	G	A	L	G	T	L
P12336_Rattus_n	.	.	.	.	.	.	.	A	H	A	L	I	I	A	G	R	S	V	S	G	L	Y	C	G	L	I	S	G	L	V	P	M	Y	I	G	E	I	A	P	T	T	L	R	G	A	L	G	T	L
P11168_Homo_sap	.	.	.	.	.	.	.	S	H	I	L	I	I	A	G	R	S	I	S	G	L	Y	C	G	L	I	S	G	L	V	P	M	Y	I	G	E	I	A	P	T	A	L	R	G	A	L	G	T	F
P32037_Mus_musc	.	.	.	.	.	.	.	S	V	E	M	L	I	L	G	R	L	L	I	G	I	F	C	G	L	C	T	G	F	V	P	M	Y	I	G	E	V	S	P	T	A	L	R	G	A	F	G	T	L
Q07647_Rattus_n	.	.	.	.	.	.	.	S	V	E	M	L	I	L	G	R	L	I	I	G	I	F	C	G	L	C	T	G	F	V	P	M	Y	I	G	E	V	S	P	T	A	L	R	G	A	F	G	T	L
P43427_Rattus_n	.	.	.	.	.	.	.	S	F	E	I	I	I	A	S	R	L	L	V	G	I	C	A	G	I	S	S	N	V	V	P	M	Y	L	G	E	L	A	P	K	N	L	R	G	A	L	G	V	V
Q9JIF3_Mus_musc	.	.	.	.	.	.	.	D	V	W	M	L	L	G	G	R	L	L	T	G	L	A	C	G	V	A	S	L	V	A	P	V	Y	I	S	E	I	A	Y	P	A	V	R	G	L	L	G	S	C
Q8K4S3_Rattus_n	N	H	K	W	.	.	.	G	I	L	L	T	V	C	G	V	V	L	M	D	F	S	A	D	S	A	D	N	P	S	H	A	Y	M	M	D	V	C	G	P	V	D	Q	D	R	G	L	N	I
Conservation	0	0	0	0	0	0	0	4	4	3	5	6	5	5	8	9	5	7	5	9	6	6	6	9	4	5	7	4	5	5	9	7	7	5	7	9	5	7	8	5	3	6	9	9	5	7	5	5	5
Conservation_HMMxylT	0	0	0	0	0	0	0	1	4	3	4	7	4	5	8	10	4	8	5	10	6	7	8	10	4	5	8	5	5	5	9	7	8	4	7	10	4	7	8	5	3	7	10	9	5	8	7	4	4
gal2_Nr	215	216	217	218	219	220	221	222	223	224	225	226	227	228	229	230	231	232	233	234	235	.	.	.	.	.	.	.	.	.	.	.	.	.	.	.	.	.	.	.	.	.	.	.	.	.	.	.	.
xylE_Nr	168	169	170	171	172	173	174	175	176	177	178	179	180	181	182	183	184	185	186	187	188	189	190	191	.	.	.	.	.	.	.	.	.	.	.	.	.	.	.	.	.	.	.	.	.	.	.	.	.
alignment_Nr	301	302	303	304	305	306	307	308	309	310	311	312	313	314	315	316	317	318	319	320	321	322	323	324	325	326	327	328	329	330	331	332	333	334	335	336	337	338	339	340	341	342	343	344	345	346	347	348	349
P13181_Saccharo	Q	L	M	I	T	A	G	I	F	L	G	Y	C	T	N	Y	G	T	K	S	Y	.	.	.	.	.	.	.	.	.	.	.	.	.	.	.	.	.	.	.	.	.	.	.	.	.	.	.	.
P40886_Saccharo	Q	L	M	V	T	F	A	I	F	L	G	Y	C	T	N	Y	G	T	K	T	Y	.	.	.	.	.	.	.	.	.	.	.	.	.	.	.	.	.	.	.	.	.	.	.	.	.	.	.	.
P32465_Saccharo	Q	V	M	I	T	L	G	I	F	L	G	Y	C	T	N	F	G	T	K	N	Y	.	.	.	.	.	.	.	.	.	.	.	.	.	.	.	.	.	.	.	.	.	.	.	.	.	.	.	.
P32466_Saccharo	Q	L	M	I	T	L	G	I	F	L	G	Y	C	T	N	F	G	T	K	N	Y	.	.	.	.	.	.	.	.	.	.	.	.	.	.	.	.	.	.	.	.	.	.	.	.	.	.	.	.
P39003_Saccharo	Q	L	M	I	T	A	G	I	F	L	G	Y	C	T	N	F	G	T	K	N	Y	.	.	.	.	.	.	.	.	.	.	.	.	.	.	.	.	.	.	.	.	.	.	.	.	.	.	.	.
P39004_Saccharo	Q	L	M	I	T	A	G	I	F	L	G	Y	C	T	N	F	G	T	K	N	Y	.	.	.	.	.	.	.	.	.	.	.	.	.	.	.	.	.	.	.	.	.	.	.	.	.	.	.	.
P32467_Saccharo	Q	L	M	I	T	L	G	I	F	L	G	Y	C	T	N	Y	G	T	K	T	Y	.	.	.	.	.	.	.	.	.	.	.	.	.	.	.	.	.	.	.	.	.	.	.	.	.	.	.	.
P38695_Saccharo	Q	L	M	I	T	F	G	I	F	L	G	Y	C	T	N	F	G	T	K	N	Y	.	.	.	.	.	.	.	.	.	.	.	.	.	.	.	.	.	.	.	.	.	.	.	.	.	.	.	.
P54862_Saccharo	Q	L	M	G	T	M	G	I	F	L	G	Y	C	T	N	Y	G	T	K	N	Y	.	.	.	.	.	.	.	.	.	.	.	.	.	.	.	.	.	.	.	.	.	.	.	.	.	.	.	.
P40885_Saccharo	Q	L	M	C	T	M	G	I	F	L	G	Y	C	T	N	Y	G	T	K	N	Y	.	.	.	.	.	.	.	.	.	.	.	.	.	.	.	.	.	.	.	.	.	.	.	.	.	.	.	.
P39924_Saccharo	Q	L	N	M	T	F	G	I	F	L	G	Y	C	S	V	Y	G	T	R	K	Y	.	.	.	.	.	.	.	.	.	.	.	.	.	.	.	.	.	.	.	.	.	.	.	.	.	.	.	.
P53631_Saccharo	Q	L	N	M	T	F	G	I	F	L	G	Y	C	S	V	Y	G	T	R	K	Y	.	.	.	.	.	.	.	.	.	.	.	.	.	.	.	.	.	.	.	.	.	.	.	.	.	.	.	.
P54854_Saccharo	Q	L	N	M	T	F	G	I	F	L	G	Y	C	S	V	Y	G	T	R	K	Y	.	.	.	.	.	.	.	.	.	.	.	.	.	.	.	.	.	.	.	.	.	.	.	.	.	.	.	.
P47185_Saccharo	Q	L	N	M	T	F	G	I	F	L	G	Y	C	S	V	Y	G	T	R	K	Y	.	.	.	.	.	.	.	.	.	.	.	.	.	.	.	.	.	.	.	.	.	.	.	.	.	.	.	.
Q5B0S0_Emericel	Q	L	F	V	A	F	G	I	F	I	S	Y	I	I	N	Y	G	T	E	S	I	.	.	.	.	.	.	.	.	.	.	.	.	.	.	.	.	.	.	.	.	.	.	.	.	.	.	.	.
A5DPJ5_Mgt05196	Q	L	F	I	T	M	G	I	F	L	G	Y	C	T	T	Y	G	T	K	Q	Y	.	.	.	.	.	.	.	.	.	.	.	.	.	.	.	.	.	.	.	.	.	.	.	.	.	.	.	.
P10870_Saccharo	Q	W	A	I	T	W	G	L	L	V	S	S	A	V	S	Q	G	T	H	A	R	.	.	.	.	.	.	.	.	.	.	.	.	.	.	.	.	.	.	.	.	.	.	.	.	.	.	.	.
Q2MDH1_Gfx1_Cin	Q	L	C	I	T	L	G	I	F	L	G	Y	C	T	T	Y	G	T	K	T	Y	.	.	.	.	.	.	.	.	.	.	.	.	.	.	.	.	.	.	.	.	.	.	.	.	.	.	.	.
A5DPU2_Mgt05293	Q	L	F	I	T	L	G	I	F	L	G	Y	C	T	T	Y	G	T	K	T	Y	.	.	.	.	.	.	.	.	.	.	.	.	.	.	.	.	.	.	.	.	.	.	.	.	.	.	.	.
P23585_Saccharo	Q	L	M	I	T	L	G	I	F	L	G	Y	C	T	N	Y	G	T	K	D	Y	.	.	.	.	.	.	.	.	.	.	.	.	.	.	.	.	.	.	.	.	.	.	.	.	.	.	.	.
O94155_Sut1_Sst	Q	L	C	I	T	L	G	I	F	I	G	Y	C	V	T	Y	G	T	K	R	L	.	.	.	.	.	.	.	.	.	.	.	.	.	.	.	.	.	.	.	.	.	.	.	.	.	.	.	.
O94151_Sut2_Sst	Q	L	C	I	T	L	G	I	F	I	G	Y	C	V	T	Y	G	T	K	D	L	.	.	.	.	.	.	.	.	.	.	.	.	.	.	.	.	.	.	.	.	.	.	.	.	.	.	.	.
Q9UWF5_Sut3_Sst	Q	L	C	I	T	L	G	I	F	I	G	Y	C	V	T	Y	G	T	K	D	L	.	.	.	.	.	.	.	.	.	.	.	.	.	.	.	.	.	.	.	.	.	.	.	.	.	.	.	.
P43581_Saccharo	Q	L	M	I	T	L	G	I	F	L	G	Y	C	T	N	Y	G	T	K	K	Y	.	.	.	.	.	.	.	.	.	.	.	.	.	.	.	.	.	.	.	.	.	.	.	.	.	.	.	.
Str3_62380_Tree	Q	L	F	I	T	M	G	I	F	L	A	A	C	F	N	Y	G	T	V	K	H	Q	.	.	.	.	.	.	.	.	.	.	.	.	.	.	.	.	.	.	.	.	.	.	.	.	.	.	.
G1UB10_Candida_	Q	W	M	I	T	W	G	L	L	I	A	A	C	A	N	K	G	S	Q	G	R	.	.	.	.	.	.	.	.	.	.	.	.	.	.	.	.	.	.	.	.	.	.	.	.	.	.	.	.
Q2MEV7_Gxs1_Cin	Q	W	A	I	T	I	G	L	F	L	A	S	C	V	N	K	G	T	E	H	M	.	.	.	.	.	.	.	.	.	.	.	.	.	.	.	.	.	.	.	.	.	.	.	.	.	.	.	.
A3M0N3_Rgt2_Sst	Q	W	A	I	T	L	G	L	L	L	A	A	V	V	N	Q	G	T	H	N	R	.	.	.	.	.	.	.	.	.	.	.	.	.	.	.	.	.	.	.	.	.	.	.	.	.	.	.	.
Q6BTD8_2D01474_	Q	W	A	I	T	I	G	L	L	L	A	A	C	V	N	Q	G	T	H	N	R	.	.	.	.	.	.	.	.	.	.	.	.	.	.	.	.	.	.	.	.	.	.	.	.	.	.	.	.
A5DNP0_Mgt04891	Q	W	A	I	T	I	G	L	L	L	A	A	C	V	N	Q	G	T	K	N	R	.	.	.	.	.	.	.	.	.	.	.	.	.	.	.	.	.	.	.	.	.	.	.	.	.	.	.	.
1142882_Aniger_	Q	L	F	V	T	F	G	I	F	L	A	Y	L	I	N	L	G	T	N	T	L	.	.	.	.	.	.	.	.	.	.	.	.	.	.	.	.	.	.	.	.	.	.	.	.	.	.	.	.
1143598_Aniger_	Q	L	A	I	T	I	G	L	L	L	A	S	V	V	N	N	A	T	K	D	R	.	.	.	.	.	.	.	.	.	.	.	.	.	.	.	.	.	.	.	.	.	.	.	.	.	.	.	.
Q7S3Q4_An29.2_N	Q	L	A	I	T	I	G	L	L	L	A	S	I	V	N	N	A	T	H	N	M	.	.	.	.	.	.	.	.	.	.	.	.	.	.	.	.	.	.	.	.	.	.	.	.	.	.	.	.
O74849_Schizosa	Q	L	F	I	T	L	G	I	F	I	A	A	C	I	N	M	G	T	H	K	Y	T	.	.	.	.	.	.	.	.	.	.	.	.	.	.	.	.	.	.	.	.	.	.	.	.	.	.	.
G3XW52_MstA_114	Q	F	C	I	T	I	G	L	M	L	A	S	C	V	D	Y	G	T	E	N	R	.	.	.	.	.	.	.	.	.	.	.	.	.	.	.	.	.	.	.	.	.	.	.	.	.	.	.	.
Q0WWW9_At5g5925	E	L	F	I	V	L	G	I	L	L	G	F	S	V	G	S	F	Q	I	.	.	.	.	.	.	.	.	.	.	.	.	.	.	.	.	.	.	.	.	.	.	.	.	.	.	.	.	.	.
Q59TA4_Candida_	Q	F	F	V	T	L	G	I	M	I	M	F	Y	L	S	F	G	L	G	H	I	.	.	.	.	.	.	.	.	.	.	.	.	.	.	.	.	.	.	.	.	.	.	.	.	.	.	.	.
Q59TK2_Candida_	Q	F	F	V	T	L	G	I	M	I	M	F	Y	L	S	F	G	L	G	H	I	.	.	.	.	.	.	.	.	.	.	.	.	.	.	.	.	.	.	.	.	.	.	.	.	.	.	.	.
B5RT63_2C02530_	Q	F	S	V	T	L	G	I	L	I	M	F	Y	I	C	Y	G	L	N	F	I	.	.	.	.	.	.	.	.	.	.	.	.	.	.	.	.	.	.	.	.	.	.	.	.	.	.	.	.
A5DRF9_Mgt05860	Q	F	S	V	T	L	G	I	F	I	M	F	L	I	G	Y	G	C	S	K	I	.	.	.	.	.	.	.	.	.	.	.	.	.	.	.	.	.	.	.	.	.	.	.	.	.	.	.	.
XltC_1167504_A	Q	W	A	I	T	W	G	I	L	I	M	F	Y	V	S	Y	G	C	S	F	I	.	.	.	.	.	.	.	.	.	.	.	.	.	.	.	.	.	.	.	.	.	.	.	.	.	.	.	.
A3LUN6_Hxt2p6_S	N	V	F	W	Y	L	G	A	V	I	A	A	W	V	T	Y	G	T	R	T	I	.	.	.	.	.	.	.	.	.	.	.	.	.	.	.	.	.	.	.	.	.	.	.	.	.	.	.	.
XltB_1127588_A	E	L	F	I	V	L	G	I	V	I	s	Y	W	I	T	Y	G	T	R	Y	M	.	.	.	.	.	.	.	.	.	.	.	.	.	.	.	.	.	.	.	.	.	.	.	.	.	.	.	.
Q7SEB3_An25_Ncr	G	G	V	I	A	F	G	T	L	I	A	Y	W	I	D	Y	G	A	S	Y	G	.	.	.	.	.	.	.	.	.	.	.	.	.	.	.	.	.	.	.	.	.	.	.	.	.	.	.	.
J9Q9F3_Xut6_Sst	G	S	L	I	A	L	G	I	A	I	S	Y	W	I	D	F	G	F	Y	F	L	R	N	D	.	.	.	.	.	.	.	.	.	.	.	.	.	.	.	.	.	.	.	.	.	.	.	.	.
50894_Str1_Tree	Q	F	A	I	C	F	G	I	M	V	S	F	W	I	D	Y	G	T	N	Y	I	G	G	T	E	.	.	.	.	.	.	.	.	.	.	.	.	.	.	.	.	.	.	.	.	.	.	.	.
AN0250_XtrD_Ani	Q	L	A	I	T	F	G	I	M	V	S	F	W	I	N	Y	G	T	N	H	I	G	G	T	G	.	.	.	.	.	.	.	.	.	.	.	.	.	.	.	.	.	.	.	.	.	.	.	.
A3LY10_Xut1_Sst	Q	L	A	I	T	F	G	I	M	I	S	Y	W	I	T	Y	G	T	N	Y	I	G	G	T	G	.	.	.	.	.	.	.	.	.	.	.	.	.	.	.	.	.	.	.	.	.	.	.	.
XltA_1169204_An	Q	L	S	I	T	F	G	I	M	V	S	F	W	I	G	Y	G	T	N	Y	I	G	G	T	G	.	.	.	.	.	.	.	.	.	.	.	.	.	.	.	.	.	.	.	.	.	.	.	.
Str2_121482_Tre	Q	L	S	I	T	L	G	I	L	V	S	Y	W	L	E	Y	G	T	Q	Y	I	G	G	T	R	C	A	P	D	I	P	Y	S	G	G	T	A	E	K	P	T	F	N	P	Q	N	D	V	G
Q64L87_XylHP_Df	Q	L	S	I	T	I	G	I	L	I	S	F	W	I	N	Y	G	T	Q	F	I	G	G	T	K	C	A	P	G	R	N	Y	Q	G	D	.	.	.	.	.	V	F	D	P	Y	V	D	V	P
P15325_Emericel	E	L	G	W	Q	I	G	G	V	V	G	F	W	I	N	Y	G	V	D	E	T	L	.	.	.	.	.	.	.	.	.	.	.	.	.	.	.	.	.	.	.	.	.	.	.	.	.	.	.
A3LYX8_Qup2_Sst	E	M	S	W	Q	V	G	G	V	V	G	Y	W	I	N	Y	G	V	L	Q	N	I	.	.	.	.	.	.	.	.	.	.	.	.	.	.	.	.	.	.	.	.	.	.	.	.	.	.	.
Q8L6Z8_Arabidop	E	F	S	T	V	L	G	M	V	G	G	Y	G	I	G	S	L	W	I	T	V	.	.	.	.	.	.	.	.	.	.	.	.	.	.	.	.	.	.	.	.	.	.	.	.	.	.	.	.
Q8VZ80_Arabidop	E	V	F	I	N	A	G	I	M	L	G	Y	V	S	N	L	A	F	S	N	L	.	.	.	.	.	.	.	.	.	.	.	.	.	.	.	.	.	.	.	.	.	.	.	.	.	.	.	.
Q94AZ2_Arabidop	Q	L	N	V	T	I	G	I	L	F	A	N	L	V	N	Y	G	T	A	K	I	.	.	.	.	.	.	.	.	.	.	.	.	.	.	.	.	.	.	.	.	.	.	.	.	.	.	.	.
Q8BFW9_Mus_musc	E	L	M	I	V	T	G	I	L	F	A	Y	I	S	N	Y	A	F	A	N	I	.	.	.	.	.	.	.	.	.	.	.	.	.	.	.	.	.	.	.	.	.	.	.	.	.	.	.	.
Q7KWJ5_Plasmodi	Q	L	F	I	T	F	G	I	F	V	A	V	M	L	G	L	A	M	G	E	G	P	K	A	D	S	T	.	.	.	.	.	.	.	.	.	.	.	.	.	.	.	.	.	.	.	.	.	.
P0AGF4_XylE_Eco	Q	F	A	I	I	F	G	Q	L	L	V	Y	C	V	N	Y	F	I	A	R	S	G	D	A	.	.	.	.	.	.	.	.	.	.	.	.	.	.	.	.	.	.	.	.	.	.	.	.	.
O44827_Caenorha	Q	L	L	V	T	I	A	I	L	V	S	Q	I	F	G	L	P	H	L	L	G	.	.	.	.	.	.	.	.	.	.	.	.	.	.	.	.	.	.	.	.	.	.	.	.	.	.	.	.
P11166_Homo_sap	Q	L	G	I	V	V	G	I	L	I	A	Q	V	F	G	L	D	S	I	M	G	.	.	.	.	.	.	.	.	.	.	.	.	.	.	.	.	.	.	.	.	.	.	.	.	.	.	.	.
P11167_Rattus_n	Q	L	G	I	V	V	G	I	L	I	A	Q	V	F	G	L	D	S	I	M	G	.	.	.	.	.	.	.	.	.	.	.	.	.	.	.	.	.	.	.	.	.	.	.	.	.	.	.	.
P17809_Mus_musc	Q	L	G	I	V	V	G	I	L	I	A	Q	V	F	G	L	D	S	I	M	G	.	.	.	.	.	.	.	.	.	.	.	.	.	.	.	.	.	.	.	.	.	.	.	.	.	.	.	.
P14142_Mus_musc	Q	L	A	I	V	I	G	I	L	V	A	Q	V	L	G	L	E	S	M	L	G	.	.	.	.	.	.	.	.	.	.	.	.	.	.	.	.	.	.	.	.	.	.	.	.	.	.	.	.
P19357_Rattus_n	Q	L	A	I	V	I	G	I	L	V	A	Q	V	L	G	L	E	S	M	L	G	.	.	.	.	.	.	.	.	.	.	.	.	.	.	.	.	.	.	.	.	.	.	.	.	.	.	.	.
P14246_Mus_musc	Q	L	A	L	V	T	G	I	L	I	S	Q	I	A	G	L	S	F	I	L	G	.	.	.	.	.	.	.	.	.	.	.	.	.	.	.	.	.	.	.	.	.	.	.	.	.	.	.	.
P12336_Rattus_n	Q	L	A	L	V	T	G	I	L	I	S	Q	I	A	G	L	S	F	I	L	G	.	.	.	.	.	.	.	.	.	.	.	.	.	.	.	.	.	.	.	.	.	.	.	.	.	.	.	.
P11168_Homo_sap	Q	L	A	I	V	T	G	I	L	I	S	Q	I	I	G	L	E	F	I	L	G	.	.	.	.	.	.	.	.	.	.	.	.	.	.	.	.	.	.	.	.	.	.	.	.	.	.	.	.
P32037_Mus_musc	Q	L	G	I	V	V	G	I	L	V	A	Q	I	F	G	L	D	F	I	L	G	.	.	.	.	.	.	.	.	.	.	.	.	.	.	.	.	.	.	.	.	.	.	.	.	.	.	.	.
Q07647_Rattus_n	Q	L	G	I	V	V	G	I	L	V	A	Q	V	F	G	L	D	F	I	L	G	.	.	.	.	.	.	.	.	.	.	.	.	.	.	.	.	.	.	.	.	.	.	.	.	.	.	.	.
P43427_Rattus_n	Q	L	F	I	T	V	G	I	L	V	A	Q	L	F	G	L	R	S	V	L	A	.	.	.	.	.	.	.	.	.	.	.	.	.	.	.	.	.	.	.	.	.	.	.	.	.	.	.	.
Q9JIF3_Mus_musc	Q	L	M	V	V	T	G	I	L	L	A	Y	V	A	G	W	V	L	.	.	.	.	.	.	.	.	.	.	.	.	.	.	.	.	.	.	.	.	.	.	.	.	.	.	.	.	.	.	.
Q8K4S3_Rattus_n	A	L	M	A	G	L	G	G	G	F	G	Y	V	V	G	G	I	H	W	D	K	T	S	.	.	.	.	.	.	.	.	.	.	.	.	.	.	.	.	.	.	.	.	.	.	.	.	.	.
Conservation	8	6	4	7	6	5	9	8	6	7	6	5	4	5	5	5	6	5	3	3	3	0	0	0	0	0	0	0	0	0	0	0	0	0	0	0	0	0	0	0	0	0	0	0	0	0	0	0	0
Conservation_HMMxylT	7	5	4	8	6	7	10	6	6	8	5	5	4	8	5	6	8	6	4	3	3	0	0	0	0	0	0	0	0	0	0	0	0	0	0	0	0	0	0	0	0	0	0	0	0	0	0	0	0
gal2_Nr	.	.	.	.	.	236	237	238	239	240	241	242	243	244	245	246	247	248	249	250	251	252	253	254	.	.	255	256	257	258	259	260	261	262	.	263	264	265	266	.	.	.	.	.	.	.	.	.	.
xylE_Nr	.	.	.	192	193	194	195	196	197	198	199	200	201	202	203	204	205	206	207	208	209	210	211	212	.	.	213	214	215	216	217	218	219	220	.	221	222	223	224	.	.	.	.	.	.	.	.	.	.
alignment_Nr	351	352	353	354	355	356	357	358	359	360	361	362	363	364	365	366	367	368	369	370	371	372	373	374	375	376	377	378	379	380	381	382	383	384	385	386	387	388	389	390	391	392	393	394	395	396	397	398	399
P13181_Saccharo	.	.	.	.	.	S	N	S	V	Q	W	R	V	P	L	G	L	C	F	A	W	S	L	F	.	.	M	I	G	A	L	T	L	V	.	P	E	S	P	.	.	.	.	.	.	.	.	.	.
P40886_Saccharo	.	.	.	.	.	S	N	S	V	Q	W	R	V	P	L	G	L	C	F	A	W	A	I	I	.	.	M	I	G	G	M	T	F	V	.	P	E	S	P	.	.	.	.	.	.	.	.	.	.
P32465_Saccharo	.	.	.	.	.	S	N	S	V	Q	W	R	V	P	L	G	L	C	F	A	W	A	L	F	.	.	M	I	G	G	M	M	F	V	.	P	E	S	P	.	.	.	.	.	.	.	.	.	.
P32466_Saccharo	.	.	.	.	.	S	N	S	V	Q	W	R	V	P	L	G	L	C	F	A	W	A	L	F	.	.	M	I	G	G	M	T	F	V	.	P	E	S	P	.	.	.	.	.	.	.	.	.	.
P39003_Saccharo	.	.	.	.	.	S	N	S	V	Q	W	R	V	P	L	G	L	C	F	A	W	A	L	F	.	.	M	I	G	G	M	T	F	V	.	P	E	S	P	.	.	.	.	.	.	.	.	.	.
P39004_Saccharo	.	.	.	.	.	S	N	S	V	Q	W	R	V	P	L	G	L	C	F	A	W	A	L	F	.	.	M	I	G	G	M	T	F	V	.	P	E	S	P	.	.	.	.	.	.	.	.	.	.
P32467_Saccharo	.	.	.	.	.	T	N	S	V	Q	W	R	V	P	L	G	L	G	F	A	W	A	L	F	.	.	M	I	G	G	M	T	F	V	.	P	E	S	P	.	.	.	.	.	.	.	.	.	.
P38695_Saccharo	.	.	.	.	.	S	N	S	V	Q	W	R	V	P	L	G	L	C	F	A	W	S	I	F	.	.	M	I	V	G	M	T	F	V	.	P	E	S	P	.	.	.	.	.	.	.	.	.	.
P54862_Saccharo	.	.	.	.	.	H	N	A	T	Q	W	R	V	G	L	G	L	C	F	A	W	A	T	F	.	.	M	V	S	G	M	M	F	V	.	P	E	S	P	.	.	.	.	.	.	.	.	.	.
P40885_Saccharo	.	.	.	.	.	H	N	A	T	Q	W	R	V	G	L	G	L	C	F	A	W	T	T	F	.	.	M	V	S	G	M	M	F	V	.	P	E	S	P	.	.	.	.	.	.	.	.	.	.
P39924_Saccharo	.	.	.	.	.	D	N	T	A	Q	W	R	V	P	L	G	L	C	F	L	W	A	L	I	.	.	I	I	I	G	M	L	L	V	.	P	E	S	P	.	.	.	.	.	.	.	.	.	.
P53631_Saccharo	.	.	.	.	.	D	N	T	A	Q	W	R	V	P	L	G	L	C	F	L	W	T	L	I	.	.	I	I	I	G	M	L	L	V	.	P	E	S	P	.	.	.	.	.	.	.	.	.	.
P54854_Saccharo	.	.	.	.	.	S	N	T	A	Q	W	R	I	P	V	G	L	C	F	L	W	A	L	I	.	.	I	I	V	G	M	L	L	V	.	P	E	S	P	.	.	.	.	.	.	.	.	.	.
P47185_Saccharo	.	.	.	.	.	S	N	T	A	Q	W	R	I	P	V	G	L	C	F	L	W	A	L	I	.	.	I	I	V	G	M	L	L	V	.	P	E	S	P	.	.	.	.	.	.	.	.	.	.
Q5B0S0_Emericel	.	.	.	.	.	Q	S	T	A	S	W	R	I	T	M	G	I	G	F	A	W	P	L	I	.	.	L	G	L	G	A	L	F	L	.	P	E	S	P	.	.	.	.	.	.	.	.	.	.
A5DPJ5_Mgt05196	.	.	.	.	.	D	D	A	R	Q	W	R	I	P	L	G	L	C	F	A	W	A	A	L	.	.	L	V	G	G	M	L	A	M	.	P	E	S	P	.	.	.	.	.	.	.	.	.	.
P10870_Saccharo	.	.	.	.	.	N	D	A	S	S	Y	R	I	P	I	G	L	Q	Y	V	W	S	S	F	.	.	L	A	I	G	M	F	F	L	.	P	E	S	P	.	.	.	.	.	.	.	.	.	.
Q2MDH1_Gfx1_Cin	.	.	.	.	.	T	D	S	R	Q	W	R	I	P	L	G	L	C	F	A	W	A	I	L	.	.	L	V	V	G	M	L	N	M	.	P	E	S	P	.	.	.	.	.	.	.	.	.	.
A5DPU2_Mgt05293	.	.	.	.	.	D	D	S	R	Q	W	R	I	P	L	G	L	C	F	A	W	A	I	L	.	.	L	V	S	G	M	L	L	M	.	P	E	S	P	.	.	.	.	.	.	.	.	.	.
P23585_Saccharo	.	.	.	.	.	S	N	S	V	Q	W	R	V	P	L	G	L	N	F	A	F	A	I	F	.	.	M	I	A	G	M	L	M	V	.	P	E	S	P	.	.	.	.	.	.	.	.	.	.
O94155_Sut1_Sst	.	.	.	.	.	S	D	S	R	Q	W	R	V	P	L	G	L	C	F	L	W	A	I	F	.	.	L	V	V	G	M	L	A	M	.	P	E	S	P	.	.	.	.	.	.	.	.	.	.
O94151_Sut2_Sst	.	.	.	.	.	N	D	S	R	Q	W	R	V	P	L	G	L	C	F	L	W	A	I	F	.	.	L	V	V	G	M	L	A	M	.	P	E	S	P	.	.	.	.	.	.	.	.	.	.
Q9UWF5_Sut3_Sst	.	.	.	.	.	N	D	S	R	Q	W	R	V	P	L	G	L	C	F	L	W	A	I	F	.	.	L	V	V	G	M	L	A	M	.	P	E	S	P	.	.	.	.	.	.	.	.	.	.
P43581_Saccharo	.	.	.	.	.	S	N	S	I	Q	W	R	V	P	L	G	L	C	F	A	W	A	I	F	.	.	M	V	I	G	M	V	M	V	.	P	E	S	P	.	.	.	.	.	.	.	.	.	.
Str3_62380_Tree	.	.	.	.	A	D	S	S	A	S	W	R	I	V	I	G	L	G	W	I	W	T	L	V	.	.	L	G	F	G	I	L	L	F	.	P	E	T	P	.	.	.	.	.	.	.	.	.	.
G1UB10_Candida_	.	.	.	.	.	K	D	S	G	S	Y	R	I	P	I	G	I	Q	F	L	W	A	L	I	.	.	L	G	I	G	F	L	F	L	.	P	E	T	P	.	.	.	.	.	.	.	.	.	.
Q2MEV7_Gxs1_Cin	.	.	.	.	.	T	N	S	G	S	Y	R	I	P	L	A	I	Q	C	L	W	G	L	I	.	.	L	G	I	G	M	I	F	L	.	P	E	T	P	.	.	.	.	.	.	.	.	.	.
A3M0N3_Rgt2_Sst	.	.	.	.	.	N	D	S	G	S	Y	R	I	P	I	A	I	Q	F	L	W	A	L	I	.	.	L	G	G	G	M	C	L	L	.	P	E	T	P	.	.	.	.	.	.	.	.	.	.
Q6BTD8_2D01474_	.	.	.	.	.	N	D	S	G	S	Y	R	I	P	I	A	V	Q	L	L	W	S	L	I	.	.	L	G	T	G	M	I	F	L	.	P	D	T	P	.	.	.	.	.	.	.	.	.	.
A5DNP0_Mgt04891	.	.	.	.	.	N	D	S	G	S	Y	R	I	P	I	S	I	Q	F	L	W	S	L	I	.	.	L	G	I	G	M	I	L	L	.	P	E	S	P	.	.	.	.	.	.	.	.	.	.
1142882_Aniger_	.	.	.	.	.	E	G	T	A	Q	W	R	I	T	L	G	L	T	F	L	F	A	I	V	.	.	L	G	G	G	M	A	F	F	.	P	E	S	P	.	.	.	.	.	.	.	.	.	.
1143598_Aniger_	.	.	.	.	.	M	D	T	G	C	Y	R	I	P	V	A	V	Q	F	A	W	A	I	I	.	.	L	V	V	G	M	S	V	L	.	P	E	T	P	.	.	.	.	.	.	.	.	.	.
Q7S3Q4_An29.2_N	.	.	.	.	.	Q	N	T	G	C	Y	R	I	P	I	A	V	Q	F	A	W	A	I	I	.	.	L	I	V	G	M	I	I	L	.	P	E	T	P	.	.	.	.	.	.	.	.	.	.
O74849_Schizosa	.	.	.	.	T	H	P	E	A	Q	W	R	V	P	I	G	I	N	L	L	W	G	I	L	.	.	M	F	F	G	M	L	F	L	.	P	E	S	P	.	.	.	.	.	.	.	.	.	.
G3XW52_MstA_114	.	.	.	.	.	L	D	S	G	S	Y	R	I	P	I	G	L	Q	L	A	W	A	L	I	.	.	L	G	G	G	L	L	C	L	.	P	E	S	P	.	.	.	.	.	.	.	.	.	.
Q0WWW9_At5g5925	.	.	.	.	.	D	V	V	G	G	W	R	Y	M	Y	G	F	G	T	P	V	A	L	L	.	.	M	G	L	G	M	W	S	L	.	P	A	S	P	.	.	.	.	.	.	.	.	.	.
Q59TA4_Candida_	.	.	.	.	.	N	G	V	A	S	F	R	I	A	W	G	L	Q	I	V	P	G	L	C	.	.	L	F	L	G	C	F	F	I	.	P	E	S	P	.	.	.	.	.	.	.	.	.	.
Q59TK2_Candida_	.	.	.	.	.	N	G	V	A	S	F	R	I	A	W	G	L	Q	I	V	P	G	L	C	.	.	L	F	L	G	C	F	F	I	.	P	E	S	P	.	.	.	.	.	.	.	.	.	.
B5RT63_2C02530_	.	.	.	.	.	N	G	V	A	S	F	R	V	A	W	G	L	Q	I	I	P	G	L	V	.	.	L	I	L	G	C	F	F	I	.	P	E	S	P	.	.	.	.	.	.	.	.	.	.
A5DRF9_Mgt05860	.	.	.	.	.	D	A	V	G	S	F	R	I	P	W	G	V	Q	I	V	P	G	L	F	.	.	L	L	L	G	C	F	F	I	.	P	E	S	P	.	.	.	.	.	.	.	.	.	.
XltC_1167504_A	.	.	.	.	.	K	G	T	A	A	F	R	I	P	W	G	L	Q	M	I	P	A	V	L	.	.	L	F	L	G	M	M	L	L	.	P	E	S	P	.	.	.	.	.	.	.	.	.	.
A3LUN6_Hxt2p6_S	.	.	.	.	.	V	S	A	Y	S	W	R	I	P	S	Y	L	Q	G	L	L	P	L	V	.	.	Q	V	C	L	V	W	W	V	.	P	E	S	P	.	.	.	.	.	.	.	.	.	.
XltB_1127588_A	.	.	.	.	.	S	G	E	W	A	W	R	L	P	F	L	L	Q	L	I	P	G	F	I	.	.	L	M	A	G	V	I	V	L	.	P	F	S	P	.	.	.	.	.	.	.	.	.	.
Q7SEB3_An25_Ncr	.	.	.	.	.	P	D	D	L	V	W	R	F	P	I	A	F	Q	L	L	F	A	I	F	.	.	I	C	V	P	M	F	Y	L	.	P	E	S	P	.	.	.	.	.	.	.	.	.	.
J9Q9F3_Xut6_Sst	.	.	.	G	L	H	S	S	A	S	W	R	A	P	I	A	L	Q	C	V	F	A	V	L	.	.	L	I	S	T	V	F	F	F	.	P	E	S	P	.	.	.	.	.	.	.	.	.	.
50894_Str1_Tree	.	.	L	G	K	Q	S	E	A	A	W	L	V	P	V	C	L	Q	I	A	P	C	L	F	.	.	L	L	V	G	M	L	F	M	.	P	F	S	P	.	.	.	.	.	.	.	.	.	.
AN0250_XtrD_Ani	.	.	.	E	T	Q	K	D	T	A	W	L	L	P	L	A	L	Q	L	V	P	A	V	I	.	.	L	G	V	G	M	I	F	M	.	P	F	S	P	.	.	.	.	.	.	.	.	.	.
A3LY10_Xut1_Sst	.	.	.	S	G	Q	S	K	A	S	W	L	V	P	I	C	I	Q	L	V	P	A	L	L	.	.	L	G	V	G	I	F	F	M	.	P	E	S	P	.	.	.	.	.	.	.	.	.	.
XltA_1169204_An	.	.	.	D	G	Q	S	I	A	A	W	E	V	P	V	C	I	Q	V	L	P	A	L	I	.	.	L	A	A	G	M	V	L	F	M	P	Q	S	P	.	.	.	.	.	.	.	.	.	.
Str2_121482_Tre	D	G	C	T	G	Q	S	Q	A	A	W	R	I	P	F	A	L	Q	I	V	P	A	L	V	.	.	L	G	I	G	M	I	F	Y	.	P	E	S	P	.	.	.	.	.	.	.	.	.	.
Q64L87_XylHP_Df	Q	G	C	N	G	Q	Q	D	A	S	W	R	I	P	F	G	L	Q	I	A	P	A	F	L	.	.	L	G	I	G	M	T	F	F	.	P	R	S	P	.	.	.	.	.	.	.	.	.	.
P15325_Emericel	.	.	.	.	A	P	S	H	K	Q	W	I	I	P	F	A	V	Q	L	I	P	A	G	L	.	.	L	I	I	G	A	L	L	I	.	R	E	S	P	.	.	.	.	.	.	.	.	.	.
A3LYX8_Qup2_Sst	.	.	.	.	P	D	S	R	K	Q	W	L	I	P	F	A	I	Q	L	V	P	S	G	M	.	.	F	W	A	G	S	F	L	I	.	P	E	S	P	.	.	.	.	.	.	.	.	.	.
Q8L6Z8_Arabidop	.	.	.	.	.	.	.	I	S	G	W	R	Y	M	Y	A	T	I	L	P	F	P	V	I	.	.	M	G	T	G	M	C	W	L	.	P	A	S	P	.	.	.	.	.	.	.	.	.	.
Q8VZ80_Arabidop	.	.	.	.	.	P	L	K	V	G	W	R	L	M	L	G	I	G	A	V	P	S	V	I	.	.	L	A	I	G	V	L	A	M	.	P	E	S	P	.	.	.	.	.	.	.	.	.	.
Q94AZ2_Arabidop	.	.	.	.	.	K	G	G	W	G	W	R	L	S	L	G	L	A	G	I	P	A	L	L	.	.	L	T	V	G	A	L	L	V	.	T	E	T	P	.	.	.	.	.	.	.	.	.	.
Q8BFW9_Mus_musc	.	.	.	.	.	.	.	S	N	G	W	K	Y	M	F	G	L	V	I	P	L	G	V	L	.	.	Q	A	I	A	M	Y	F	L	.	P	P	S	P	.	.	.	.	.	.	.	.	.	.
Q7KWJ5_Plasmodi	E	P	L	T	S	F	A	K	L	W	W	R	L	M	F	L	F	P	S	V	I	S	L	I	G	I	L	A	L	V	V	F	F	K	.	E	E	T	P	.	.	.	.	.	.	.	.	.	.
P0AGF4_XylE_Eco	.	.	.	S	W	L	N	T	D	G	W	R	Y	M	F	A	S	E	C	I	P	A	L	L	.	.	F	L	M	L	L	Y	T	V	.	P	E	S	P	.	.	.	.	.	.	.	.	.	.
O44827_Caenorha	.	.	.	.	.	.	T	G	D	R	W	P	L	I	F	A	F	T	V	V	P	A	V	L	.	.	Q	L	A	L	L	M	L	C	.	P	E	S	P	.	.	.	.	.	.	.	.	.	.
P11166_Homo_sap	.	.	.	.	.	.	N	K	D	L	W	P	L	L	L	S	I	I	F	I	P	A	L	L	.	.	Q	C	I	V	L	P	F	C	.	P	E	S	P	.	.	.	.	.	.	.	.	.	.
P11167_Rattus_n	.	.	.	.	.	.	N	A	D	L	W	P	L	L	L	S	V	I	F	I	P	A	L	L	.	.	Q	C	I	L	L	P	F	C	.	P	E	S	P	.	.	.	.	.	.	.	.	.	.
P17809_Mus_musc	.	.	.	.	.	.	N	A	D	L	W	P	L	L	L	S	V	I	F	I	P	A	L	L	.	.	Q	C	I	L	L	P	F	C	.	P	E	S	P	.	.	.	.	.	.	.	.	.	.
P14142_Mus_musc	.	.	.	.	.	.	T	A	T	L	W	P	L	L	L	A	L	T	V	L	P	A	L	L	.	.	Q	L	I	L	L	P	F	C	.	P	E	S	P	.	.	.	.	.	.	.	.	.	.
P19357_Rattus_n	.	.	.	.	.	.	T	A	T	L	W	P	L	L	L	A	I	T	V	L	P	A	L	L	.	.	Q	L	L	L	L	P	F	C	.	P	E	S	P	.	.	.	.	.	.	.	.	.	.
P14246_Mus_musc	.	.	.	.	.	.	N	Q	D	H	W	H	I	L	L	G	L	S	A	V	P	A	L	L	.	.	Q	C	L	L	L	L	F	C	.	P	E	S	P	.	.	.	.	.	.	.	.	.	.
P12336_Rattus_n	.	.	.	.	.	.	N	Q	D	Y	W	H	I	L	L	G	L	S	A	V	P	A	L	L	.	.	Q	C	L	L	L	L	F	C	.	P	E	S	P	.	.	.	.	.	.	.	.	.	.
P11168_Homo_sap	.	.	.	.	.	.	N	Y	D	L	W	H	I	L	L	G	L	S	G	V	R	A	I	L	.	.	Q	S	L	L	L	F	F	C	.	P	E	S	P	.	.	.	.	.	.	.	.	.	.
P32037_Mus_musc	.	.	.	.	.	.	S	E	E	L	W	P	G	L	L	G	L	T	I	I	P	A	I	L	.	.	Q	S	A	A	L	P	F	C	.	P	E	S	P	.	.	.	.	.	.	.	.	.	.
Q07647_Rattus_n	.	.	.	.	.	.	S	E	E	L	W	P	G	L	L	G	L	T	I	I	P	A	I	L	.	.	Q	S	A	A	L	P	F	C	.	P	E	S	P	.	.	.	.	.	.	.	.	.	.
P43427_Rattus_n	.	.	.	.	.	.	S	E	E	G	W	P	I	L	L	G	L	T	G	V	P	A	G	L	.	.	Q	L	L	L	L	P	F	F	.	P	E	S	P	.	.	.	.	.	.	.	.	.	.
Q9JIF3_Mus_musc	.	.	.	.	.	.	.	.	.	E	W	R	W	L	A	V	L	G	C	V	P	P	T	L	.	.	M	L	L	L	M	C	Y	M	.	P	E	T	P	.	.	.	.	.	.	.	.	.	.
Q8K4S3_Rattus_n	.	.	.	.	F	G	R	A	L	G	G	Q	L	R	V	I	Y	I	F	T	A	I	T	L	S	V	T	T	V	F	T	L	V	S	I	P	E	R	P	L	R	P	L	G	E	K	R	T	A
Conservation	0	0	0	0	0	2	4	5	3	4	7	6	7	5	6	6	7	3	5	6	4	7	6	6	0	0	6	4	5	6	7	4	5	5	0	9	8	8	10	0	0	0	0	0	0	0	0	0	0
Conservation_HMMxylT	0	0	0	0	0	3	5	5	4	5	7	7	7	8	5	5	7	5	5	6	4	7	7	6	0	0	8	4	5	7	7	5	4	7	0	10	7	8	10	0	0	0	0	0	0	0	0	0	0
gal2_Nr	.	.	.	.	.	.	.	.	.	.	267	268	269	270	271	272	273	274	.	.	.	.	.	.	.	.	.	275	276	277	278	279	280	281	282	283	284	285	286	287	.	.	.	.	288	289	290	291	292
xylE_Nr	.	.	.	.	.	.	.	.	.	.	225	226	227	228	229	230	231	232	.	.	.	.	.	.	.	.	.	233	234	235	236	237	238	239	240	241	242	243	244	.	.	.	.	.	.	.	.	245	246
alignment_Nr	401	402	403	404	405	406	407	408	409	410	411	412	413	414	415	416	417	418	419	420	421	422	423	424	425	426	427	428	429	430	431	432	433	434	435	436	437	438	439	440	441	442	443	444	445	446	447	448	449
P13181_Saccharo	.	.	.	.	.	.	.	.	.	.	R	Y	L	C	E	V	N	K	.	.	.	.	.	.	.	.	.	V	E	D	A	K	R	S	I	A	K	S	N	K	.	.	.	.	V	S	P	E	D
P40886_Saccharo	.	.	.	.	.	.	.	.	.	.	R	F	L	V	Q	V	G	K	.	.	.	.	.	.	.	.	.	I	E	Q	A	K	A	S	F	A	K	S	N	K	.	.	.	.	L	S	V	D	D
P32465_Saccharo	.	.	.	.	.	.	.	.	.	.	R	Y	L	V	E	A	G	R	.	.	.	.	.	.	.	.	.	I	D	E	A	R	A	S	L	A	K	V	N	K	.	.	.	.	C	P	P	D	H
P32466_Saccharo	.	.	.	.	.	.	.	.	.	.	R	Y	L	V	E	A	G	Q	.	.	.	.	.	.	.	.	.	I	D	E	A	R	A	S	L	S	K	V	N	K	.	.	.	.	V	A	P	D	H
P39003_Saccharo	.	.	.	.	.	.	.	.	.	.	R	Y	L	A	E	V	G	K	.	.	.	.	.	.	.	.	.	I	E	E	A	K	R	S	I	A	V	S	N	K	.	.	.	.	V	A	V	D	D
P39004_Saccharo	.	.	.	.	.	.	.	.	.	.	R	Y	L	A	E	V	G	K	.	.	.	.	.	.	.	.	.	I	E	E	A	K	R	S	I	A	V	S	N	K	.	.	.	.	V	A	V	D	D
P32467_Saccharo	.	.	.	.	.	.	.	.	.	.	R	Y	L	V	E	V	G	K	.	.	.	.	.	.	.	.	.	I	E	E	A	K	R	S	I	A	L	S	N	K	.	.	.	.	V	S	A	D	D
P38695_Saccharo	.	.	.	.	.	.	.	.	.	.	R	Y	L	V	E	V	G	K	.	.	.	.	.	.	.	.	.	I	E	E	A	K	R	S	L	A	R	A	N	K	.	.	.	.	T	T	E	D	S
P54862_Saccharo	.	.	.	.	.	.	.	.	.	.	R	Y	L	I	E	V	G	K	.	.	.	.	.	.	.	.	.	D	E	E	A	K	R	S	L	S	K	S	N	K	.	.	.	.	V	S	V	D	D
P40885_Saccharo	.	.	.	.	.	.	.	.	.	.	R	Y	L	I	E	V	G	K	.	.	.	.	.	.	.	.	.	D	E	E	A	K	R	S	L	S	K	S	N	K	.	.	.	.	V	S	V	D	D
P39924_Saccharo	.	.	.	.	.	.	.	.	.	.	R	Y	L	I	E	C	E	R	.	.	.	.	.	.	.	.	.	H	E	E	A	R	A	S	I	A	K	I	N	K	.	.	.	.	V	S	P	E	D
P53631_Saccharo	.	.	.	.	.	.	.	.	.	.	R	Y	L	I	E	C	E	R	.	.	.	.	.	.	.	.	.	H	E	E	A	R	A	S	I	A	K	I	N	K	.	.	.	.	V	S	P	E	D
P54854_Saccharo	.	.	.	.	.	.	.	.	.	.	R	Y	L	I	E	C	E	R	.	.	.	.	.	.	.	.	.	H	E	E	A	C	V	S	I	A	K	I	N	K	.	.	.	.	V	S	P	E	D
P47185_Saccharo	.	.	.	.	.	.	.	.	.	.	R	Y	L	I	E	C	E	R	.	.	.	.	.	.	.	.	.	H	E	E	A	C	V	S	I	A	K	I	D	K	.	.	.	.	V	S	P	E	D
Q5B0S0_Emericel	.	.	.	.	.	.	.	.	.	.	R	Y	A	Y	R	L	G	R	.	.	.	.	.	.	.	.	.	I	D	E	A	R	K	V	M	A	K	L	Y	G	.	.	.	.	V	E	V	N	H
A5DPJ5_Mgt05196	.	.	.	.	.	.	.	.	.	.	R	Y	L	I	E	K	N	K	.	.	.	.	.	.	.	.	.	I	D	E	A	K	K	S	L	A	K	S	N	K	.	.	.	.	V	H	V	D	D
P10870_Saccharo	.	.	.	.	.	.	.	.	.	.	R	Y	Y	V	L	K	D	K	.	.	.	.	.	.	.	.	.	L	D	E	A	A	K	S	L	S	F	L	R	G	.	.	.	.	V	P	V	H	D
Q2MDH1_Gfx1_Cin	.	.	.	.	.	.	.	.	.	.	R	Y	L	V	E	K	H	R	.	.	.	.	.	.	.	.	.	I	D	E	A	K	R	S	I	A	R	S	N	K	.	.	.	.	I	P	E	E	D
A5DPU2_Mgt05293	.	.	.	.	.	.	.	.	.	.	R	Y	L	I	E	K	N	K	.	.	.	.	.	.	.	.	.	I	E	E	A	K	K	S	I	A	R	S	N	S	.	.	.	.	T	T	P	D	N
P23585_Saccharo	.	.	.	.	.	.	.	.	.	.	R	F	L	V	E	K	G	R	.	.	.	.	.	.	.	.	.	Y	E	D	A	K	R	S	L	A	K	S	N	K	.	.	.	.	V	T	I	E	D
O94155_Sut1_Sst	.	.	.	.	.	.	.	.	.	.	R	Y	L	V	E	K	K	R	.	.	.	.	.	.	.	.	.	I	E	D	A	K	K	S	V	A	R	S	N	K	.	.	.	.	L	S	P	E	D
O94151_Sut2_Sst	.	.	.	.	.	.	.	.	.	.	R	F	L	I	E	K	K	R	.	.	.	.	.	.	.	.	.	I	E	E	A	K	K	S	L	A	R	S	N	K	.	.	.	.	L	S	P	E	D
Q9UWF5_Sut3_Sst	.	.	.	.	.	.	.	.	.	.	R	F	L	I	E	K	K	R	.	.	.	.	.	.	.	.	.	I	E	E	A	K	K	S	L	A	R	S	N	K	.	.	.	.	L	S	P	E	D
P43581_Saccharo	.	.	.	.	.	.	.	.	.	.	R	Y	L	V	E	K	G	K	.	.	.	.	.	.	.	.	.	Y	E	E	A	R	R	S	L	A	K	S	N	K	.	.	.	.	V	T	V	T	D
Str3_62380_Tree	.	.	.	.	.	.	.	.	.	.	R	Y	D	F	R	H	G	H	.	.	.	.	.	.	.	.	.	E	E	R	A	K	Q	T	I	C	R	V	Y	G	.	.	.	.	A	T	E	N	H
G1UB10_Candida_	.	.	.	.	.	.	.	.	.	.	R	Y	W	V	S	K	S	E	.	.	.	.	.	.	.	.	.	E	T	K	A	K	D	S	L	R	R	I	R	N	.	.	.	.	L	P	V	D	H
Q2MEV7_Gxs1_Cin	.	.	.	.	.	.	.	.	.	.	R	F	W	I	S	K	G	N	.	.	.	.	.	.	.	.	.	Q	E	K	A	A	E	S	L	A	R	L	R	K	.	.	.	.	L	P	I	D	H
A3M0N3_Rgt2_Sst	.	.	.	.	.	.	.	.	.	.	R	F	W	V	S	K	G	D	.	.	.	.	.	.	.	.	.	N	D	R	A	K	D	S	L	R	R	L	R	K	.	.	.	.	L	P	L	D	H
Q6BTD8_2D01474_	.	.	.	.	.	.	.	.	.	.	R	F	W	I	H	K	G	N	.	.	.	.	.	.	.	.	.	E	S	E	A	K	K	S	L	K	I	L	R	K	.	.	.	.	L	P	L	D	H
A5DNP0_Mgt04891	.	.	.	.	.	.	.	.	.	.	R	F	Y	I	H	V	G	K	.	.	.	.	.	.	.	.	.	D	D	K	A	K	D	S	L	R	R	L	R	K	.	.	.	.	L	P	I	D	H
1142882_Aniger_	.	.	.	.	.	.	.	.	.	.	R	F	D	F	R	H	G	R	.	.	.	.	.	.	.	.	.	V	D	R	A	R	A	T	M	A	K	L	Y	G	.	.	.	.	V	P	E	N	H
1143598_Aniger_	.	.	.	.	.	.	.	.	.	.	R	F	L	I	K	K	D	R	.	.	.	.	.	.	.	.	.	H	E	A	A	A	K	A	L	A	R	L	R	R	.	.	.	.	M	N	V	D	D
Q7S3Q4_An29.2_N	.	.	.	.	.	.	.	.	.	.	R	F	H	I	K	R	D	N	.	.	.	.	.	.	.	.	.	L	P	A	A	T	R	S	L	A	I	L	R	R	.	.	.	.	L	E	Q	N	H
O74849_Schizosa	.	.	.	.	.	.	.	.	.	.	R	Y	L	A	V	K	G	R	.	.	.	.	.	.	.	.	.	N	E	E	C	M	K	I	L	T	R	N	A	G	.	.	.	.	L	P	A	D	H
G3XW52_MstA_114	.	.	.	.	.	.	.	.	.	.	R	Y	F	V	K	K	G	D	.	.	.	.	.	.	.	.	.	L	A	K	A	A	E	V	L	A	R	V	R	G	.	.	.	.	Q	P	Q	D	S
Q0WWW9_At5g5925	.	.	.	.	.	.	.	.	.	.	R	W	L	L	L	R	A	V	Q	G	K	G	Q	L	Q	E	Y	K	E	K	A	M	L	A	L	S	K	L	R	G	.	.	.	.	R	P	P	G	D
Q59TA4_Candida_	.	.	.	.	.	.	.	.	.	.	R	W	L	A	K	Q	G	Q	.	.	.	.	.	.	.	.	.	W	E	A	A	E	E	I	V	A	K	I	Q	A	H	.	.	.	G	D	R	E	N
Q59TK2_Candida_	.	.	.	.	.	.	.	.	.	.	R	W	L	A	K	Q	G	Q	.	.	.	.	.	.	.	.	.	W	E	A	A	E	E	I	V	A	K	I	Q	A	H	.	.	.	G	D	R	E	N
B5RT63_2C02530_	.	.	.	.	.	.	.	.	.	.	R	W	L	A	K	Q	G	Y	.	.	.	.	.	.	.	.	.	W	E	D	A	E	Y	V	V	A	K	I	Q	A	K	.	.	.	G	N	R	E	D
A5DRF9_Mgt05860	.	.	.	.	.	.	.	.	.	.	R	W	L	A	K	Q	G	Y	.	.	.	.	.	.	.	.	.	W	E	E	A	E	I	I	V	A	N	I	Q	A	K	.	.	.	G	N	R	E	D
XltC_1167504_A	.	.	.	.	.	.	.	.	.	.	R	W	L	A	R	K	D	R	.	.	.	.	.	.	.	.	.	W	E	E	C	H	A	V	L	T	L	V	H	G	Q	.	.	.	G	D	P	S	S
A3LUN6_Hxt2p6_S	.	.	.	.	.	.	.	.	.	.	R	F	L	V	S	K	G	K	.	.	.	.	.	.	.	.	.	I	E	K	A	R	E	F	L	I	K	F	H	T	G	N	D	T	Q	E	Q	A	T
XltB_1127588_A	.	.	.	.	.	.	.	.	.	.	R	W	L	V	A	K	G	R	.	.	.	.	.	.	.	.	.	V	E	E	A	L	Q	S	L	S	K	L	R	Q	L	.	.	.	.	P	P	S	D
Q7SEB3_An25_Ncr	.	.	.	.	.	.	.	.	.	.	R	W	L	L	S	H	G	R	.	.	.	.	.	.	.	.	.	T	Q	E	A	D	K	V	I	A	A	L	R	G	.	.	.	.	Y	E	I	D	G
J9Q9F3_Xut6_Sst	.	.	.	.	.	.	.	.	.	.	R	W	L	L	N	K	G	R	.	.	.	.	.	.	.	.	.	T	E	E	A	R	E	V	F	S	A	L	Y	D	.	.	.	.	L	P	A	D	S
50894_Str1_Tree	.	.	.	.	.	.	.	.	.	.	R	W	L	I	H	H	N	R	.	.	.	.	.	.	.	.	.	E	D	E	A	K	R	I	L	S	T	L	R	G	.	.	.	.	L	P	M	D	H
AN0250_XtrD_Ani	.	.	.	.	.	.	.	.	.	.	R	W	L	V	H	H	G	R	.	.	.	.	.	.	.	.	.	E	E	E	A	L	K	V	L	T	S	L	R	G	.	.	.	.	L	E	A	D	D
A3LY10_Xut1_Sst	.	.	.	.	.	.	.	.	.	.	R	W	L	M	N	E	D	R	.	.	.	.	.	.	.	.	.	E	D	E	C	L	S	V	L	S	N	L	R	S	.	.	.	.	L	S	K	E	D
XltA_1169204_An	.	.	.	.	.	.	.	.	.	.	R	H	L	M	N	Q	G	R	.	.	.	.	.	.	.	.	.	E	E	E	C	L	Q	T	L	A	R	L	R	D	.	.	.	.	A	P	T	D	D
Str2_121482_Tre	.	.	.	.	.	.	.	.	.	.	R	F	H	L	M	R	K	N	.	.	.	.	.	.	.	.	.	E	D	A	A	L	R	S	L	A	R	L	R	R	.	.	.	.	V	H	P	D	S
Q64L87_XylHP_Df	.	.	.	.	.	.	.	.	.	.	R	W	L	L	S	K	N	R	.	.	.	.	.	.	.	.	.	E	E	E	A	W	K	S	L	H	Y	L	R	R	.	.	.	.	R	N	.	N	P
P15325_Emericel	.	.	.	.	.	.	.	.	.	.	R	W	L	F	L	R	G	N	.	.	.	.	.	.	.	.	.	R	E	K	G	I	E	T	L	A	W	I	R	N	.	.	.	.	L	P	A	D	H
A3LYX8_Qup2_Sst	.	.	.	.	.	.	.	.	.	.	R	Y	L	V	H	R	G	Q	.	.	.	.	.	.	.	.	.	M	E	Q	A	R	K	N	L	S	F	L	R	N	.	.	.	.	L	P	V	D	H
Q8L6Z8_Arabidop	.	.	.	.	.	.	.	.	.	.	R	W	L	L	L	R	A	L	Q	G	Q	G	N	G	E	N	L	Q	Q	A	A	I	R	S	L	C	R	L	R	G	.	.	.	.	.	S	V	I	A
Q8VZ80_Arabidop	.	.	.	.	.	.	.	.	.	.	R	W	L	V	M	Q	G	R	.	.	.	.	.	.	.	.	.	L	G	D	A	K	R	V	L	D	K	T	S	D	.	.	.	.	S	P	T	E	A
Q94AZ2_Arabidop	.	.	.	.	.	.	.	.	.	.	N	S	L	V	E	R	G	R	.	.	.	.	.	.	.	.	.	L	D	E	G	K	A	V	L	R	R	I	R	G	.	.	.	.	.	.	T	D	N
Q8BFW9_Mus_musc	.	.	.	.	.	.	.	.	.	.	R	F	L	V	M	K	G	Q	.	.	.	.	.	.	.	.	.	E	E	S	A	G	K	V	L	R	K	L	R	.	.	.	.	.	.	.	V	I	S
Q7KWJ5_Plasmodi	.	.	.	.	.	.	.	.	.	.	Y	F	L	F	E	K	G	R	.	.	.	.	.	.	.	.	.	I	E	E	S	K	N	I	L	K	K	I	Y	.	.	.	.	.	.	.	.	E	T
P0AGF4_XylE_Eco	.	.	.	.	.	.	.	.	.	.	R	W	L	M	S	R	G	K	.	.	.	.	.	.	.	.	.	Q	E	Q	A	E	G	I	L	R	K	I	M	.	.	.	.	.	.	.	.	G	N
O44827_Caenorha	.	.	.	.	.	.	.	.	.	.	K	Y	T	M	A	V	R	G	Q	.	.	.	.	.	.	.	.	R	N	E	A	E	S	A	L	K	K	L	R	D	.	.	.	.	.	T	E	D	.
P11166_Homo_sap	.	.	.	.	.	.	.	.	.	.	R	F	L	L	I	N	R	N	E	.	.	.	.	.	.	.	.	E	N	R	A	K	S	V	L	K	K	L	R	G	.	.	.	.	.	T	A	D	.
P11167_Rattus_n	.	.	.	.	.	.	.	.	.	.	R	F	L	L	I	N	R	N	E	.	.	.	.	.	.	.	.	E	N	R	A	K	S	V	L	K	K	L	R	G	.	.	.	.	.	T	A	D	.
P17809_Mus_musc	.	.	.	.	.	.	.	.	.	.	R	F	L	L	I	N	R	N	E	.	.	.	.	.	.	.	.	E	N	R	A	K	S	V	L	K	K	L	R	G	.	.	.	.	.	T	A	D	.
P14142_Mus_musc	.	.	.	.	.	.	.	.	.	.	R	Y	L	Y	I	I	R	N	L	.	.	.	.	.	.	.	.	E	G	P	A	R	K	S	L	K	R	L	T	G	.	.	.	.	.	W	A	D	.
P19357_Rattus_n	.	.	.	.	.	.	.	.	.	.	R	Y	L	Y	I	I	R	N	L	.	.	.	.	.	.	.	.	E	G	P	A	R	K	S	L	K	R	L	T	G	.	.	.	.	.	W	A	D	.
P14246_Mus_musc	.	.	.	.	.	.	.	.	.	.	R	Y	L	Y	I	K	L	E	E	.	.	.	.	.	.	.	.	E	V	R	A	K	K	S	L	K	R	L	R	G	.	.	.	.	.	T	E	D	.
P12336_Rattus_n	.	.	.	.	.	.	.	.	.	.	R	Y	L	Y	L	N	L	E	E	.	.	.	.	.	.	.	.	E	V	R	A	K	K	S	L	K	R	L	R	G	.	.	.	.	.	T	E	D	.
P11168_Homo_sap	.	.	.	.	.	.	.	.	.	.	R	Y	L	Y	I	K	L	D	E	.	.	.	.	.	.	.	.	E	V	K	A	K	Q	S	L	K	R	L	R	G	.	.	.	.	.	Y	D	D	.
P32037_Mus_musc	.	.	.	.	.	.	.	.	.	.	R	F	L	L	I	N	K	K	E	.	.	.	.	.	.	.	.	E	D	Q	A	T	E	I	L	Q	R	L	W	G	.	.	.	.	.	T	S	D	.
Q07647_Rattus_n	.	.	.	.	.	.	.	.	.	.	R	F	L	L	I	N	R	K	E	.	.	.	.	.	.	.	.	E	D	Q	A	T	E	I	L	Q	R	L	W	G	.	.	.	.	.	T	P	D	.
P43427_Rattus_n	.	.	.	.	.	.	.	.	.	.	R	Y	L	L	I	Q	K	K	N	.	.	.	.	.	.	.	.	E	S	A	A	E	K	A	L	Q	T	L	R	G	.	.	.	.	.	W	K	D	.
Q9JIF3_Mus_musc	.	.	.	.	.	.	.	.	.	.	R	F	L	L	T	Q	H	Q	.	.	.	.	.	.	.	.	.	Y	Q	E	A	M	A	A	L	R	F	L	W	G	.	.	.	.	.	.	.	.	.
Q8K4S3_Rattus_n	K	S	P	S	L	P	L	P	P	S	P	P	V	L	L	E	E	G	A	G	D	T	L	P	S	T	T	A	T	S	L	Y	A	S	F	S	S	P	I	S	P	P	S	P	L	T	P	K	Y
Conservation	0	0	0	0	0	0	0	0	0	0	9	6	7	6	4	4	4	5	0	0	0	0	0	0	0	0	0	3	6	6	8	5	5	6	8	5	5	6	5	4	0	0	0	0	2	3	3	6	3
Conservation_HMMxylT	0	0	0	0	0	0	0	0	0	0	10	6	6	7	5	6	5	5	0	0	0	0	0	0	0	0	0	3	7	6	9	4	5	5	8	5	4	6	6	0	0	0	0	0	0	0	0	6	4
gal2_Nr	294	.	.	.	.	.	.	.	.	.	.	295	296	297	298	299	300	301	302	303	304	305	306	307	308	309	310	311	312	313	314	.	.	.	.	.	.	.	.	.	.	.	.	.	.	.	.	.	.
xylE_Nr	248	.	.	.	.	.	.	.	.	.	.	249	250	251	252	253	254	255	256	257	258	259	260	261	262	263	264	265	266	267	.	.	.	.	.	.	.	.	.	.	.	.	.	.	.	.	.	.	.
alignment_Nr	451	452	453	454	455	456	457	458	459	460	461	462	463	464	465	466	467	468	469	470	471	472	473	474	475	476	477	478	479	480	481	482	483	484	485	486	487	488	489	490	491	492	493	494	495	496	497	498	499
P13181_Saccharo	A	.	.	.	.	.	.	.	.	.	.	V	Q	A	E	L	D	L	I	M	A	G	I	E	A	E	K	L	A	G	N	.	.	.	.	.	.	.	.	.	.	.	.	.	.	.	.	.	.
P40886_Saccharo	A	.	.	.	.	.	.	.	.	.	.	V	V	A	E	I	D	L	L	V	A	G	V	E	A	E	E	A	M	G	T	.	.	.	.	.	.	.	.	.	.	.	.	.	.	.	.	.	.
P32465_Saccharo	Y	.	.	.	.	.	.	.	.	.	.	I	Q	Y	E	L	E	T	I	E	A	S	V	E	E	M	R	A	A	G	T	.	.	.	.	.	.	.	.	.	.	.	.	.	.	.	.	.	.
P32466_Saccharo	F	.	.	.	.	.	.	.	.	.	.	I	Q	Q	E	L	E	V	I	E	A	S	V	E	E	A	R	A	A	G	S	.	.	.	.	.	.	.	.	.	.	.	.	.	.	.	.	.	.
P39003_Saccharo	S	.	.	.	.	.	.	.	.	.	.	V	L	A	E	V	E	A	V	L	A	G	V	E	A	E	K	L	A	G	N	.	.	.	.	.	.	.	.	.	.	.	.	.	.	.	.	.	.
P39004_Saccharo	S	.	.	.	.	.	.	.	.	.	.	V	L	A	E	V	E	A	V	L	A	G	V	E	A	E	K	L	A	G	N	.	.	.	.	.	.	.	.	.	.	.	.	.	.	.	.	.	.
P32467_Saccharo	A	.	.	.	.	.	.	.	.	.	.	V	M	A	E	V	E	V	V	Q	A	T	V	E	A	E	K	L	A	G	N	.	.	.	.	.	.	.	.	.	.	.	.	.	.	.	.	.	.
P38695_Saccharo	L	.	.	.	.	.	.	.	.	.	.	V	T	L	E	M	E	N	Y	Q	S	S	I	E	A	E	R	L	A	G	S	.	.	.	.	.	.	.	.	.	.	.	.	.	.	.	.	.	.
P54862_Saccharo	A	.	.	.	.	.	.	.	.	.	.	L	L	V	E	Y	D	T	I	K	A	G	I	E	L	E	K	L	A	G	N	.	.	.	.	.	.	.	.	.	.	.	.	.	.	.	.	.	.
P40885_Saccharo	A	.	.	.	.	.	.	.	.	.	.	L	L	A	E	Y	D	T	I	K	A	G	I	E	L	E	K	L	A	G	N	.	.	.	.	.	.	.	.	.	.	.	.	.	.	.	.	.	.
P39924_Saccharo	W	.	.	.	.	.	.	.	.	.	.	V	L	K	Q	A	D	E	I	N	A	G	V	L	A	Q	R	E	L	G	E	.	.	.	.	.	.	.	.	.	.	.	.	.	.	.	.	.	.
P53631_Saccharo	W	.	.	.	.	.	.	.	.	.	.	V	L	K	Q	A	D	E	I	N	A	G	V	L	A	Q	R	E	L	G	E	.	.	.	.	.	.	.	.	.	.	.	.	.	.	.	.	.	.
P54854_Saccharo	W	.	.	.	.	.	.	.	.	.	.	V	L	K	Q	A	D	E	I	N	A	G	V	L	A	Q	R	E	L	G	E	.	.	.	.	.	.	.	.	.	.	.	.	.	.	.	.	.	.
P47185_Saccharo	W	.	.	.	.	.	.	.	.	.	.	V	L	K	Q	A	D	E	I	N	A	G	V	L	A	Q	R	E	L	G	E	.	.	.	.	.	.	.	.	.	.	.	.	.	.	.	.	.	.
Q5B0S0_Emericel	V	.	.	.	.	.	.	.	.	.	.	V	V	Q	E	M	K	D	M	K	D	K	L	E	E	E	R	A	A	G	V	.	.	.	.	.	.	.	.	.	.	.	.	.	.	.	.	.	.
A5DPJ5_Mgt05196	A	.	.	.	.	.	.	.	.	.	.	I	Y	T	E	V	Q	L	I	H	A	G	I	E	R	E	R	L	A	G	S	.	.	.	.	.	.	.	.	.	.	.	.	.	.	.	.	.	.
P10870_Saccharo	G	.	.	.	.	.	.	.	.	.	.	L	L	E	E	L	V	E	I	K	A	T	Y	D	Y	E	A	S	F	G	S	.	.	.	.	.	.	.	.	.	.	.	.	.	.	.	.	.	.
Q2MDH1_Gfx1_Cin	F	.	.	.	.	.	.	.	.	.	.	V	Y	T	E	V	Q	L	I	Q	A	G	I	E	R	E	A	L	A	G	Q	.	.	.	.	.	.	.	.	.	.	.	.	.	.	.	.	.	.
A5DPU2_Mgt05293	A	.	.	.	.	.	.	.	.	.	.	V	Y	T	E	V	Q	L	I	Q	A	G	I	E	R	E	K	I	A	G	N	.	.	.	.	.	.	.	.	.	.	.	.	.	.	.	.	.	.
P23585_Saccharo	S	.	.	.	.	.	.	.	.	.	.	I	V	A	E	M	D	T	I	M	A	N	V	E	T	E	R	L	A	G	N	.	.	.	.	.	.	.	.	.	.	.	.	.	.	.	.	.	.
O94155_Sut1_Sst	S	.	.	.	.	.	.	.	.	.	.	V	Y	T	E	I	Q	L	I	Q	A	G	I	D	R	E	A	I	A	G	S	.	.	.	.	.	.	.	.	.	.	.	.	.	.	.	.	.	.
O94151_Sut2_Sst	G	.	.	.	.	.	.	.	.	.	.	V	Y	T	E	V	Q	L	I	Q	A	G	I	D	R	E	A	A	A	G	S	.	.	.	.	.	.	.	.	.	.	.	.	.	.	.	.	.	.
Q9UWF5_Sut3_Sst	G	.	.	.	.	.	.	.	.	.	.	V	Y	T	E	L	Q	L	I	Q	A	G	I	D	R	E	A	A	A	G	S	.	.	.	.	.	.	.	.	.	.	.	.	.	.	.	.	.	.
P43581_Saccharo	G	.	.	.	.	.	.	.	.	.	.	V	V	F	E	F	D	T	I	V	A	N	M	E	L	E	R	A	V	G	N	.	.	.	.	.	.	.	.	.	.	.	.	.	.	.	.	.	.
Str3_62380_Tree	A	.	.	.	.	.	.	.	.	.	.	V	H	T	Q	I	V	E	I	E	R	K	L	R	A	E	D	K	I	K	T	.	.	.	.	.	.	.	.	.	.	.	.	.	.	.	.	.	.
G1UB10_Candida_	D	.	.	.	.	.	.	.	.	.	.	L	V	S	E	Y	D	D	I	K	A	N	F	D	F	E	S	K	Y	A	T	.	.	.	.	.	.	.	.	.	.	.	.	.	.	.	.	.	.
Q2MEV7_Gxs1_Cin	D	.	.	.	.	.	.	.	.	.	.	S	L	E	E	L	R	D	I	T	A	A	Y	E	F	E	T	V	Y	G	K	.	.	.	.	.	.	.	.	.	.	.	.	.	.	.	.	.	.
A3M0N3_Rgt2_Sst	D	.	.	.	.	.	.	.	.	.	.	L	I	E	E	Y	E	E	I	K	A	N	Y	E	Y	E	A	Q	Y	G	S	.	.	.	.	.	.	.	.	.	.	.	.	.	.	.	.	.	.
Q6BTD8_2D01474_	D	.	.	.	.	.	.	.	.	.	.	L	I	E	E	Y	E	D	I	K	A	A	Y	D	F	E	C	S	F	G	K	.	.	.	.	.	.	.	.	.	.	.	.	.	.	.	.	.	.
A5DNP0_Mgt04891	D	.	.	.	.	.	.	.	.	.	.	L	I	E	E	Y	M	D	I	K	A	A	Y	E	F	E	C	S	F	G	K	.	.	.	.	.	.	.	.	.	.	.	.	.	.	.	.	.	.
1142882_Aniger_	V	.	.	.	.	.	.	.	.	.	.	I	L	Q	E	L	D	E	I	Q	N	Q	L	E	A	E	T	.	.	G	S	.	.	.	.	.	.	.	.	.	.	.	.	.	.	.	.	.	.
1143598_Aniger_	A	.	.	.	.	.	.	.	.	.	.	V	V	D	E	L	V	E	I	R	A	S	H	E	Y	E	M	S	V	G	K	.	.	.	.	.	.	.	.	.	.	.	.	.	.	.	.	.	.
Q7S3Q4_An29.2_N	A	.	.	.	.	.	.	.	.	.	.	I	I	E	E	L	S	E	I	Q	A	N	H	E	F	E	K	S	L	G	K	.	.	.	.	.	.	.	.	.	.	.	.	.	.	.	.	.	.
O74849_Schizosa	I	.	.	.	.	.	.	.	.	.	.	M	Q	K	E	Y	N	A	I	Q	A	D	V	E	A	E	L	A	G	G	P	.	.	.	.	.	.	.	.	.	.	.	.	.	.	.	.	.	.
G3XW52_MstA_114	Y	.	.	.	.	.	.	.	.	.	.	I	K	D	E	L	A	E	I	V	A	N	H	E	Y	E	M	Q	V	I	P	E	.	.	.	.	.	.	.	.	.	.	.	.	.	.	G	G	Y
Q0WWW9_At5g5925	I	.	.	.	.	.	.	.	.	.	.	S	E	K	L	V	D	D	A	Y	L	S	V	K	T	A	Y	E	D	E	K	S	.	.	.	.	.	.	.	.	.	.	.	.	.	.	.	.	.
Q59TA4_Candida_	D	.	.	.	.	.	.	.	.	.	.	V	L	I	E	I	S	E	I	K	D	Q	L	L	L	E	E	S	S	K	Q	.	.	.	.	.	.	.	.	.	.	.	.	.	.	.	.	.	.
Q59TK2_Candida_	D	.	.	.	.	.	.	.	.	.	.	V	L	I	E	I	S	E	I	K	D	Q	L	L	L	E	E	S	S	K	Q	.	.	.	.	.	.	.	.	.	.	.	.	.	.	.	.	.	.
B5RT63_2C02530_	D	.	.	.	.	.	.	.	.	.	.	V	L	I	E	M	S	E	I	K	E	Q	I	M	L	D	E	H	I	K	A	.	.	.	.	.	.	.	.	.	.	.	.	.	.	.	.	.	.
A5DRF9_Mgt05860	D	.	.	.	.	.	.	.	.	.	.	V	L	I	E	I	S	E	I	K	E	Q	L	L	L	D	E	H	A	K	A	.	.	.	.	.	.	.	.	.	.	.	.	.	.	.	.	.	.
XltC_1167504_A	F	.	.	.	.	.	.	.	.	.	.	V	Q	R	E	Y	E	E	I	K	S	M	C	E	F	E	R	Q	N	A	D	.	.	.	.	.	.	.	.	.	.	.	.	.	.	.	.	.	.
A3LUN6_Hxt2p6_S	L	.	.	.	.	.	.	.	.	.	.	V	E	F	E	L	K	E	I	E	A	A	L	E	M	E	K	I	N	S	N	.	.	.	.	.	.	.	.	.	.	.	.	.	.	.	.	.	.
XltB_1127588_A	R	.	.	.	.	.	.	.	.	.	.	V	R	Q	E	L	L	D	I	K	A	E	V	R	F	H	Q	E	L	N	V	E	K	H	P	N	L	Q	G	G	G	L	K	N	A	I	L	L	D
Q7SEB3_An25_Ncr	E	.	.	.	.	.	.	.	.	.	.	T	I	Q	E	R	N	L	I	V	D	S	L	R	A	S	G	G	F	G	Q	K	.	.	.	.	.	.	.	.	.	.	.	.	.	.	.	.	.
J9Q9F3_Xut6_Sst	K	.	.	.	.	.	.	.	.	.	.	I	S	I	Q	I	E	E	I	Q	A	A	I	D	L	E	R	Q	A	G	.	E	.	.	.	.	.	.	.	.	.	.	.	.	.	.	.	.	.
50894_Str1_Tree	L	.	.	.	.	.	.	.	.	.	.	V	E	L	E	F	L	E	I	K	A	Q	S	L	F	E	K	R	S	I	A	E	Q	F	P	H	L	R	E	Q	T	A	W	N	N	F	K	L	Q
AN0250_XtrD_Ani	V	.	.	.	.	.	.	.	.	.	.	L	Q	L	E	F	L	E	I	K	A	Q	S	V	F	E	K	R	T	E	K	E	R	F	P	H	L	E	R	S	S	L	W	S	Y	L	K	L	E
A3LY10_Xut1_Sst	L	.	.	.	.	.	.	.	.	.	.	V	Q	M	E	F	L	E	M	K	A	Q	K	L	F	E	R	E	L	S	A	K	Y	F	P	H	L	Q	D	G	S	A	K	S	N	F	L	I	G
XltA_1169204_An	L	.	.	.	.	.	.	.	.	.	.	V	R	I	E	Y	L	E	I	K	S	L	K	M	F	E	E	E	T	A	K	K	K	Y	P	Q	Y	Q	D	G	S	F	K	S	N	F	M	I	G
Str2_121482_Tre	S	.	.	.	.	.	.	.	.	.	.	L	R	E	E	Y	L	A	I	K	A	E	V	M	F	D	E	S	H	T	R	E	N	Y	P	G	K	.	.	.	.	.	.	S	G	V	S	L	F
Q64L87_XylHP_Df	M	.	.	.	.	.	.	.	.	.	.	I	E	A	E	F	N	E	I	R	S	D	V	I	F	E	K	K	Y	N	E	K	R	F	P	G	K	.	.	.	.	.	.	E	G	I	S	L	Y
P15325_Emericel	Y	.	.	.	.	.	.	.	.	.	.	M	V	E	E	I	N	M	I	E	Q	S	L	E	Q	Q	R	V	K	I	G	.	.	.	.	.	.	.	.	.	.	.	.	.	.	.	.	.	.
A3LYX8_Qup2_Sst	Y	.	.	.	.	.	.	.	.	.	.	S	I	H	E	M	E	N	I	V	K	D	I	N	D	K	K	A	K	L	G	S	.	.	.	.	.	.	.	.	.	.	.	.	.	.	.	.	.
Q8L6Z8_Arabidop	S	.	.	.	.	.	.	.	.	.	.	A	A	E	Q	V	N	E	I	L	A	E	L	S	L	V	G	E	D	K	E	.	.	.	.	.	.	.	.	.	.	.	.	.	.	.	.	.	.
Q8VZ80_Arabidop	L	R	L	E	D	I	K	H	A	A	G	I	P	A	D	C	H	D	D	V	V	Q	V	S	R	R	N	S	H	G	E	.	.	.	.	.	.	.	.	.	.	.	.	.	.	.	.	.	.
Q94AZ2_Arabidop	.	.	.	.	.	.	.	.	.	.	.	V	E	P	E	F	A	D	L	L	E	A	S	R	L	A	K	E	V	K	.	.	.	.	.	.	.	.	.	.	.	.	.	.	.	.	.	.	.
Q8BFW9_Mus_musc	.	.	.	.	.	.	.	.	.	.	.	T	T	E	E	L	T	L	I	K	S	S	L	K	D	E	Y	Q	.	.	.	.	.	.	.	.	.	.	.	.	.	.	.	.	.	.	.	.	.
Q7KWJ5_Plasmodi	N	.	.	.	.	.	.	.	.	.	.	V	D	E	P	L	N	A	I	K	E	A	V	E	Q	N	E	S	A	K	K	N	.	.	.	.	.	.	.	.	.	.	.	.	.	.	.	.	.
P0AGF4_XylE_Eco	L	.	.	.	.	.	.	.	.	.	.	A	T	Q	A	V	Q	E	I	K	H	S	L	D	H	G	R	K	T	G	.	.	.	.	.	.	.	.	.	.	.	.	.	.	.	.	.	.	.
O44827_Caenorha	.	.	.	.	.	.	.	.	.	.	.	V	S	T	E	I	E	A	M	Q	E	E	A	T	A	A	G	V	Q	E	K	.	.	.	.	.	.	.	.	.	.	.	.	.	.	.	.	.	.
P11166_Homo_sap	.	.	.	.	.	.	.	.	.	.	.	V	T	H	D	L	Q	E	M	K	E	E	S	R	Q	M	M	R	E	K	K	.	.	.	.	.	.	.	.	.	.	.	.	.	.	.	.	.	.
P11167_Rattus_n	.	.	.	.	.	.	.	.	.	.	.	V	T	R	D	L	Q	E	M	K	E	E	G	R	Q	M	M	R	E	K	K	.	.	.	.	.	.	.	.	.	.	.	.	.	.	.	.	.	.
P17809_Mus_musc	.	.	.	.	.	.	.	.	.	.	.	V	T	R	D	L	Q	E	M	K	E	E	G	R	Q	M	M	R	E	K	K	.	.	.	.	.	.	.	.	.	.	.	.	.	.	.	.	.	.
P14142_Mus_musc	.	.	.	.	.	.	.	.	.	.	.	V	S	D	A	L	A	E	L	K	D	E	K	R	K	L	E	R	E	R	P	.	.	.	.	.	.	.	.	.	.	.	.	.	.	.	.	.	.
P19357_Rattus_n	.	.	.	.	.	.	.	.	.	.	.	V	S	D	A	L	A	E	L	K	D	E	K	R	K	L	E	R	E	R	P	.	.	.	.	.	.	.	.	.	.	.	.	.	.	.	.	.	.
P14246_Mus_musc	.	.	.	.	.	.	.	.	.	.	.	V	T	K	D	I	N	E	M	K	K	E	K	E	E	A	S	T	E	Q	K	.	.	.	.	.	.	.	.	.	.	.	.	.	.	.	.	.	.
P12336_Rattus_n	.	.	.	.	.	.	.	.	.	.	.	I	T	K	D	I	N	E	M	R	K	E	K	E	E	A	S	T	E	Q	K	.	.	.	.	.	.	.	.	.	.	.	.	.	.	.	.	.	.
P11168_Homo_sap	.	.	.	.	.	.	.	.	.	.	.	V	T	K	D	I	N	E	M	R	K	E	R	E	E	A	S	S	E	Q	K	.	.	.	.	.	.	.	.	.	.	.	.	.	.	.	.	.	.
P32037_Mus_musc	.	.	.	.	.	.	.	.	.	.	.	V	V	Q	E	I	Q	E	M	K	D	E	S	V	R	M	S	Q	E	K	Q	.	.	.	.	.	.	.	.	.	.	.	.	.	.	.	.	.	.
Q07647_Rattus_n	.	.	.	.	.	.	.	.	.	.	.	V	I	Q	E	I	Q	E	M	K	D	E	S	I	R	M	S	Q	E	K	Q	.	.	.	.	.	.	.	.	.	.	.	.	.	.	.	.	.	.
P43427_Rattus_n	.	.	.	.	.	.	.	.	.	.	.	V	D	M	E	M	E	E	I	R	K	E	D	E	A	E	K	A	A	G	F	.	.	.	.	.	.	.	.	.	.	.	.	.	.	.	.	.	.
Q9JIF3_Mus_musc	.	.	.	.	.	.	.	.	.	.	.	S	E	E	G	W	E	E	P	P	V	G	A	E	H	Q	G	.	.	.	.	.	.	.	.	.	.	.	.	.	.	.	.	.	.	.	.	.	.
Q8K4S3_Rattus_n	S	F	I	S	R	D	S	S	L	T	G	I	N	E	F	A	S	S	F	G	T	S	N	I	D	S	V	L	I	D	C	F	T	A	G	H	D	.	.	.	.	.	.	N	Y	L	A	L	P
Conservation	2	0	0	0	0	0	0	0	0	0	0	7	4	4	7	5	4	5	7	5	5	4	4	4	3	5	4	4	3	4	4	0	0	0	0	0	0	0	0	0	0	0	0	0	0	0	0	0	0
Conservation_HMMxylT	3	0	0	0	0	0	0	0	0	0	0	6	4	3	8	5	4	5	9	5	6	4	5	4	4	7	4	3	4	5	0	0	0	0	0	0	0	0	0	0	0	0	0	0	0	0	0	0	0
gal2_Nr	315	316	317	318	319	320	321	322	323	.	.	.	.	324	325	326	327	328	329	330	331	332	333	334	335	336	337	338	339	340	341	342	343	344	345	346	347	348	349	350	351	352	353	354	355	356	357	358	359
xylE_Nr	.	268	269	270	271	272	.	.	.	.	.	.	.	.	.	273	274	275	276	277	278	279	280	281	282	283	284	285	286	287	288	289	290	291	292	293	294	295	296	297	298	299	300	301	302	303	304	305	306
alignment_Nr	501	502	503	504	505	506	507	508	509	510	511	512	513	514	515	516	517	518	519	520	521	522	523	524	525	526	527	528	529	530	531	532	533	534	535	536	537	538	539	540	541	542	543	544	545	546	547	548	549
P13181_Saccharo	A	S	W	G	E	L	F	S	T	.	.	.	.	K	T	K	V	F	Q	R	L	L	M	G	V	F	V	Q	M	F	Q	Q	L	T	G	N	N	Y	F	F	Y	Y	G	T	V	I	F	K	S
P40886_Saccharo	A	S	W	K	E	L	F	S	R	.	.	.	.	K	T	K	V	F	Q	R	L	T	M	T	V	M	I	N	S	L	Q	Q	L	T	G	D	N	Y	F	F	Y	Y	G	T	T	I	F	K	S
P32465_Saccharo	A	S	W	G	E	L	F	T	G	.	.	.	.	K	P	A	M	F	Q	R	T	M	M	G	I	M	I	Q	S	L	Q	Q	L	T	G	D	N	Y	F	F	Y	Y	G	T	I	V	F	Q	A
P32466_Saccharo	A	S	W	G	E	L	F	T	G	.	.	.	.	K	P	A	M	F	K	R	T	M	M	G	I	M	I	Q	S	L	Q	Q	L	T	G	D	N	Y	F	F	Y	Y	G	T	T	V	F	N	A
P39003_Saccharo	A	S	W	G	E	L	F	S	S	.	.	.	.	K	T	K	V	L	Q	R	L	I	M	G	A	M	I	Q	S	L	Q	Q	L	T	G	D	N	Y	F	F	Y	Y	G	T	T	I	F	K	A
P39004_Saccharo	A	S	W	G	E	L	F	S	S	.	.	.	.	K	T	K	V	L	Q	R	L	I	M	G	A	M	I	Q	S	L	Q	Q	L	T	G	D	N	Y	F	F	Y	Y	G	T	T	I	F	K	A
P32467_Saccharo	A	S	W	G	E	I	F	S	T	.	.	.	.	K	T	K	V	F	Q	R	L	I	M	G	A	M	I	Q	S	L	Q	Q	L	T	G	D	N	Y	F	F	Y	Y	G	T	T	V	F	T	A
P38695_Saccharo	A	S	W	G	E	L	V	T	G	.	.	.	.	K	P	Q	M	F	R	R	T	L	M	G	M	M	I	Q	S	L	Q	Q	L	T	G	D	N	Y	F	F	Y	Y	G	T	T	I	F	Q	A
P54862_Saccharo	A	S	W	S	E	L	L	S	T	.	.	.	.	K	T	K	V	F	Q	R	V	L	M	G	V	M	I	Q	S	L	Q	Q	L	T	G	D	N	Y	F	F	Y	Y	G	T	T	I	F	K	S
P40885_Saccharo	A	S	W	S	E	L	L	S	T	.	.	.	.	K	T	K	V	F	Q	R	V	L	M	G	V	M	I	Q	S	L	Q	Q	L	T	G	D	N	Y	F	F	Y	Y	G	T	T	I	F	K	S
P39924_Saccharo	A	S	W	K	E	L	F	S	V	.	.	.	.	K	T	K	V	L	Q	R	L	I	T	G	I	L	V	Q	T	F	L	Q	L	T	G	E	N	Y	F	F	F	Y	G	T	T	I	F	K	S
P53631_Saccharo	A	S	W	K	E	L	F	S	V	.	.	.	.	K	T	K	V	L	Q	R	L	I	T	G	I	L	V	Q	T	F	L	Q	L	T	G	E	N	Y	F	F	F	Y	G	T	T	I	F	K	S
P54854_Saccharo	A	S	W	K	E	L	F	S	V	.	.	.	.	K	T	K	V	L	Q	R	L	I	T	G	I	L	V	Q	T	F	L	Q	L	T	G	E	N	Y	F	F	F	Y	G	T	T	I	F	K	S
P47185_Saccharo	A	S	W	K	E	L	F	S	V	.	.	.	.	K	T	K	V	L	Q	R	L	I	T	G	I	L	V	Q	T	F	L	Q	L	T	G	E	N	Y	F	F	F	Y	G	T	T	I	F	K	S
Q5B0S0_Emericel	A	P	W	H	E	V	V	T	G	.	.	.	.	.	P	R	M	L	Y	R	T	L	L	G	I	A	L	Q	S	L	Q	Q	L	S	G	A	N	F	I	F	Y	Y	G	N	S	I	F	T	S
A5DPJ5_Mgt05196	A	S	W	T	Q	L	L	F	G	.	.	.	.	K	P	R	I	F	E	R	V	L	T	G	V	V	L	Q	S	M	Q	Q	L	T	G	N	N	Y	F	F	Y	Y	G	T	T	I	F	K	A
P10870_Saccharo	S	N	F	I	D	C	F	I	S	S	K	S	.	R	P	K	Q	T	L	R	M	F	T	G	I	A	L	Q	A	F	Q	Q	F	S	G	I	N	F	I	F	Y	Y	G	V	N	F	F	N	K
Q2MDH1_Gfx1_Cin	A	S	W	K	E	L	I	T	G	.	.	.	.	K	P	K	I	F	R	R	V	I	M	G	I	M	L	Q	S	L	Q	Q	L	T	G	D	N	Y	F	F	Y	Y	G	T	T	I	F	Q	A
A5DPU2_Mgt05293	A	S	W	T	Q	L	I	T	G	.	.	.	.	K	P	K	I	L	S	R	V	I	M	G	I	M	L	Q	S	L	Q	Q	L	T	G	D	N	Y	F	F	Y	Y	G	T	T	I	F	K	A
P23585_Saccharo	A	S	W	G	E	L	F	S	N	.	.	.	.	K	G	A	I	L	P	R	V	I	M	G	I	M	I	Q	S	L	Q	Q	L	T	G	N	N	Y	F	F	Y	Y	G	T	T	I	F	N	A
O94155_Sut1_Sst	A	S	W	T	E	L	I	T	G	.	.	.	.	K	P	A	I	F	R	R	V	V	M	G	I	I	M	Q	S	L	Q	Q	L	T	G	V	N	Y	F	F	Y	Y	G	T	T	I	F	Q	A
O94151_Sut2_Sst	A	S	W	M	E	L	I	T	G	.	.	.	.	K	P	A	I	F	R	R	V	I	M	G	I	I	L	Q	S	L	Q	Q	L	T	G	V	N	Y	F	F	Y	Y	G	T	T	I	F	Q	A
Q9UWF5_Sut3_Sst	A	S	W	M	E	L	I	T	G	.	.	.	.	K	P	A	I	F	R	R	V	I	M	G	I	I	L	Q	S	L	Q	Q	L	T	G	V	N	Y	F	F	Y	Y	G	T	T	I	F	Q	A
P43581_Saccharo	A	S	W	H	E	L	F	S	N	.	.	.	.	K	G	A	I	L	P	R	V	I	M	G	I	V	I	Q	S	L	Q	Q	L	T	G	C	N	Y	F	F	Y	Y	G	T	T	I	F	N	A
Str3_62380_Tree	S	P	I	Q	E	F	V	G	M	.	F	K	.	A	P	R	M	A	Y	R	I	A	L	G	M	T	L	Q	M	F	Q	Q	L	T	G	A	N	Y	F	F	Y	Y	G	T	T	I	F	K	S
G1UB10_Candida_	S	S	W	T	Q	V	F	K	N	.	.	.	.	V	N	K	Q	H	H	R	L	F	T	G	V	A	I	Q	A	L	Q	Q	L	T	G	I	N	F	I	F	Y	Y	G	T	Q	F	F	K	R
Q2MEV7_Gxs1_Cin	S	S	W	S	Q	V	F	S	H	.	.	.	.	K	N	H	Q	L	K	R	L	F	T	G	V	A	I	Q	A	F	Q	Q	L	T	G	V	N	F	I	F	Y	Y	G	T	T	F	F	K	R
A3M0N3_Rgt2_Sst	G	S	W	S	Q	V	F	A	N	.	.	.	.	K	N	H	Q	R	K	R	L	A	M	G	V	G	I	Q	A	L	Q	Q	L	T	G	I	N	F	I	F	Y	Y	G	T	N	F	F	K	G
Q6BTD8_2D01474_	S	S	W	M	D	L	F	T	T	.	.	.	.	R	N	R	Q	L	K	R	L	F	T	G	V	A	L	Q	A	F	Q	Q	L	T	G	V	N	F	I	F	Y	F	G	T	S	F	F	K	S
A5DNP0_Mgt04891	P	S	L	A	M	L	F	S	R	.	.	.	.	N	N	K	Q	F	K	R	L	M	T	G	I	W	L	Q	A	F	Q	Q	L	T	G	V	N	F	I	F	Y	Y	G	T	T	F	F	Q	S
1142882_Aniger_	E	K	W	Y	E	F	L	T	A	.	.	.	.	.	P	R	M	F	Y	R	I	C	L	G	M	G	L	Q	T	L	Q	Q	L	T	G	S	N	Y	F	F	Y	Y	G	T	T	I	F	K	G
1143598_Aniger_	A	S	F	R	E	I	V	T	.	.	.	.	.	.	G	S	L	G	K	R	L	A	T	G	C	A	V	Q	A	L	Q	Q	L	A	G	V	N	F	I	F	Y	Y	G	T	T	F	F	Q	R
Q7S3Q4_An29.2_N	A	T	Y	L	D	C	L	K	.	.	.	.	.	.	G	N	L	L	K	R	L	L	T	G	C	F	L	Q	S	L	Q	Q	L	T	G	I	N	F	I	F	Y	Y	G	T	Q	F	F	K	N
O74849_Schizosa	C	S	W	P	Q	I	F	S	.	.	.	.	.	.	N	E	I	R	Y	R	T	L	L	G	M	G	V	M	A	F	Q	Q	L	T	G	N	N	Y	F	F	Y	Y	G	T	Q	V	F	R	G
G3XW52_MstA_114	V	S	W	M	N	C	F	R	G	S	I	F	S	P	N	S	N	L	R	R	T	V	L	G	T	S	L	Q	M	M	Q	Q	W	T	G	V	N	F	V	F	Y	F	G	T	T	F	F	Q	S
Q0WWW9_At5g5925	G	N	F	L	E	V	F	Q	.	.	.	.	.	.	G	P	N	L	K	A	L	T	I	G	G	G	L	V	L	F	Q	Q	I	T	G	Q	P	S	V	L	Y	Y	A	G	S	I	L	Q	T
Q59TA4_Candida_	I	G	Y	A	T	L	F	T	.	.	.	.	.	.	K	K	Y	I	Q	R	T	F	T	A	I	F	A	Q	I	W	Q	Q	L	T	G	M	N	V	M	M	Y	Y	I	V	Y	I	F	Q	M
Q59TK2_Candida_	I	G	Y	A	T	L	F	T	.	.	.	.	.	.	K	K	Y	I	Q	R	T	F	T	A	I	F	A	Q	I	W	Q	Q	L	T	G	M	N	V	M	M	Y	Y	I	V	Y	I	F	Q	M
B5RT63_2C02530_	F	T	Y	A	D	L	F	T	.	.	.	.	.	.	K	K	Y	I	L	R	T	V	T	A	C	W	A	Q	A	W	Q	Q	L	T	G	M	N	T	L	M	Y	Y	I	V	Y	V	F	Q	M
A5DRF9_Mgt05860	F	T	Y	A	D	L	F	S	.	.	.	.	.	.	K	K	Y	L	P	R	T	I	T	A	I	S	A	Q	I	W	Q	Q	L	T	G	M	N	V	M	M	Y	Y	I	V	Y	I	F	Q	M
XltC_1167504_A	V	S	Y	L	E	L	F	K	.	.	.	.	.	.	P	N	M	L	N	R	T	H	V	G	V	F	V	Q	I	W	S	Q	L	T	G	M	N	V	M	M	Y	Y	I	T	Y	V	F	A	M
A3LUN6_Hxt2p6_S	S	K	Y	T	D	F	I	T	I	.	.	.	.	.	K	T	F	R	K	R	I	F	L	V	A	F	T	A	C	M	T	Q	L	S	G	N	G	L	V	S	Y	Y	L	S	K	V	L	I	S
XltB_1127588_A	A	C	W	A	D	C	F	K	.	.	.	.	.	.	K	G	C	W	R	R	T	H	I	G	V	M	M	M	F	F	Q	Q	F	V	G	I	N	A	L	I	Y	Y	A	P	T	L	F	E	T
Q7SEB3_An25_Ncr	T	P	F	K	A	L	F	T	G	G	.	.	.	K	T	Q	H	F	R	R	L	L	L	G	S	S	S	Q	F	M	Q	Q	V	G	G	C	N	A	V	I	Y	Y	F	P	I	L	F	Q	D
J9Q9F3_Xut6_Sst	F	V	L	K	E	L	F	T	Q	G	.	.	.	P	A	R	N	L	Q	R	V	A	L	S	C	W	S	Q	I	M	Q	Q	I	T	G	I	N	I	I	T	Y	Y	A	G	T	I	F	E	S
50894_Str1_Tree	V	A	I	K	S	L	F	Q	K	.	.	.	.	.	K	S	M	L	K	R	C	A	V	A	G	I	T	M	F	F	Q	Q	W	T	G	I	N	A	V	L	Y	Y	A	P	T	I	F	Q	Q
AN0250_XtrD_Ani	A	G	Y	K	S	L	F	T	S	.	.	.	.	.	W	P	M	F	K	R	V	I	V	A	T	V	T	M	T	F	Q	Q	W	T	G	V	N	A	I	L	Y	Y	A	P	T	I	F	E	Q
A3LY10_Xut1_Sst	N	Q	Y	K	S	M	I	T	H	.	.	.	.	.	Y	P	T	F	K	R	V	A	V	A	C	L	I	M	T	F	Q	Q	W	T	G	V	N	F	I	L	Y	Y	A	P	F	I	F	S	S
XltA_1169204_An	Y	D	Y	L	S	L	V	T	N	.	.	.	.	.	P	S	L	F	K	R	T	T	V	A	C	L	V	M	L	F	Q	Q	W	N	G	I	N	A	I	N	Y	Y	A	P	Q	V	F	E	G
Str2_121482_Tre	A	E	Y	Y	G	L	L	S	N	.	.	.	.	.	W	P	T	F	K	R	V	F	I	G	S	A	I	M	F	L	Q	Q	F	Q	G	C	N	A	L	I	Y	Y	A	P	T	I	F	G	Q
Q64L87_XylHP_Df	S	S	Y	W	D	L	F	S	T	.	.	.	.	.	K	S	N	F	K	R	V	F	I	G	S	A	V	M	F	F	Q	Q	F	I	G	C	N	A	I	I	Y	Y	A	P	T	I	F	S	Q
P15325_Emericel	L	G	F	W	K	P	F	K	A	A	W	T	.	N	K	R	I	L	Y	R	L	F	L	G	S	M	L	F	L	W	Q	N	G	S	G	I	N	A	I	N	Y	Y	S	P	R	V	F	K	S
A3LYX8_Qup2_Sst	D	G	F	F	A	P	F	K	K	V	L	S	.	S	K	K	I	L	Y	R	L	L	L	T	T	S	L	F	P	M	Q	N	G	S	G	I	N	A	I	T	Y	Y	S	P	T	V	F	K	S
Q8L6Z8_Arabidop	A	T	F	G	E	L	F	R	.	.	.	.	.	.	G	K	C	L	K	A	L	T	I	A	G	G	L	V	L	F	Q	Q	I	T	G	Q	P	S	V	L	Y	Y	A	P	S	I	L	Q	T
Q8VZ80_Arabidop	G	V	W	R	E	L	L	I	R	P	T	.	.	.	P	A	V	R	R	V	M	I	A	A	I	G	I	H	F	F	Q	Q	A	S	G	I	D	A	V	V	L	F	S	P	R	I	F	K	T
Q94AZ2_Arabidop	H	P	F	R	N	L	L	Q	.	.	.	.	.	.	R	R	N	R	P	Q	L	V	I	A	V	A	L	Q	I	F	Q	Q	C	T	G	I	N	A	I	M	F	Y	A	P	V	L	F	S	T
Q8BFW9_Mus_musc	Y	S	F	W	D	L	F	R	S	K	.	.	.	.	D	N	M	R	T	R	I	L	I	G	L	T	L	V	F	F	V	Q	T	T	G	Q	P	N	I	L	F	Y	A	S	T	V	L	K	S
Q7KWJ5_Plasmodi	L	S	L	L	S	A	L	K	I	.	.	.	.	.	P	S	Y	R	Y	V	I	I	L	G	C	L	L	S	G	L	Q	Q	F	T	G	I	N	V	L	V	S	N	S	N	E	L	Y	K	E
P0AGF4_XylE_Eco	.	G	R	L	L	M	.	.	.	.	.	.	.	.	.	F	G	V	G	V	I	V	I	G	V	M	L	S	I	F	Q	Q	F	V	G	I	N	V	V	L	Y	Y	A	P	E	V	F	K	T
O44827_Caenorha	P	K	M	G	D	M	F	K	.	.	.	.	.	.	G	A	L	L	W	P	M	S	I	A	I	M	M	M	L	A	Q	Q	L	S	G	I	N	V	A	M	F	Y	S	T	V	I	F	R	G
P11166_Homo_sap	V	T	I	L	E	L	F	R	S	.	.	.	.	.	P	A	Y	R	Q	P	I	L	I	A	V	V	L	Q	L	S	Q	Q	L	S	G	I	N	A	V	F	Y	Y	S	T	S	I	F	E	K
P11167_Rattus_n	V	T	I	L	E	L	F	R	S	.	.	.	.	.	P	A	Y	R	Q	P	I	L	I	A	V	V	L	Q	L	S	Q	Q	L	S	G	I	N	A	V	F	Y	Y	S	T	S	I	F	E	K
P17809_Mus_musc	V	T	I	L	E	L	F	R	S	.	.	.	.	.	P	A	Y	R	Q	P	I	L	I	A	V	V	L	Q	L	S	Q	Q	L	S	G	I	N	A	V	F	Y	Y	S	T	S	I	F	E	K
P14142_Mus_musc	M	S	L	L	Q	L	L	G	S	.	.	.	.	.	R	T	H	R	Q	P	L	I	I	A	V	V	L	Q	L	S	Q	Q	L	S	G	I	N	A	V	F	Y	Y	S	T	S	I	F	E	S
P19357_Rattus_n	L	S	L	L	Q	L	L	G	S	.	.	.	.	.	R	T	H	R	Q	P	L	I	I	A	V	V	L	Q	L	S	Q	Q	L	S	G	I	N	A	V	F	Y	Y	S	T	S	I	F	E	L
P14246_Mus_musc	V	S	V	I	Q	L	F	T	D	.	.	.	.	.	A	N	Y	R	Q	P	I	L	V	A	L	M	L	H	M	A	Q	Q	F	S	G	I	N	G	I	F	Y	Y	S	T	S	I	F	Q	T
P12336_Rattus_n	V	S	V	I	Q	L	F	T	D	.	.	.	.	.	P	N	Y	R	Q	P	I	V	V	A	L	M	L	H	L	A	Q	Q	F	S	G	I	N	G	I	F	Y	Y	S	T	S	I	F	Q	T
P11168_Homo_sap	V	S	I	I	Q	L	F	T	N	.	.	.	.	.	S	S	Y	R	Q	P	I	L	V	A	L	M	L	H	V	A	Q	Q	F	S	G	I	N	G	I	F	Y	Y	S	T	S	I	F	Q	T
P32037_Mus_musc	V	T	V	L	E	L	F	R	S	.	.	.	.	.	P	N	Y	V	Q	P	L	L	I	S	I	V	L	Q	L	S	Q	Q	L	S	G	I	N	A	V	F	Y	Y	S	T	G	I	F	K	D
Q07647_Rattus_n	V	T	V	L	E	L	F	K	S	.	.	.	.	.	P	S	Y	F	Q	P	L	L	I	S	V	V	L	Q	L	S	Q	Q	F	S	G	I	N	A	V	F	Y	Y	S	T	G	I	F	Q	D
P43427_Rattus_n	I	S	V	W	K	L	F	R	M	.	.	.	.	.	Q	S	L	R	W	Q	L	I	S	T	I	V	L	M	A	G	Q	Q	L	S	G	V	N	A	I	Y	Y	Y	A	D	Q	I	Y	L	S
Q9JIF3_Mus_musc	F	Q	L	A	L	L	R	R	.	.	.	.	.	.	P	G	I	Y	K	P	L	I	I	G	I	S	L	M	V	F	Q	Q	L	S	G	V	N	A	I	M	F	Y	A	N	S	I	F	E	E
Q8K4S3_Rattus_n	S	V	P	R	Q	A	I	S	V	S	F	P	R	A	P	D	G	F	Y	C	Q	E	R	G	L	E	R	R	E	G	P	L	T	L	G	L	D	G	D	V	L	R	V	G	S	L	D	T	S
Conservation	4	6	5	3	6	7	6	5	2	0	0	0	0	1	3	4	4	4	5	6	6	5	6	6	5	4	7	6	4	5	8	9	6	7	10	4	8	4	6	6	8	9	5	6	5	8	9	5	5
Conservation_HMMxylT	0	5	5	4	5	7	0	0	0	0	0	0	0	0	0	7	3	5	5	8	6	5	6	6	4	3	6	6	4	6	9	9	5	7	10	5	8	4	6	5	10	9	5	5	5	7	9	6	5
gal2_Nr	361	362	363	.	.	.	.	.	.	.	.	.	.	.	.	.	.	.	.	.	.	.	.	.	.	.	.	.	.	.	.	.	.	.	.	.	.	.	.	.	.	.	.	.	.	.	.	.	.
xylE_Nr	308	309	310	.	311	.	.	.	.	.	.	.	.	.	.	.	.	.	.	.	.	.	.	.	.	.	.	.	.	.	.	.	.	.	.	.	.	.	.	.	.	.	.	.	.	.	.	.	.
alignment_Nr	551	552	553	554	555	556	557	558	559	560	561	562	563	564	565	566	567	568	569	570	571	572	573	574	575	576	577	578	579	580	581	582	583	584	585	586	587	588	589	590	591	592	593	594	595	596	597	598	599
P13181_Saccharo	G	L	D	.	.	.	.	.	.	.	.	.	.	.	.	.	.	.	.	.	.	.	.	.	.	.	.	.	.	.	.	.	.	.	.	.	.	.	.	.	.	.	.	.	.	.	.	.	.
P40886_Saccharo	G	M	N	.	.	.	.	.	.	.	.	.	.	.	.	.	.	.	.	.	.	.	.	.	.	.	.	.	.	.	.	.	.	.	.	.	.	.	.	.	.	.	.	.	.	.	.	.	.
P32465_Saccharo	G	L	S	.	.	.	.	.	.	.	.	.	.	.	.	.	.	.	.	.	.	.	.	.	.	.	.	.	.	.	.	.	.	.	.	.	.	.	.	.	.	.	.	.	.	.	.	.	.
P32466_Saccharo	G	M	S	.	.	.	.	.	.	.	.	.	.	.	.	.	.	.	.	.	.	.	.	.	.	.	.	.	.	.	.	.	.	.	.	.	.	.	.	.	.	.	.	.	.	.	.	.	.
P39003_Saccharo	G	L	S	.	.	.	.	.	.	.	.	.	.	.	.	.	.	.	.	.	.	.	.	.	.	.	.	.	.	.	.	.	.	.	.	.	.	.	.	.	.	.	.	.	.	.	.	.	.
P39004_Saccharo	G	L	S	.	.	.	.	.	.	.	.	.	.	.	.	.	.	.	.	.	.	.	.	.	.	.	.	.	.	.	.	.	.	.	.	.	.	.	.	.	.	.	.	.	.	.	.	.	.
P32467_Saccharo	G	L	E	.	.	.	.	.	.	.	.	.	.	.	.	.	.	.	.	.	.	.	.	.	.	.	.	.	.	.	.	.	.	.	.	.	.	.	.	.	.	.	.	.	.	.	.	.	.
P38695_Saccharo	G	L	E	.	.	.	.	.	.	.	.	.	.	.	.	.	.	.	.	.	.	.	.	.	.	.	.	.	.	.	.	.	.	.	.	.	.	.	.	.	.	.	.	.	.	.	.	.	.
P54862_Saccharo	G	L	K	.	.	.	.	.	.	.	.	.	.	.	.	.	.	.	.	.	.	.	.	.	.	.	.	.	.	.	.	.	.	.	.	.	.	.	.	.	.	.	.	.	.	.	.	.	.
P40885_Saccharo	G	L	K	.	.	.	.	.	.	.	.	.	.	.	.	.	.	.	.	.	.	.	.	.	.	.	.	.	.	.	.	.	.	.	.	.	.	.	.	.	.	.	.	.	.	.	.	.	.
P39924_Saccharo	G	L	T	.	.	.	.	.	.	.	.	.	.	.	.	.	.	.	.	.	.	.	.	.	.	.	.	.	.	.	.	.	.	.	.	.	.	.	.	.	.	.	.	.	.	.	.	.	.
P53631_Saccharo	G	L	T	.	.	.	.	.	.	.	.	.	.	.	.	.	.	.	.	.	.	.	.	.	.	.	.	.	.	.	.	.	.	.	.	.	.	.	.	.	.	.	.	.	.	.	.	.	.
P54854_Saccharo	G	L	T	.	.	.	.	.	.	.	.	.	.	.	.	.	.	.	.	.	.	.	.	.	.	.	.	.	.	.	.	.	.	.	.	.	.	.	.	.	.	.	.	.	.	.	.	.	.
P47185_Saccharo	G	L	T	.	.	.	.	.	.	.	.	.	.	.	.	.	.	.	.	.	.	.	.	.	.	.	.	.	.	.	.	.	.	.	.	.	.	.	.	.	.	.	.	.	.	.	.	.	.
Q5B0S0_Emericel	G	L	N	.	.	.	.	.	.	.	.	.	.	.	.	.	.	.	.	.	.	.	.	.	.	.	.	.	.	.	.	.	.	.	.	.	.	.	.	.	.	.	.	.	.	.	.	.	.
A5DPJ5_Mgt05196	G	M	A	.	.	.	.	.	.	.	.	.	.	.	.	.	.	.	.	.	.	.	.	.	.	.	.	.	.	.	.	.	.	.	.	.	.	.	.	.	.	.	.	.	.	.	.	.	.
P10870_Saccharo	G	V	S	.	.	.	.	.	.	.	.	.	.	.	.	.	.	.	.	.	.	.	.	.	.	.	.	.	.	.	.	.	.	.	.	.	.	.	.	.	.	.	.	.	.	.	.	.	.
Q2MDH1_Gfx1_Cin	G	L	K	.	.	.	.	.	.	.	.	.	.	.	.	.	.	.	.	.	.	.	.	.	.	.	.	.	.	.	.	.	.	.	.	.	.	.	.	.	.	.	.	.	.	.	.	.	.
A5DPU2_Mgt05293	G	L	Q	.	.	.	.	.	.	.	.	.	.	.	.	.	.	.	.	.	.	.	.	.	.	.	.	.	.	.	.	.	.	.	.	.	.	.	.	.	.	.	.	.	.	.	.	.	.
P23585_Saccharo	G	M	K	.	.	.	.	.	.	.	.	.	.	.	.	.	.	.	.	.	.	.	.	.	.	.	.	.	.	.	.	.	.	.	.	.	.	.	.	.	.	.	.	.	.	.	.	.	.
O94155_Sut1_Sst	G	L	K	.	.	.	.	.	.	.	.	.	.	.	.	.	.	.	.	.	.	.	.	.	.	.	.	.	.	.	.	.	.	.	.	.	.	.	.	.	.	.	.	.	.	.	.	.	.
O94151_Sut2_Sst	G	L	Q	.	.	.	.	.	.	.	.	.	.	.	.	.	.	.	.	.	.	.	.	.	.	.	.	.	.	.	.	.	.	.	.	.	.	.	.	.	.	.	.	.	.	.	.	.	.
Q9UWF5_Sut3_Sst	G	L	Q	.	.	.	.	.	.	.	.	.	.	.	.	.	.	.	.	.	.	.	.	.	.	.	.	.	.	.	.	.	.	.	.	.	.	.	.	.	.	.	.	.	.	.	.	.	.
P43581_Saccharo	G	M	Q	.	.	.	.	.	.	.	.	.	.	.	.	.	.	.	.	.	.	.	.	.	.	.	.	.	.	.	.	.	.	.	.	.	.	.	.	.	.	.	.	.	.	.	.	.	.
Str3_62380_Tree	Q	I	.	.	.	.	.	.	.	.	.	.	.	.	.	.	.	.	.	.	.	.	.	.	.	.	.	.	.	.	.	.	.	.	.	.	.	.	.	.	.	.	.	.	.	.	.	.	.
G1UB10_Candida_	G	I	E	.	.	.	.	.	.	.	.	.	.	.	.	.	.	.	.	.	.	.	.	.	.	.	.	.	.	.	.	.	.	.	.	.	.	.	.	.	.	.	.	.	.	.	.	.	.
Q2MEV7_Gxs1_Cin	G	V	.	.	.	.	.	.	.	.	.	.	.	.	.	.	.	.	.	.	.	.	.	.	.	.	.	.	.	.	.	.	.	.	.	.	.	.	.	.	.	.	.	.	.	.	.	.	.
A3M0N3_Rgt2_Sst	G	I	K	.	.	.	.	.	.	.	.	.	.	.	.	.	.	.	.	.	.	.	.	.	.	.	.	.	.	.	.	.	.	.	.	.	.	.	.	.	.	.	.	.	.	.	.	.	.
Q6BTD8_2D01474_	G	I	E	.	.	.	.	.	.	.	.	.	.	.	.	.	.	.	.	.	.	.	.	.	.	.	.	.	.	.	.	.	.	.	.	.	.	.	.	.	.	.	.	.	.	.	.	.	.
A5DNP0_Mgt04891	G	I	K	.	.	.	.	.	.	.	.	.	.	.	.	.	.	.	.	.	.	.	.	.	.	.	.	.	.	.	.	.	.	.	.	.	.	.	.	.	.	.	.	.	.	.	.	.	.
1142882_Aniger_	G	L	S	.	.	.	.	.	.	.	.	.	.	.	.	.	.	.	.	.	.	.	.	.	.	.	.	.	.	.	.	.	.	.	.	.	.	.	.	.	.	.	.	.	.	.	.	.	.
1143598_Aniger_	G	I	Q	.	.	.	.	.	.	.	.	.	.	.	.	.	.	.	.	.	.	.	.	.	.	.	.	.	.	.	.	.	.	.	.	.	.	.	.	.	.	.	.	.	.	.	.	.	.
Q7S3Q4_An29.2_N	G	F	S	.	.	.	.	.	.	.	.	.	.	.	.	.	.	.	.	.	.	.	.	.	.	.	.	.	.	.	.	.	.	.	.	.	.	.	.	.	.	.	.	.	.	.	.	.	.
O74849_Schizosa	G	L	N	.	.	.	.	.	.	.	.	.	.	.	.	.	.	.	.	.	.	.	.	.	.	.	.	.	.	.	.	.	.	.	.	.	.	.	.	.	.	.	.	.	.	.	.	.	.
G3XW52_MstA_114	G	T	I	.	.	.	.	.	.	.	.	.	.	.	.	.	.	.	.	.	.	.	.	.	.	.	.	.	.	.	.	.	.	.	.	.	.	.	.	.	.	.	.	.	.	.	.	.	.
Q0WWW9_At5g5925	G	F	S	A	A	.	.	.	.	.	.	.	.	.	.	.	.	.	.	.	.	.	.	.	.	.	.	.	.	.	.	.	.	.	.	.	.	.	.	.	.	.	.	.	.	.	.	.	.
Q59TA4_Candida_	G	Y	S	G	.	.	.	.	.	.	.	.	.	.	.	.	.	.	.	.	.	.	.	.	.	.	.	.	.	.	.	.	.	.	.	.	.	.	.	.	.	.	.	.	.	.	.	.	.
Q59TK2_Candida_	G	Y	S	G	.	.	.	.	.	.	.	.	.	.	.	.	.	.	.	.	.	.	.	.	.	.	.	.	.	.	.	.	.	.	.	.	.	.	.	.	.	.	.	.	.	.	.	.	.
B5RT63_2C02530_	G	Y	E	G	.	.	.	.	.	.	.	.	.	.	.	.	.	.	.	.	.	.	.	.	.	.	.	.	.	.	.	.	.	.	.	.	.	.	.	.	.	.	.	.	.	.	.	.	.
A5DRF9_Mgt05860	G	Y	E	G	.	.	.	.	.	.	.	.	.	.	.	.	.	.	.	.	.	.	.	.	.	.	.	.	.	.	.	.	.	.	.	.	.	.	.	.	.	.	.	.	.	.	.	.	.
XltC_1167504_A	G	L	K	G	.	.	.	.	.	.	.	.	.	.	.	.	.	.	.	.	.	.	.	.	.	.	.	.	.	.	.	.	.	.	.	.	.	.	.	.	.	.	.	.	.	.	.	.	.
A3LUN6_Hxt2p6_S	G	I	T	G	E	.	.	.	.	.	.	.	.	.	.	.	.	.	.	.	.	.	.	.	.	.	.	.	.	.	.	.	.	.	.	.	.	.	.	.	.	.	.	.	.	.	.	.	.
XltB_1127588_A	G	L	D	Y	.	.	.	.	.	.	.	.	.	.	.	.	.	.	.	.	.	.	.	.	.	.	.	.	.	.	.	.	.	.	.	.	.	.	.	.	.	.	.	.	.	.	.	.	.
Q7SEB3_An25_Ncr	I	G	E	S	H	.	.	.	.	.	.	.	.	.	.	.	.	.	.	.	.	.	.	.	.	.	.	.	.	.	.	.	.	.	.	.	.	.	.	.	.	.	.	.	.	.	.	.	.
J9Q9F3_Xut6_Sst	I	G	M	S	P	.	.	.	.	.	.	.	.	.	.	.	.	.	.	.	.	.	.	.	.	.	.	.	.	.	.	.	.	.	.	.	.	.	.	.	.	.	.	.	.	.	.	.	.
50894_Str1_Tree	G	Q	T	D	N	.	.	.	.	.	.	.	.	.	.	.	.	.	.	.	.	.	.	.	.	.	.	.	.	.	.	.	.	.	.	.	.	.	.	.	.	.	.	.	.	.	.	.	.
AN0250_XtrD_Ani	G	M	S	S	N	.	.	.	.	.	.	.	.	.	.	.	.	.	.	.	.	.	.	.	.	.	.	.	.	.	.	.	.	.	.	.	.	.	.	.	.	.	.	.	.	.	.	.	.
A3LY10_Xut1_Sst	G	L	S	G	N	.	.	.	.	.	.	.	.	.	.	.	.	.	.	.	.	.	.	.	.	.	.	.	.	.	.	.	.	.	.	.	.	.	.	.	.	.	.	.	.	.	.	.	.
XltA_1169204_An	E	L	G	G	N	.	.	.	.	.	.	.	.	.	.	.	.	.	.	.	.	.	.	.	.	.	.	.	.	.	.	.	.	.	.	.	.	.	.	.	.	.	.	.	.	.	.	.	.
Str2_121482_Tre	G	L	S	G	N	.	.	.	.	.	.	.	.	.	.	.	.	.	.	.	.	.	.	.	.	.	.	.	.	.	.	.	.	.	.	.	.	.	.	.	.	.	.	.	.	.	.	.	.
Q64L87_XylHP_Df	G	M	D	S	N	.	.	.	.	.	.	.	.	.	.	.	.	.	.	.	.	.	.	.	.	.	.	.	.	.	.	.	.	.	.	.	.	.	.	.	.	.	.	.	.	.	.	.	.
P15325_Emericel	G	V	S	G	G	.	.	.	.	.	.	.	.	.	.	.	.	.	.	.	.	.	.	.	.	.	.	.	.	.	.	.	.	.	.	.	.	.	.	.	.	.	.	.	.	.	.	.	.
A3LYX8_Qup2_Sst	G	I	D	A	T	.	.	.	.	.	.	.	.	.	.	.	.	.	.	.	.	.	.	.	.	.	.	.	.	.	.	.	.	.	.	.	.	.	.	.	.	.	.	.	.	.	.	.	.
Q8L6Z8_Arabidop	G	F	S	A	A	.	.	.	.	.	.	.	.	.	.	.	.	.	.	.	.	.	.	.	.	.	.	.	.	.	.	.	.	.	.	.	.	.	.	.	.	.	.	.	.	.	.	.	.
Q8VZ80_Arabidop	G	L	K	T	D	.	.	.	.	.	.	.	.	.	.	.	.	.	.	.	.	.	.	.	.	.	.	.	.	.	.	.	.	.	.	.	.	.	.	.	.	.	.	.	.	.	.	.	.
Q94AZ2_Arabidop	G	F	G	.	S	.	.	.	.	.	.	.	.	.	.	.	.	.	.	.	.	.	.	.	.	.	.	.	.	.	.	.	.	.	.	.	.	.	.	.	.	.	.	.	.	.	.	.	.
Q8BFW9_Mus_musc	G	F	Q	S	N	.	.	.	.	.	.	.	.	.	.	.	.	.	.	.	.	.	.	.	.	.	.	.	.	.	.	.	.	.	.	.	.	.	.	.	.	.	.	.	.	.	.	.	.
Q7KWJ5_Plasmodi	L	D	S	.	.	.	.	.	.	.	.	.	.	.	.	.	.	.	.	.	.	.	.	.	.	.	.	.	.	.	.	.	.	.	.	.	.	.	.	.	.	.	.	.	.	.	.	.	.
P0AGF4_XylE_Eco	G	A	S	.	T	.	.	.	.	.	.	.	.	.	.	.	.	.	.	.	.	.	.	.	.	.	.	.	.	.	.	.	.	.	.	.	.	.	.	.	.	.	.	.	.	.	.	.	.
O44827_Caenorha	G	L	T	.	G	.	.	.	.	.	.	.	.	.	.	.	.	.	.	.	.	.	.	.	.	.	.	.	.	.	.	.	.	.	.	.	.	.	.	.	.	.	.	.	.	.	.	.	.
P11166_Homo_sap	G	V	.	.	.	.	.	.	.	.	.	.	.	.	.	.	.	.	.	.	.	.	.	.	.	.	.	.	.	.	.	.	.	.	.	.	.	.	.	.	.	.	.	.	.	.	.	.	.
P11167_Rattus_n	G	V	.	.	.	.	.	.	.	.	.	.	.	.	.	.	.	.	.	.	.	.	.	.	.	.	.	.	.	.	.	.	.	.	.	.	.	.	.	.	.	.	.	.	.	.	.	.	.
P17809_Mus_musc	G	V	.	.	.	.	.	.	.	.	.	.	.	.	.	.	.	.	.	.	.	.	.	.	.	.	.	.	.	.	.	.	.	.	.	.	.	.	.	.	.	.	.	.	.	.	.	.	.
P14142_Mus_musc	G	V	.	.	.	.	.	.	.	.	.	.	.	.	.	.	.	.	.	.	.	.	.	.	.	.	.	.	.	.	.	.	.	.	.	.	.	.	.	.	.	.	.	.	.	.	.	.	.
P19357_Rattus_n	G	V	.	.	.	.	.	.	.	.	.	.	.	.	.	.	.	.	.	.	.	.	.	.	.	.	.	.	.	.	.	.	.	.	.	.	.	.	.	.	.	.	.	.	.	.	.	.	.
P14246_Mus_musc	G	I	.	.	.	.	.	.	.	.	.	.	.	.	.	.	.	.	.	.	.	.	.	.	.	.	.	.	.	.	.	.	.	.	.	.	.	.	.	.	.	.	.	.	.	.	.	.	.
P12336_Rattus_n	G	I	.	.	.	.	.	.	.	.	.	.	.	.	.	.	.	.	.	.	.	.	.	.	.	.	.	.	.	.	.	.	.	.	.	.	.	.	.	.	.	.	.	.	.	.	.	.	.
P11168_Homo_sap	G	I	.	.	.	.	.	.	.	.	.	.	.	.	.	.	.	.	.	.	.	.	.	.	.	.	.	.	.	.	.	.	.	.	.	.	.	.	.	.	.	.	.	.	.	.	.	.	.
P32037_Mus_musc	G	V	.	.	.	.	.	.	.	.	.	.	.	.	.	.	.	.	.	.	.	.	.	.	.	.	.	.	.	.	.	.	.	.	.	.	.	.	.	.	.	.	.	.	.	.	.	.	.
Q07647_Rattus_n	G	V	.	.	.	.	.	.	.	.	.	.	.	.	.	.	.	.	.	.	.	.	.	.	.	.	.	.	.	.	.	.	.	.	.	.	.	.	.	.	.	.	.	.	.	.	.	.	.
P43427_Rattus_n	G	V	K	.	S	.	.	.	.	.	.	.	.	.	.	.	.	.	.	.	.	.	.	.	.	.	.	.	.	.	.	.	.	.	.	.	.	.	.	.	.	.	.	.	.	.	.	.	.
Q9JIF3_Mus_musc	K	F	.	.	.	.	.	.	.	.	.	.	.	.	.	.	.	.	.	.	.	.	.	.	.	.	.	.	.	.	.	.	.	.	.	.	.	.	.	.	.	.	.	.	.	.	.	.	.
Q8K4S3_Rattus_n	P	R	A	S	G	I	L	K	R	P	Q	T	L	A	L	P	D	V	A	G	G	N	G	P	E	T	S	R	R	R	N	V	T	F	S	Q	Q	V	A	N	I	L	L	N	G	V	K	Y	E
Conservation	8	5	3	0	0	0	0	0	0	0	0	0	0	0	0	0	0	0	0	0	0	0	0	0	0	0	0	0	0	0	0	0	0	0	0	0	0	0	0	0	0	0	0	0	0	0	0	0	0
Conservation_HMMxylT	8	4	4	0	1	0	0	0	0	0	0	0	0	0	0	0	0	0	0	0	0	0	0	0	0	0	0	0	0	0	0	0	0	0	0	0	0	0	0	0	0	0	0	0	0	0	0	0	0
gal2_Nr	.	.	.	.	364	365	366	367	368	369	370	371	372	373	374	375	376	377	378	379	380	381	382	383	.	384	385	386	387	388	.	.	389	390	391	392	393	394	395	396	397	398	399	400	401	402	403	404	405
xylE_Nr	.	.	.	312	313	314	315	316	317	318	319	320	321	322	323	324	325	326	327	328	329	330	331	332	.	333	334	335	336	337	.	.	338	339	340	341	342	343	344	345	346	347	348	349	350	351	352	353	354
alignment_Nr	601	602	603	604	605	606	607	608	609	610	611	612	613	614	615	616	617	618	619	620	621	622	623	624	625	626	627	628	629	630	631	632	633	634	635	636	637	638	639	640	641	642	643	644	645	646	647	648	649
P13181_Saccharo	.	.	.	.	D	S	F	E	T	S	I	V	I	G	V	V	N	F	A	S	T	F	F	S	.	L	W	T	V	E	.	.	N	L	G	H	R	K	C	L	L	L	G	A	A	T	M	M	A
P40886_Saccharo	.	.	.	.	D	S	F	E	T	S	I	V	L	G	I	V	N	F	A	S	C	F	F	S	.	L	Y	S	V	D	.	.	K	L	G	R	R	R	C	L	L	L	G	A	A	T	M	T	A
P32465_Saccharo	.	.	.	.	D	S	F	E	T	S	I	V	F	G	V	V	N	F	F	S	T	C	C	S	.	L	Y	T	V	D	.	.	R	F	G	R	R	N	C	L	M	W	G	A	V	G	M	V	C
P32466_Saccharo	.	.	.	.	D	S	F	E	T	S	I	V	F	G	V	V	N	F	F	S	T	C	C	S	.	L	Y	T	V	D	.	.	R	F	G	R	R	N	C	L	L	Y	G	A	I	G	M	V	C
P39003_Saccharo	.	.	.	.	D	S	F	E	T	S	I	V	L	G	I	V	N	F	A	S	T	F	V	G	.	I	Y	V	V	E	.	.	R	Y	G	R	R	T	C	L	L	W	G	A	A	S	M	T	A
P39004_Saccharo	.	.	.	.	D	S	F	E	T	S	I	V	L	G	I	V	N	F	A	S	T	F	V	G	.	I	Y	V	V	E	.	.	R	Y	G	R	R	T	C	L	L	W	G	A	A	S	M	T	A
P32467_Saccharo	.	.	.	.	D	S	F	E	T	S	I	V	L	G	I	V	N	F	A	S	T	F	V	G	.	I	F	L	V	E	.	.	R	Y	G	R	R	R	C	L	L	W	G	A	A	S	M	T	A
P38695_Saccharo	.	.	.	.	D	S	F	E	T	A	I	V	L	G	V	V	N	F	V	S	T	F	F	S	.	L	Y	T	V	D	.	.	R	F	G	R	R	N	C	L	L	W	G	C	V	G	M	I	C
P54862_Saccharo	.	.	.	.	D	S	F	Q	T	S	I	I	I	G	V	V	N	F	F	S	S	F	I	A	.	V	Y	T	I	E	.	.	R	F	G	R	R	T	C	L	L	W	G	A	A	S	M	L	C
P40885_Saccharo	.	.	.	.	D	S	F	Q	T	S	I	I	I	G	V	V	N	F	F	S	S	F	I	A	.	V	Y	T	I	E	.	.	R	F	G	R	R	T	C	L	L	W	G	A	A	S	M	L	C
P39924_Saccharo	.	.	.	.	D	G	F	E	T	S	I	V	L	G	T	V	N	F	F	S	T	I	I	A	.	V	M	V	V	D	.	.	K	I	G	R	R	K	C	L	L	F	G	A	A	G	M	M	A
P53631_Saccharo	.	.	.	.	D	G	F	E	T	S	I	V	L	G	T	V	N	F	F	S	T	I	I	A	.	V	M	V	V	D	.	.	K	I	G	R	R	K	C	L	L	F	G	A	A	G	M	M	A
P54854_Saccharo	.	.	.	.	D	G	F	E	T	S	I	V	L	G	T	V	N	F	F	S	T	I	I	A	.	V	M	V	V	D	.	.	K	I	G	R	R	K	C	L	L	F	G	A	A	S	M	M	A
P47185_Saccharo	.	.	.	.	D	G	F	E	T	S	I	V	L	G	T	V	N	F	F	S	T	I	I	A	.	V	M	V	V	D	.	.	K	I	G	R	R	K	C	L	L	F	G	A	A	S	M	M	A
Q5B0S0_Emericel	.	.	.	.	N	S	Y	V	T	Q	I	I	L	G	A	V	N	F	G	M	T	L	P	G	.	L	Y	I	V	E	.	.	H	F	G	R	R	A	S	L	M	V	G	G	A	W	M	A	I
A5DPJ5_Mgt05196	.	.	.	.	D	S	F	Q	T	S	I	V	L	G	I	V	N	F	A	S	T	F	V	G	.	I	Y	A	I	E	.	.	R	L	G	R	R	M	C	L	L	I	G	S	V	W	M	T	I
P10870_Saccharo	.	.	.	.	N	S	Y	L	V	S	F	I	T	Y	A	V	N	V	V	F	N	V	P	G	.	L	F	F	V	E	.	.	F	F	G	R	R	K	V	L	V	V	G	G	V	I	M	T	I
Q2MDH1_Gfx1_Cin	.	.	.	.	D	S	F	Q	T	S	I	I	L	G	I	V	N	F	A	S	T	F	V	G	.	I	Y	V	I	E	.	.	R	L	G	R	R	L	C	L	L	T	G	S	A	A	M	F	I
A5DPU2_Mgt05293	.	.	.	.	D	S	F	E	T	S	I	I	L	G	V	V	N	F	A	S	T	F	L	G	.	I	Y	V	I	D	.	.	R	Y	G	R	R	K	C	L	L	T	G	S	A	C	M	F	V
P23585_Saccharo	.	.	.	.	D	S	F	Q	T	S	I	V	L	G	I	V	N	F	A	S	T	F	V	A	.	L	Y	T	V	D	.	.	K	F	G	R	R	K	C	L	L	G	G	S	A	S	M	A	I
O94155_Sut1_Sst	.	.	.	.	D	S	F	Q	T	S	I	I	L	G	V	V	N	F	A	A	T	F	I	G	.	I	W	A	I	E	.	.	R	F	G	R	R	S	C	L	L	V	G	S	A	G	M	F	V
O94151_Sut2_Sst	.	.	.	.	D	S	F	Q	T	S	I	I	L	G	T	V	N	F	L	S	T	F	V	G	.	I	W	A	I	E	.	.	R	F	G	R	R	Q	C	L	L	V	G	S	A	G	M	F	V
Q9UWF5_Sut3_Sst	.	.	.	.	D	S	F	Q	T	S	I	I	L	G	T	V	N	F	L	S	T	F	V	G	.	I	W	A	I	E	.	.	R	F	G	R	R	Q	C	L	L	V	G	S	A	G	M	F	V
P43581_Saccharo	.	.	.	.	D	S	F	E	T	S	I	V	L	G	A	V	N	F	A	S	T	F	V	A	.	L	Y	I	V	D	.	.	K	F	G	R	R	K	C	L	L	W	G	S	A	S	M	A	I
Str3_62380_Tree	.	.	.	.	N	S	F	V	T	Q	I	I	L	N	T	I	N	F	A	V	T	F	I	G	.	L	Y	M	V	E	.	.	H	F	G	R	R	K	S	L	I	G	G	S	I	W	M	F	C
G1UB10_Candida_	.	.	.	.	D	P	F	L	I	Q	L	A	T	N	I	V	N	V	G	M	T	V	P	G	.	I	I	L	V	E	.	.	T	W	G	R	R	P	L	L	M	A	G	S	V	V	M	A	V
Q2MEV7_Gxs1_Cin	.	.	.	.	N	G	F	T	I	S	L	A	T	N	I	V	N	V	G	S	T	I	P	G	.	I	L	L	M	E	.	.	V	L	G	R	R	N	M	L	M	G	G	A	T	G	M	S	L
A3M0N3_Rgt2_Sst	.	.	.	.	N	E	F	L	I	Q	M	A	T	N	I	V	N	F	G	S	T	V	P	G	.	I	L	L	V	E	.	.	I	I	G	R	R	K	L	L	L	G	G	S	A	V	M	S	I
Q6BTD8_2D01474_	.	.	.	.	N	E	F	L	I	S	L	A	T	S	I	V	N	V	G	M	T	V	P	G	.	I	F	L	I	E	.	.	L	V	G	R	R	S	M	L	L	W	G	A	V	G	M	S	V
A5DNP0_Mgt04891	.	.	.	.	N	E	F	L	I	S	L	A	T	N	I	V	N	V	G	M	T	I	P	G	.	V	I	A	I	E	.	.	L	V	G	R	R	N	L	L	L	I	G	A	A	G	M	S	I
1142882_Aniger_	.	.	.	.	N	S	F	V	T	Q	C	I	L	G	A	V	N	F	A	C	T	F	G	G	.	L	Y	T	V	E	.	.	N	F	G	R	R	K	S	L	I	F	G	A	L	W	M	F	V
1143598_Aniger_	.	.	.	.	N	S	F	T	I	T	L	I	T	N	I	V	N	V	V	S	T	F	P	G	.	L	Y	M	V	E	.	.	K	W	G	R	R	P	L	L	L	F	G	A	V	G	M	C	V
Q7S3Q4_An29.2_N	.	.	.	.	D	S	F	L	I	S	L	I	T	N	L	V	N	V	V	S	T	L	P	G	.	L	Y	A	I	D	.	.	K	W	G	R	R	P	V	L	L	W	G	A	V	G	M	C	V
O74849_Schizosa	.	.	.	.	S	P	F	L	A	A	L	I	L	D	A	V	N	F	G	C	T	F	G	A	.	I	F	V	L	E	.	.	Y	F	G	R	R	G	P	L	I	V	G	G	V	W	Q	S	I
G3XW52_MstA_114	.	.	.	D	D	P	F	L	I	S	M	I	T	T	I	V	N	V	C	S	T	P	V	S	.	F	Y	T	I	E	.	.	K	F	G	R	R	S	L	L	L	W	G	A	L	G	M	V	I
Q0WWW9_At5g5925	.	.	.	A	D	A	T	R	V	S	V	I	I	G	V	F	K	L	L	M	T	W	V	A	.	V	A	K	V	D	.	.	D	L	G	R	R	P	L	L	I	G	G	V	S	G	I	A	L
Q59TA4_Candida_	.	.	.	N	S	N	L	V	A	S	S	I	Q	Y	V	I	N	T	C	V	T	V	P	A	.	L	Y	F	I	D	.	.	K	V	G	R	R	P	L	L	I	G	G	A	T	M	M	M	A
Q59TK2_Candida_	.	.	.	N	S	N	L	V	A	S	S	I	Q	Y	V	I	N	T	C	V	T	V	P	A	.	L	Y	F	I	D	.	.	K	V	G	R	R	P	L	L	I	G	G	A	T	M	M	M	A
B5RT63_2C02530_	.	.	.	D	A	N	L	V	A	S	S	I	Q	Y	C	L	N	T	G	M	T	I	P	A	.	L	Y	F	M	D	.	.	K	L	G	R	R	P	V	L	L	T	G	A	A	F	M	M	A
A5DRF9_Mgt05860	.	.	.	D	T	N	L	I	P	S	L	I	Q	Y	I	I	N	T	V	V	T	I	P	S	.	L	Y	L	L	D	.	.	R	V	G	R	R	K	M	L	L	F	G	A	A	A	M	M	A
XltC_1167504_A	.	.	.	N	N	N	L	I	S	S	S	I	Q	Y	V	I	N	V	C	M	T	V	P	A	.	L	V	W	G	D	.	.	Q	W	G	R	R	P	T	F	L	I	G	S	L	F	M	M	I
A3LUN6_Hxt2p6_S	.	.	.	K	E	Q	L	Q	I	N	G	C	L	M	I	Y	N	L	V	L	S	L	A	V	.	A	F	T	C	Y	.	.	L	F	R	R	K	A	L	F	I	F	S	C	S	F	M	L	L
XltB_1127588_A	.	.	.	S	M	Q	L	L	M	S	G	I	V	N	V	G	Q	L	V	G	V	I	T	S	.	I	S	T	M	D	.	.	K	F	G	R	R	A	L	L	L	W	G	V	A	I	M	A	I
Q7SEB3_An25_Ncr	.	.	.	N	M	S	M	L	L	G	G	I	N	M	I	V	Y	S	I	F	A	T	V	S	.	W	F	A	I	E	.	.	R	V	G	R	R	R	L	F	L	I	G	T	V	G	Q	M	L
J9Q9F3_Xut6_Sst	.	.	.	F	M	S	R	I	L	A	A	L	N	G	T	E	Y	F	L	V	S	L	I	A	.	F	Y	T	V	E	.	.	R	L	G	R	R	F	L	L	F	W	G	A	I	A	M	A	L
50894_Str1_Tree	.	.	.	T	V	S	L	L	A	T	G	V	V	G	I	V	M	F	V	A	T	A	P	A	.	V	L	W	I	D	.	.	R	I	G	R	K	P	V	L	I	T	G	A	I	G	M	A	T
AN0250_XtrD_Ani	.	.	.	T	T	S	L	L	A	T	G	V	V	G	V	A	M	F	L	A	T	I	P	A	.	V	I	W	V	D	.	.	N	V	G	R	K	P	I	L	L	I	G	A	I	G	M	A	A
A3LY10_Xut1_Sst	.	.	.	T	I	S	L	L	A	S	G	V	V	G	I	V	M	F	L	A	T	I	P	A	.	V	L	W	V	D	.	.	R	L	G	R	K	P	V	L	I	S	G	A	I	I	M	G	I
XltA_1169204_An	.	.	.	T	T	S	L	L	A	T	G	V	A	G	I	F	E	F	V	F	T	I	P	A	.	V	L	W	V	D	.	.	N	I	G	R	K	K	T	L	L	A	G	A	I	G	M	A	V
Str2_121482_Tre	.	.	.	T	T	S	L	L	A	T	G	V	Y	G	I	V	N	T	L	S	T	L	P	A	.	L	F	L	I	D	.	.	R	V	G	R	R	P	L	L	M	C	G	A	T	G	T	F	I
Q64L87_XylHP_Df	.	.	.	T	T	A	L	L	G	T	G	V	Y	G	I	V	N	C	I	S	T	I	P	A	.	I	F	A	I	D	.	.	K	F	G	R	K	T	L	L	M	A	G	A	A	G	T	F	V
P15325_Emericel	.	.	.	N	T	S	L	L	T	T	G	I	F	G	V	V	K	A	V	I	T	F	V	W	L	L	Y	L	I	D	.	.	H	F	G	R	R	N	L	L	L	V	G	A	A	G	G	S	V
A3LYX8_Qup2_Sst	.	.	.	K	A	G	L	Q	S	T	G	V	F	G	L	L	K	A	F	A	S	L	V	W	L	F	L	V	V	D	.	.	R	F	G	R	K	T	A	L	V	W	G	S	V	P	C	S	L
Q8L6Z8_Arabidop	.	.	.	A	D	A	T	R	I	S	I	L	L	G	L	L	K	L	V	M	T	G	V	S	.	V	I	V	I	D	.	.	R	V	G	R	R	P	L	L	L	C	G	V	S	G	M	V	I
Q8VZ80_Arabidop	.	.	.	H	Q	Q	L	L	A	T	V	A	V	G	V	V	K	T	S	F	I	L	V	A	.	T	F	L	L	D	.	.	R	I	G	R	R	P	L	L	L	T	S	V	G	G	M	V	L
Q94AZ2_Arabidop	.	.	.	D	A	S	L	Y	S	A	V	V	T	G	A	V	N	V	L	S	T	L	V	S	.	I	Y	S	V	D	.	.	K	V	G	R	R	V	L	L	L	E	A	G	V	Q	M	F	F
Q8BFW9_Mus_musc	.	.	.	E	A	A	S	L	A	S	T	G	V	G	V	V	K	V	V	S	T	I	P	A	.	T	L	L	V	D	.	.	H	I	G	S	K	T	F	L	C	I	G	S	S	V	M	S	A
Q7KWJ5_Plasmodi	.	.	.	H	L	I	T	I	L	S	V	V	M	T	A	V	N	F	L	M	T	F	P	A	.	I	Y	I	V	E	.	.	K	L	G	R	K	T	L	L	L	W	G	C	V	G	V	L	V
P0AGF4_XylE_Eco	.	.	.	D	I	A	L	L	Q	T	I	I	V	G	V	I	N	L	T	F	T	V	L	A	.	I	M	T	V	D	.	.	K	F	G	R	K	P	L	Q	I	I	G	A	L	G	M	A	I
O44827_Caenorha	.	.	.	N	E	P	F	Y	A	T	I	G	M	G	A	V	N	V	I	M	T	L	I	S	.	V	W	L	V	D	H	P	K	F	G	R	R	S	L	L	L	A	G	L	T	G	M	F	V
P11166_Homo_sap	.	.	.	Q	Q	P	V	Y	A	T	I	G	S	G	I	V	N	T	A	F	T	V	V	S	.	L	F	V	V	E	.	.	R	A	G	R	R	T	L	H	L	I	G	L	A	G	M	A	G
P11167_Rattus_n	.	.	.	Q	Q	P	V	Y	A	T	I	G	S	G	I	V	N	T	A	F	T	V	V	S	.	L	F	V	V	E	.	.	R	A	G	R	R	T	L	H	L	I	G	L	A	G	M	A	G
P17809_Mus_musc	.	.	.	Q	Q	P	V	Y	A	T	I	G	S	G	I	V	N	T	A	F	T	V	V	S	.	L	F	V	V	E	.	.	R	A	G	R	R	T	L	H	L	I	G	L	A	G	M	A	G
P14142_Mus_musc	.	.	.	G	Q	P	A	Y	A	T	I	G	A	G	V	V	N	T	V	F	T	L	V	S	.	V	L	L	V	E	.	.	R	A	G	R	R	T	L	H	L	L	G	L	A	G	M	C	G
P19357_Rattus_n	.	.	.	E	Q	P	A	Y	A	T	I	G	A	G	V	V	N	T	V	F	T	L	V	S	.	V	L	L	V	E	.	.	R	A	G	R	R	T	L	H	L	L	G	L	A	G	M	C	G
P14246_Mus_musc	.	.	.	S	Q	P	V	Y	A	T	I	G	V	G	A	I	N	M	I	F	T	A	V	S	.	V	L	L	V	E	.	.	K	A	G	R	R	T	L	F	L	T	G	M	I	G	M	F	F
P12336_Rattus_n	.	.	.	S	Q	P	V	Y	A	T	I	G	V	G	A	I	N	M	I	F	T	A	V	S	.	V	L	L	V	E	.	.	K	A	G	R	R	T	L	F	L	A	G	M	I	G	M	F	F
P11168_Homo_sap	.	.	.	S	K	P	V	Y	A	T	I	G	V	G	A	V	N	M	V	F	T	A	V	S	.	V	F	L	V	E	.	.	K	A	G	R	R	S	L	F	L	I	G	M	S	G	M	F	V
P32037_Mus_musc	.	.	.	Q	E	P	I	Y	A	T	I	G	A	G	V	V	N	T	I	F	T	V	V	S	.	L	F	L	V	E	.	.	R	A	G	R	R	T	L	H	M	I	G	L	G	G	M	A	V
Q07647_Rattus_n	.	.	.	Q	E	P	I	Y	A	T	I	G	A	G	V	V	N	T	I	F	T	V	V	S	.	L	F	L	V	E	.	.	R	A	G	R	R	T	L	H	M	I	G	L	G	G	M	A	V
P43427_Rattus_n	.	.	.	N	D	V	Q	Y	V	T	A	G	T	G	A	V	N	V	F	M	T	M	V	T	.	V	F	V	V	E	.	.	L	W	G	R	R	N	L	L	L	I	G	F	S	T	C	L	T
Q9JIF3_Mus_musc	.	.	.	K	D	S	S	L	A	S	V	T	V	G	I	I	Q	V	L	F	T	A	V	A	.	A	L	I	M	D	.	.	R	A	G	R	R	L	L	L	A	L	S	G	V	I	M	V	F
Q8K4S3_Rattus_n	E	L	T	G	S	S	E	Q	S	E	Q	P	L	S	L	R	R	L	C	S	T	I	Y	N	M	P	R	P	V	R	.	.	N	L	C	V	N	H	F	L	G	W	L	S	F	E	G	M	L
Conservation	0	0	0	1	5	5	5	4	5	7	5	5	5	6	6	8	7	5	4	5	8	5	5	6	0	7	5	4	8	7	0	0	5	5	9	9	9	4	5	7	8	3	9	5	5	4	8	4	5
Conservation_HMMxylT	0	0	0	5	1	6	6	5	4	7	4	7	4	5	7	7	6	5	4	5	8	5	5	5	0	7	5	4	8	7	0	0	5	5	9	10	8	3	5	8	8	3	9	7	6	4	8	4	7
gal2_Nr	407	408	409	410	411	412	413	414	415	416	417	418	419	420	421	422	.	.	.	.	.	.	.	.	.	423	424	425	.	426	.	.	427	428	429	430	431	432	433	434	435	436	437	438	439	440	441	442	443
xylE_Nr	356	357	358	359	360	361	362	363	364	365	.	.	.	.	.	.	.	.	.	.	.	.	.	.	.	.	.	.	.	.	.	.	.	.	366	367	368	369	370	371	372	373	374	375	376	377	378	379	380
alignment_Nr	651	652	653	654	655	656	657	658	659	660	661	662	663	664	665	666	667	668	669	670	671	672	673	674	675	676	677	678	679	680	681	682	683	684	685	686	687	688	689	690	691	692	693	694	695	696	697	698	699
P13181_Saccharo	M	V	I	Y	A	S	V	G	V	T	R	L	Y	P	H	G	.	.	.	.	.	.	.	.	.	K	S	Q	.	P	.	.	S	S	K	G	A	G	N	C	M	I	V	F	T	C	F	Y	I
P40886_Saccharo	M	V	I	Y	A	S	V	G	V	T	R	L	Y	P	N	G	.	.	.	.	.	.	.	.	.	K	S	E	.	P	.	.	S	S	K	G	A	G	N	C	T	I	V	F	T	C	F	Y	I
P32465_Saccharo	Y	V	V	Y	A	S	V	G	V	T	R	L	W	P	N	G	.	.	.	.	.	.	.	.	.	Q	D	Q	.	P	.	.	S	S	K	G	A	G	N	C	M	I	V	F	A	C	F	Y	I
P32466_Saccharo	Y	V	V	Y	A	S	V	G	V	T	R	L	W	P	N	G	.	.	.	.	.	.	.	.	.	E	G	N	.	G	.	.	S	S	K	G	A	G	N	C	M	I	V	F	A	C	F	Y	I
P39003_Saccharo	M	V	V	Y	A	S	V	G	V	T	R	L	W	P	N	G	.	.	.	.	.	.	.	.	.	Q	D	Q	.	P	.	.	S	S	K	G	A	G	N	C	M	I	V	F	A	C	F	Y	I
P39004_Saccharo	M	V	V	Y	A	S	V	G	V	T	R	L	W	P	N	G	.	.	.	.	.	.	.	.	.	Q	D	Q	.	P	.	.	S	S	K	G	A	G	N	C	M	I	V	F	A	C	F	Y	I
P32467_Saccharo	M	V	V	F	A	S	V	G	V	T	R	L	W	P	N	G	.	.	.	.	.	.	.	.	.	K	K	N	.	G	.	.	S	S	K	G	A	G	N	C	M	I	V	F	T	C	F	Y	L
P38695_Saccharo	Y	V	V	Y	A	S	V	G	V	T	R	L	W	P	N	G	.	.	.	.	.	.	.	.	.	Q	D	Q	.	P	.	.	S	S	K	G	A	G	N	C	M	I	V	F	A	C	F	Y	I
P54862_Saccharo	F	A	V	F	A	S	V	G	V	T	K	L	W	P	Q	G	.	.	.	.	.	.	.	.	.	S	S	H	.	Q	D	I	T	S	Q	G	A	G	N	C	M	I	V	F	T	M	F	F	I
P40885_Saccharo	F	A	V	F	A	S	V	G	V	T	K	L	W	P	Q	G	.	.	.	.	.	.	.	.	.	S	S	H	.	Q	D	I	T	S	Q	G	A	G	N	C	M	I	V	F	T	M	F	F	I
P39924_Saccharo	M	V	I	F	A	S	I	G	V	K	C	L	Y	P	H	G	.	.	.	.	.	.	.	.	.	Q	D	G	.	P	.	.	S	S	K	G	A	G	N	A	M	I	V	F	T	C	F	Y	I
P53631_Saccharo	M	V	I	F	A	S	I	G	V	K	C	L	Y	P	H	G	.	.	.	.	.	.	.	.	.	Q	D	G	.	P	.	.	S	S	K	G	A	G	N	A	M	I	V	F	T	C	F	Y	I
P54854_Saccharo	M	V	I	F	A	S	I	G	V	K	C	L	Y	P	H	G	.	.	.	.	.	.	.	.	.	Q	D	G	.	P	.	.	S	S	K	G	A	G	N	A	M	I	V	F	T	C	F	Y	I
P47185_Saccharo	M	V	I	F	A	S	I	G	V	K	C	L	Y	P	H	G	.	.	.	.	.	.	.	.	.	Q	D	G	.	P	.	.	S	S	K	G	A	G	N	A	M	I	V	F	T	C	F	Y	I
Q5B0S0_Emericel	F	Y	I	W	A	S	V	G	N	S	V	L	D	L	D	N	.	.	.	.	.	.	.	.	.	P	Q	.	.	.	.	.	N	T	P	K	A	G	A	A	M	I	V	F	T	C	F	F	I
A5DPJ5_Mgt05196	F	I	I	Y	S	V	L	G	S	V	H	L	Y	R	S	G	.	.	.	.	.	.	.	.	.	Y	D	N	.	P	N	D	T	Y	K	S	S	G	N	A	M	I	F	I	T	C	L	F	I
P10870_Saccharo	N	F	I	V	A	I	V	G	C	S	L	.	.	.	.	.	.	.	.	.	.	.	.	.	.	.	.	.	.	.	.	.	K	T	V	A	A	A	K	V	M	I	A	F	I	C	L	F	I
Q2MDH1_Gfx1_Cin	F	I	I	Y	S	L	I	G	T	Q	H	L	Y	K	Q	G	.	.	.	.	.	.	.	.	.	Y	S	N	E	T	S	N	T	Y	K	A	S	G	N	A	M	I	F	I	T	C	L	Y	I
A5DPU2_Mgt05293	F	I	I	Y	S	V	L	G	S	V	N	L	Y	N	N	G	.	.	.	.	.	.	.	.	.	Y	D	D	L	T	D	.	T	N	K	P	T	G	N	A	M	I	F	I	T	C	L	Y	I
P23585_Saccharo	F	V	I	F	S	T	V	G	V	T	S	L	Y	P	N	G	.	.	.	.	.	.	.	.	.	.	.	K	D	Q	P	.	S	S	K	A	A	G	N	V	M	I	V	F	T	C	L	F	I
O94155_Sut1_Sst	F	I	I	Y	S	T	I	G	S	F	H	L	Y	K	D	G	.	.	.	.	.	.	.	.	.	E	Y	N	N	D	N	.	T	Y	K	P	S	G	N	A	L	I	F	I	T	C	L	F	I
O94151_Sut2_Sst	F	I	I	Y	S	V	I	G	T	T	H	L	F	I	D	G	.	.	.	.	.	.	.	.	.	V	V	D	N	D	N	.	T	R	Q	S	S	G	N	A	M	I	F	I	T	C	L	F	I
Q9UWF5_Sut3_Sst	F	I	I	Y	S	V	I	G	T	T	H	L	F	I	D	G	.	.	.	.	.	.	.	.	.	V	V	D	N	D	N	.	T	R	Q	S	S	G	N	A	M	I	F	I	T	C	L	F	I
P43581_Saccharo	F	V	I	F	A	T	V	G	V	T	R	L	W	P	Q	G	.	.	.	.	.	.	.	.	.	K	D	Q	P	.	.	.	S	S	Q	S	A	G	N	V	M	I	V	F	T	C	F	F	I
Str3_62380_Tree	F	L	I	F	A	S	V	G	H	F	M	L	D	L	N	D	.	.	.	.	.	.	.	.	.	P	A	.	.	.	.	.	N	T	P	T	P	G	V	V	L	I	V	F	A	C	L	F	I
G1UB10_Candida_	Q	L	I	V	A	I	V	G	V	A	A	S	S	.	.	.	.	.	.	.	.	.	.	.	.	.	.	.	.	.	.	.	.	.	H	A	A	N	Q	C	L	V	A	F	S	C	I	F	I
Q2MEV7_Gxs1_Cin	Q	L	I	V	A	I	V	G	V	A	T	S	E	.	.	.	.	.	.	.	.	.	.	.	.	.	.	.	.	.	.	.	N	N	K	S	S	Q	S	V	L	V	A	F	S	C	I	F	I
A3M0N3_Rgt2_Sst	Q	L	I	V	A	I	V	G	V	A	A	G	E	.	.	.	.	.	.	.	.	.	.	.	.	.	.	.	.	.	.	.	G	S	T	S	A	N	K	C	L	V	A	F	V	C	I	F	I
Q6BTD8_2D01474_	Q	F	I	V	A	I	V	G	I	A	T	D	S	.	.	.	.	.	.	.	.	.	.	.	.	.	.	.	.	.	.	.	.	.	A	D	A	N	K	V	L	I	A	F	T	C	F	F	I
A5DNP0_Mgt04891	Q	L	I	V	A	I	V	G	V	A	A	S	S	.	.	.	.	.	.	.	.	.	.	.	.	.	.	.	.	.	.	.	.	.	K	A	A	N	Q	V	L	V	A	F	S	C	I	F	I
1142882_Aniger_	F	M	I	F	A	S	I	G	H	F	M	L	D	V	A	E	.	.	.	.	.	.	.	.	.	P	E	.	.	.	.	.	N	T	P	G	V	G	K	G	M	I	V	L	A	C	F	F	I
1143598_Aniger_	Q	L	I	V	A	I	V	G	M	V	A	S	.	.	.	.	.	.	.	.	.	.	.	.	.	.	.	.	.	.	.	.	.	S	D	V	A	N	K	V	L	I	A	F	V	C	I	Y	I
Q7S3Q4_An29.2_N	Q	F	I	V	A	I	L	G	T	T	T	T	S	Q	D	A	.	.	.	.	.	.	.	.	.	S	G	M	I	I	V	.	H	N	L	A	A	Q	K	A	A	I	A	F	I	C	F	Y	I
O74849_Schizosa	F	F	I	Y	A	S	V	G	D	R	A	L	T	R	P	N	.	.	.	.	.	.	.	.	.	G	T	.	.	.	.	.	S	N	H	R	A	G	A	V	M	I	V	F	S	C	L	F	I
G3XW52_MstA_114	Q	F	I	V	A	I	V	G	T	V	D	G	.	.	.	.	.	.	.	.	.	.	.	.	.	.	.	.	.	.	.	.	S	N	K	H	A	V	S	A	E	I	S	F	I	C	I	Y	I
Q0WWW9_At5g5925	L	F	L	L	S	A	Y	Y	K	F	L	.	.	.	.	.	.	.	.	.	.	.	.	.	.	.	.	.	.	.	.	.	.	.	G	G	F	P	L	V	A	V	G	A	L	L	L	Y	V
Q59TA4_Candida_	Q	F	G	L	A	G	I	L	G	Q	Y	S	I	P	W	P	D	S	.	.	.	G	N	D	S	V	N	I	R	I	P	E	D	N	K	S	A	S	K	G	A	I	A	C	C	Y	L	F	V
Q59TK2_Candida_	Q	F	G	L	A	G	I	L	G	Q	Y	S	I	P	W	P	D	S	.	.	.	G	N	D	S	V	N	I	R	I	P	E	D	N	K	S	A	S	K	G	A	I	A	C	C	Y	L	F	V
B5RT63_2C02530_	Q	F	A	V	G	G	L	L	A	T	Y	S	V	D	N	P	.	.	.	.	.	I	S	E	T	V	R	I	Q	I	P	E	E	H	G	K	A	A	K	A	V	I	A	C	C	Y	L	F	V
A5DRF9_Mgt05860	Q	F	G	V	A	G	I	L	A	T	Y	S	E	P	Y	D	.	.	.	.	.	L	N	D	T	V	K	I	T	I	P	D	K	H	K	S	A	A	K	G	V	I	A	C	C	Y	L	F	V
XltC_1167504_A	M	Y	I	N	A	G	L	M	A	S	Y	G	H	P	A	P	P	G	.	.	.	G	L	N	N	V	E	A	E	S	W	V	I	H	G	A	P	S	K	A	V	I	A	S	T	Y	L	F	V
A3LUN6_Hxt2p6_S	Y	V	I	W	T	I	L	S	A	I	N	Q	Q	R	N	F	.	.	.	.	.	.	.	.	.	.	.	.	.	.	.	.	E	Q	K	G	L	G	Q	G	V	L	A	M	I	F	I	Y	Y
XltB_1127588_A	H	I	I	V	A	I	L	V	S	L	Y	S	D	N	W	P	.	.	.	.	.	.	.	.	.	.	.	.	.	.	.	.	A	H	R	A	Q	G	W	A	S	V	A	L	L	L	V	Y	M
Q7SEB3_An25_Ncr	M	V	I	V	F	A	C	L	I	P	.	.	.	.	.	.	.	.	.	.	.	.	.	.	.	.	.	.	.	.	.	.	D	D	P	M	K	A	R	G	A	A	V	G	L	F	T	Y	I
J9Q9F3_Xut6_Sst	M	A	G	L	T	V	T	V	K	L	A	G	E	.	.	.	.	.	.	.	.	.	.	.	.	.	.	.	.	.	.	.	G	N	T	H	A	G	V	G	A	A	V	L	L	F	A	F	N
50894_Str1_Tree	H	I	I	I	A	V	L	F	A	K	N	A	D	S	W	P	.	.	.	.	.	.	.	.	.	.	.	.	.	.	.	.	E	H	K	A	A	G	W	A	A	V	A	M	V	W	L	F	V
AN0250_XtrD_Ani	H	F	I	I	A	G	I	F	A	E	N	E	T	Q	W	E	.	.	.	.	.	.	.	.	.	.	.	.	.	.	.	.	S	H	R	A	A	G	W	G	A	V	A	M	V	W	L	F	V
A3LY10_Xut1_Sst	H	F	V	V	A	A	I	L	G	Q	F	G	G	N	F	V	.	.	.	.	.	.	.	.	.	.	.	.	.	.	.	.	N	H	S	G	A	G	W	V	A	V	V	F	V	W	I	F	A
XltA_1169204_An	H	F	I	C	A	G	L	I	G	S	Y	E	G	T	F	G	.	.	.	.	.	.	.	.	.	.	.	.	.	.	.	.	E	H	K	S	A	G	W	A	T	V	A	F	V	W	I	F	I
Str2_121482_Tre	L	I	I	V	G	S	I	V	G	K	Y	G	S	A	L	S	.	.	.	.	.	.	.	.	.	.	.	.	.	.	.	.	Q	H	A	A	A	G	W	V	G	I	A	F	I	Y	I	Y	D
Q64L87_XylHP_Df	L	V	I	V	G	A	I	V	G	K	Y	G	E	K	L	S	.	.	.	.	.	.	.	.	.	.	.	.	.	.	.	.	K	H	K	V	A	G	R	A	A	I	A	F	I	F	I	Y	D
P15325_Emericel	L	W	I	V	G	G	Y	I	K	I	A	K	P	E	N	.	.	.	.	.	.	.	.	.	.	.	.	N	P	E	G	T	Q	L	D	S	G	G	I	A	A	I	F	F	F	Y	L	W	T
A3LYX8_Qup2_Sst	M	W	Y	I	G	A	Y	V	K	I	A	N	P	S	Q	R	.	.	.	.	.	.	.	.	.	.	V	A	N	G	N	T	T	Q	D	A	G	G	K	A	A	Q	A	M	L	Y	I	W	T
Q8L6Z8_Arabidop	L	F	L	L	G	S	Y	Y	M	F	Y	.	.	.	.	.	.	.	.	.	.	.	.	.	.	.	.	.	.	.	.	.	.	.	K	N	V	P	A	V	A	V	A	A	L	L	L	Y	V
Q8VZ80_Arabidop	L	A	A	L	G	T	S	L	T	I	I	D	Q	S	E	K	.	.	.	.	.	.	.	.	.	.	.	.	.	.	.	.	K	V	M	W	A	V	V	V	A	I	A	T	V	M	T	Y	V
Q94AZ2_Arabidop	Q	V	V	I	A	I	I	L	G	V	K	V	T	D	T	S	.	.	.	.	.	.	.	.	.	.	.	.	.	.	T	N	L	S	K	G	F	A	I	L	V	V	V	M	I	C	T	Y	V
Q8BFW9_Mus_musc	L	L	T	M	G	I	V	N	L	N	I	N	M	N	F	.	.	.	.	.	.	.	.	.	.	.	.	.	.	.	.	.	T	N	I	C	R	S	H	S	L	L	N	Q	S	L	E	E	F
Q7KWJ5_Plasmodi	Y	L	P	T	A	I	A	N	E	I	N	R	.	.	.	.	.	.	.	.	.	.	.	.	.	.	.	.	.	.	.	.	N	S	N	F	V	K	I	L	S	I	V	A	T	F	V	M	I
P0AGF4_XylE_Eco	M	F	S	L	G	T	A	F	Y	T	.	.	.	.	.	.	.	.	.	.	.	.	.	.	.	.	.	.	.	.	.	.	.	.	Q	A	P	G	I	V	A	L	L	S	M	L	F	Y	V
O44827_Caenorha	T	L	L	L	V	G	A	L	T	I	Q	N	S	G	.	.	.	.	.	.	.	.	.	.	.	.	.	.	.	.	.	.	G	D	K	W	A	S	Y	S	A	I	G	F	V	L	L	F	V
P11166_Homo_sap	A	I	L	M	T	I	A	L	A	L	L	E	Q	.	.	.	.	.	.	.	.	.	.	.	.	.	.	.	.	.	.	.	.	L	P	W	M	S	Y	L	S	I	V	A	I	F	G	F	V
P11167_Rattus_n	A	V	L	M	T	I	A	L	A	L	L	E	Q	.	.	.	.	.	.	.	.	.	.	.	.	.	.	.	.	.	.	.	.	L	P	W	M	S	Y	L	S	I	V	A	I	F	G	F	V
P17809_Mus_musc	A	V	L	M	T	I	A	L	A	L	L	E	R	.	.	.	.	.	.	.	.	.	.	.	.	.	.	.	.	.	.	.	.	L	P	W	M	S	Y	L	S	I	V	A	I	F	G	F	V
P14142_Mus_musc	A	I	L	M	T	V	A	L	L	L	L	E	R	.	.	.	.	.	.	.	.	.	.	.	.	.	.	.	.	.	.	.	.	V	P	A	M	S	Y	V	S	I	V	A	I	F	G	F	V
P19357_Rattus_n	A	I	L	M	T	V	A	L	L	L	L	E	R	.	.	.	.	.	.	.	.	.	.	.	.	.	.	.	.	.	.	.	.	V	P	S	M	S	Y	V	S	I	V	A	I	F	G	F	V
P14246_Mus_musc	T	I	F	M	S	V	G	L	V	L	L	D	K	.	.	.	.	.	.	.	.	.	.	.	.	.	.	.	.	.	.	.	.	F	A	W	M	S	Y	V	S	M	T	A	I	F	L	F	V
P12336_Rattus_n	A	V	F	M	S	L	G	L	V	L	L	D	K	.	.	.	.	.	.	.	.	.	.	.	.	.	.	.	.	.	.	.	.	F	T	W	M	S	Y	V	S	M	T	A	I	F	L	F	V
P11168_Homo_sap	A	I	F	M	S	V	G	L	V	L	L	N	K	.	.	.	.	.	.	.	.	.	.	.	.	.	.	.	.	.	.	.	.	F	S	W	M	S	Y	V	S	M	I	A	I	F	L	F	V
P32037_Mus_musc	S	V	F	M	T	I	S	L	L	L	K	D	D	.	.	.	.	.	.	.	.	.	.	.	.	.	.	.	.	.	.	.	.	Y	E	A	M	S	F	V	C	I	V	A	I	L	I	Y	V
Q07647_Rattus_n	S	V	F	M	T	I	S	L	L	L	K	D	E	.	.	.	.	.	.	.	.	.	.	.	.	.	.	.	.	.	.	.	.	Y	E	A	M	S	F	V	C	I	V	A	I	L	V	Y	V
P43427_Rattus_n	C	I	V	L	T	V	A	L	A	L	Q	N	T	.	.	.	.	.	.	.	.	.	.	.	.	.	.	.	.	.	.	.	.	I	S	W	M	P	Y	V	S	I	V	C	V	I	V	Y	V
Q9JIF3_Mus_musc	M	S	A	F	G	T	Y	F	K	L	T	Q	S	L	P	S	N	S	S	H	V	G	L	V	P	I	A	A	E	P	V	D	V	Q	V	G	L	A	W	L	A	V	G	S	M	C	L	F	I
Q8K4S3_Rattus_n	F	Y	T	D	F	M	G	E	V	V	F	Q	.	.	.	.	.	.	.	.	.	.	.	.	.	.	.	.	.	.	.	.	G	D	P	K	A	P	H	A	S	E	A	Y	Q	K	Y	N	S
Conservation	4	5	6	5	6	4	5	4	4	4	3	3	2	1	1	1	0	0	0	0	0	0	0	0	0	0	0	0	0	0	0	0	2	3	4	4	5	5	3	5	5	8	5	5	5	4	5	7	7
Conservation_HMMxylT	4	5	6	6	6	5	6	4	4	4	0	0	0	0	0	0	0	0	0	0	0	0	0	0	0	0	0	0	0	0	0	0	0	0	3	2	6	5	3	5	5	7	5	4	5	4	6	8	6
gal2_Nr	445	446	447	448	449	450	451	452	453	454	455	456	457	458	459	460	461	462	.	463	464	465	466	467	468	469	470	471	472	473	474	475	476	477	478	479	480	481	482	483	484	485	486	487	.	488	489	490	491
xylE_Nr	382	383	384	385	386	387	388	389	390	391	392	393	394	395	396	397	398	399	.	400	401	402	403	404	405	406	407	408	409	410	411	412	413	414	415	416	417	418	419	420	421	422	423	424	.	425	426	427	428
alignment_Nr	701	702	703	704	705	706	707	708	709	710	711	712	713	714	715	716	717	718	719	720	721	722	723	724	725	726	727	728	729	730	731	732	733	734	735	736	737	738	739	740	741	742	743	744	745	746	747	748	749
P13181_Saccharo	C	Y	A	T	T	W	A	P	V	A	W	V	I	T	A	E	S	F	.	P	L	R	V	K	S	K	C	M	A	L	A	S	A	S	N	W	V	W	G	F	L	I	A	F	.	F	T	P	F
P40886_Saccharo	C	F	S	C	T	W	G	P	V	C	Y	V	I	I	S	E	T	F	.	P	L	R	V	R	S	K	C	M	S	V	A	T	A	A	N	L	L	W	G	F	L	I	G	F	.	F	T	P	F
P32465_Saccharo	C	F	A	T	T	W	A	P	I	A	Y	V	V	I	S	E	C	F	.	P	L	R	V	K	S	K	C	M	S	I	A	S	A	A	N	W	I	W	G	F	L	I	S	F	.	F	T	P	F
P32466_Saccharo	C	F	A	T	T	W	A	P	I	A	Y	V	V	I	S	E	T	F	.	P	L	R	V	K	S	K	A	M	S	I	A	T	A	A	N	W	L	W	G	F	L	I	G	F	.	F	T	P	F
P39003_Saccharo	C	F	A	T	T	W	A	P	I	P	Y	V	V	V	S	E	T	F	.	P	L	R	V	K	S	K	A	M	S	I	A	T	A	A	N	W	L	W	G	F	L	I	G	F	.	F	T	P	F
P39004_Saccharo	C	F	A	T	T	W	A	P	I	P	Y	V	V	V	S	E	T	F	.	P	L	R	V	K	S	K	A	M	S	I	A	T	A	A	N	W	L	W	G	F	L	I	G	F	.	F	T	P	F
P32467_Saccharo	C	F	A	T	T	W	A	P	I	P	F	V	V	N	S	E	T	F	.	P	L	R	V	K	S	K	C	M	A	I	A	Q	A	C	N	W	I	W	G	F	L	I	G	F	.	F	T	P	F
P38695_Saccharo	C	F	A	T	T	W	A	P	V	A	Y	V	L	I	S	E	S	Y	.	P	L	R	V	R	G	K	A	M	S	I	A	S	A	C	N	W	I	W	G	F	L	I	S	F	.	F	T	P	F
P54862_Saccharo	S	F	A	T	T	W	A	G	G	C	Y	V	I	V	S	E	T	F	.	P	L	R	V	K	S	R	G	M	A	I	A	T	A	A	N	W	M	W	G	F	L	I	S	F	.	F	T	P	F
P40885_Saccharo	S	F	A	T	T	W	A	G	G	C	Y	V	I	V	S	E	T	F	.	P	L	R	V	K	S	R	G	M	A	I	A	T	A	A	N	W	M	W	G	F	L	I	S	F	.	F	T	P	F
P39924_Saccharo	C	F	A	T	T	W	A	P	V	A	Y	I	V	V	A	E	S	F	.	P	S	K	V	K	S	R	A	M	S	I	S	T	A	C	N	W	L	W	Q	F	L	I	G	F	.	F	T	P	F
P53631_Saccharo	C	F	A	T	T	W	A	P	V	A	Y	I	V	V	A	E	S	F	.	P	S	K	V	K	S	R	A	M	S	I	S	T	A	C	N	W	L	W	Q	F	L	I	G	F	.	F	T	P	F
P54854_Saccharo	C	F	A	T	T	W	A	P	V	A	Y	I	V	V	A	E	S	F	.	P	S	K	V	K	S	K	A	M	S	I	S	T	A	F	N	W	L	W	Q	F	L	I	G	F	.	F	T	P	F
P47185_Saccharo	C	F	A	T	T	W	A	P	V	A	Y	I	V	V	A	E	S	F	.	P	S	K	V	K	S	K	A	M	S	I	S	T	A	F	N	W	L	W	Q	F	L	I	G	F	.	F	T	P	F
Q5B0S0_Emericel	G	F	A	T	T	W	G	P	I	V	W	S	I	C	S	E	M	Y	.	P	N	R	S	R	A	T	S	I	G	I	A	T	C	A	N	W	T	W	N	F	L	I	S	F	.	F	T	P	F
A5DPJ5_Mgt05196	F	F	A	S	T	W	A	G	G	V	Y	S	I	I	S	E	I	Y	.	P	L	R	I	R	S	K	A	M	S	V	A	T	A	A	N	W	I	W	G	F	L	I	S	F	.	F	S	P	F
P10870_Saccharo	A	F	S	A	T	W	G	G	V	V	W	V	I	S	A	E	L	Y	.	P	L	G	V	R	S	K	C	T	A	I	C	A	A	A	N	W	L	V	N	F	I	C	A	L	.	I	T	P	Y
Q2MDH1_Gfx1_Cin	F	F	A	S	T	W	A	G	G	V	Y	C	I	I	S	E	S	Y	.	P	L	R	I	R	S	K	A	M	S	I	A	T	A	A	N	W	L	W	G	F	L	I	S	F	.	F	T	P	F
A5DPU2_Mgt05293	F	F	A	S	T	W	A	G	G	V	F	C	I	V	S	E	S	Y	.	P	L	R	I	R	S	K	A	M	S	V	A	T	A	A	N	W	L	W	G	F	L	I	S	F	.	F	T	P	F
P23585_Saccharo	F	F	A	I	S	W	A	P	I	A	Y	V	I	V	A	E	S	Y	.	P	L	R	V	K	N	R	A	M	A	I	A	V	G	A	N	W	I	W	G	F	L	I	G	F	.	F	T	P	F
O94155_Sut1_Sst	F	F	A	S	T	W	A	G	G	V	Y	T	I	I	S	E	S	Y	.	P	L	R	I	R	S	K	A	M	A	I	A	T	A	A	N	W	V	F	G	F	L	I	S	F	.	F	T	P	F
O94151_Sut2_Sst	F	F	A	C	T	W	A	G	G	V	F	T	I	I	S	E	S	Y	.	P	L	R	I	R	S	K	A	M	S	I	A	T	A	A	N	W	M	W	G	F	L	I	S	F	.	C	T	P	F
Q9UWF5_Sut3_Sst	F	F	A	C	T	W	A	G	G	V	F	T	I	I	S	E	S	Y	.	P	L	R	I	R	S	K	A	M	S	I	A	T	A	A	N	W	M	W	G	F	L	I	S	F	.	C	T	P	F
P43581_Saccharo	S	F	A	I	T	W	A	P	I	A	Y	V	I	V	A	E	T	Y	.	P	L	R	V	K	N	R	A	M	A	I	A	V	G	A	N	W	M	W	G	F	L	I	G	F	.	F	T	P	F
Str3_62380_Tree	G	F	A	T	T	W	G	P	M	I	W	T	I	Q	A	E	I	F	.	P	S	R	Y	R	A	K	G	M	A	L	S	T	A	S	N	W	I	W	N	F	C	I	G	F	.	F	T	P	F
G1UB10_Candida_	G	F	A	A	T	W	G	P	L	C	W	A	I	C	G	E	S	F	.	A	L	N	V	R	S	K	S	I	S	L	C	T	A	S	N	W	L	W	N	F	G	I	G	Y	.	A	T	P	Y
Q2MEV7_Gxs1_Cin	F	F	A	A	T	W	G	P	C	A	W	V	V	V	G	E	L	F	.	P	L	R	T	R	A	K	S	V	S	L	C	T	A	S	N	W	L	W	N	W	G	I	A	Y	.	A	T	P	Y
A3M0N3_Rgt2_Sst	A	F	A	A	T	W	G	P	L	C	W	A	V	I	A	E	C	Y	.	P	L	T	V	R	Q	K	S	I	S	L	C	T	A	S	N	W	L	W	N	W	G	I	A	Y	.	A	T	P	Y
Q6BTD8_2D01474_	F	F	A	S	T	W	G	P	I	A	W	V	V	V	G	E	I	F	.	P	L	R	T	R	A	K	S	V	A	L	S	A	A	S	N	W	L	W	N	W	A	I	A	Y	.	A	T	P	Y
A5DNP0_Mgt04891	F	F	A	S	T	W	G	P	I	C	W	V	V	V	G	E	I	F	.	P	L	R	T	R	A	K	S	V	A	M	S	T	A	S	N	W	L	W	N	W	A	I	A	Y	.	A	T	P	Y
1142882_Aniger_	G	Y	A	M	T	W	A	P	M	V	W	T	I	T	A	E	L	Y	.	P	S	K	Y	R	A	Q	G	M	A	L	A	V	A	A	N	W	A	W	N	F	L	I	G	F	.	F	T	P	F
1143598_Aniger_	F	F	A	S	S	W	G	P	V	A	W	V	V	T	G	E	L	Y	.	P	L	K	A	R	A	K	C	L	S	I	T	T	A	T	N	W	L	L	N	W	A	I	A	Y	.	A	T	P	Y
Q7S3Q4_An29.2_N	F	F	A	A	S	W	G	P	V	A	W	V	V	T	G	E	I	F	.	P	L	K	V	R	A	K	S	L	S	I	T	T	A	S	N	W	L	L	N	W	A	I	A	Y	.	S	T	P	Y
O74849_Schizosa	S	F	A	Q	T	W	A	P	A	A	Y	V	I	V	G	E	S	Y	.	P	I	R	Y	R	S	K	C	A	A	V	A	T	A	S	N	W	F	W	N	F	M	I	S	F	.	F	T	P	F
G3XW52_MstA_114	F	F	A	S	T	W	G	P	G	A	W	V	V	I	G	E	I	F	.	P	L	P	I	R	S	R	G	V	A	L	S	T	A	S	N	W	L	W	N	C	I	I	A	V	.	I	T	P	Y
Q0WWW9_At5g5925	C	Y	Q	I	S	F	G	P	I	S	W	L	M	V	S	E	I	F	.	P	L	R	T	R	G	R	G	I	S	L	A	V	L	T	N	F	G	S	N	A	I	V	T	F	.	A	F	S	P
Q59TA4_Candida_	S	F	A	F	T	W	G	V	G	I	W	V	Y	C	A	E	I	W	G	D	N	R	V	A	Q	R	G	N	A	I	S	T	S	A	N	W	I	L	N	F	A	I	A	M	.	Y	T	P	S
Q59TK2_Candida_	S	F	A	F	T	W	G	V	G	I	W	V	Y	C	A	E	I	W	G	D	N	R	V	A	Q	R	G	N	A	I	S	T	S	A	N	W	I	L	N	F	A	I	A	M	.	Y	T	P	T
B5RT63_2C02530_	S	F	A	C	S	W	G	V	C	I	W	V	Y	C	A	E	V	W	G	D	S	A	S	R	Q	R	G	A	A	L	T	T	S	V	N	W	I	F	N	F	A	I	A	M	.	F	T	P	S
A5DRF9_Mgt05860	S	F	A	S	T	W	G	V	G	I	W	V	Y	C	S	E	V	W	G	D	S	Q	S	R	Q	R	G	A	A	V	A	T	A	A	N	W	I	F	N	F	A	I	G	M	.	F	T	P	S
XltC_1167504_A	S	Y	A	I	S	F	G	P	A	S	W	V	Y	P	P	E	L	F	.	P	L	R	V	R	G	K	A	T	A	L	C	T	S	A	N	W	A	F	N	F	A	L	S	Y	.	F	V	P	P
A3LUN6_Hxt2p6_S	A	Y	N	I	G	L	N	G	L	P	Y	L	Y	V	T	E	I	L	.	P	Y	T	H	R	A	K	G	I	N	L	Y	S	L	V	I	N	I	T	L	I	Y	N	G	F	.	V	N	A	I
XltB_1127588_A	A	F	G	G	S	W	G	P	V	G	W	A	L	P	A	E	V	F	.	P	S	S	L	R	A	K	G	V	A	L	S	T	C	S	N	W	L	N	N	F	I	I	G	L	.	I	T	P	P
Q7SEB3_An25_Ncr	F	F	G	A	T	W	L	P	L	P	W	L	Y	P	A	E	V	N	.	P	I	R	T	R	G	K	A	N	A	V	S	T	C	S	N	W	M	F	N	F	L	I	V	M	.	V	T	P	I
J9Q9F3_Xut6_Sst	F	F	G	V	S	W	L	G	G	S	W	L	L	P	P	E	L	L	.	S	L	K	L	R	A	P	G	A	A	L	S	T	A	S	N	W	A	F	N	F	M	V	V	M	.	I	T	P	V
50894_Str1_Tree	H	F	G	Y	S	W	G	P	C	A	W	I	L	I	A	E	I	W	.	P	L	S	S	R	P	Y	G	V	S	L	G	A	S	S	N	W	M	N	N	F	I	I	G	Q	.	V	T	P	D
AN0250_XtrD_Ani	H	F	G	Y	S	W	G	P	C	S	W	I	I	I	A	E	I	W	.	P	L	S	V	R	A	I	G	T	S	L	G	A	S	A	N	W	M	N	N	F	I	V	G	Q	.	V	T	P	D
A3LY10_Xut1_Sst	G	F	G	Y	S	W	G	P	C	A	W	V	L	V	A	E	V	F	.	P	L	G	L	R	A	K	G	V	S	I	G	A	S	S	N	W	L	N	N	F	A	V	A	M	.	S	T	P	D
XltA_1169204_An	N	F	A	Y	S	W	G	P	C	A	W	I	V	V	S	E	V	F	.	P	L	S	M	R	A	K	G	V	S	I	G	G	S	S	N	W	L	N	N	F	G	V	G	L	.	A	T	S	P
Str2_121482_Tre	N	F	S	Y	S	F	A	P	I	G	W	V	Y	P	S	E	I	F	.	N	L	G	S	R	S	K	A	M	A	I	T	T	S	S	T	W	M	C	N	F	I	I	G	L	.	V	T	P	D
Q64L87_XylHP_Df	N	F	S	Y	S	W	A	P	I	G	W	V	L	P	S	E	I	F	.	S	I	G	M	R	S	K	A	I	S	I	T	T	S	S	T	W	M	N	N	F	I	I	G	L	.	I	T	P	R
P15325_Emericel	F	Y	T	P	S	W	N	G	T	P	W	V	I	N	S	E	M	F	.	D	P	T	V	R	S	L	A	Q	A	C	A	A	A	S	N	W	L	W	N	F	L	I	S	R	.	F	T	P	Q
A3LYX8_Qup2_Sst	F	Y	G	A	S	W	N	G	T	P	W	V	F	N	S	E	V	F	.	S	Q	E	V	R	T	L	T	Q	A	I	N	A	S	A	N	W	F	W	A	F	V	M	G	R	.	W	S	G	Q
Q8L6Z8_Arabidop	C	Y	Q	L	S	F	G	P	I	G	W	L	M	I	S	E	I	F	.	P	L	K	L	R	G	R	G	I	S	L	A	V	L	V	N	F	G	A	N	A	L	V	T	F	.	A	F	S	P
Q8VZ80_Arabidop	T	F	S	I	G	A	G	P	I	T	W	V	Y	S	S	E	I	F	.	P	L	R	L	R	S	Q	G	S	S	M	G	V	V	V	N	R	V	T	S	G	V	I	S	I	S	F	L	P	M
Q94AZ2_Arabidop	A	F	A	W	S	W	G	P	L	G	W	L	I	P	S	E	T	F	.	P	L	E	T	R	S	A	G	Q	S	V	T	V	C	V	N	L	L	F	T	F	I	I	A	Q	.	A	F	L	S
Q8BFW9_Mus_musc	F	Y	A	T	G	N	L	S	I	S	N	S	S	L	R	E	H	F	K	R	I	T	P	Y	S	K	G	S	F	M	P	M	G	N	G	M	E	P	K	G	E	M	T	F	T	S	S	L	P
Q7KWJ5_Plasmodi	S	F	A	V	S	Y	G	P	V	L	W	I	Y	L	H	E	M	F	.	P	S	E	I	K	D	S	A	A	S	L	A	S	L	V	N	W	V	C	A	I	I	V	V	F	.	P	S	D	I
P0AGF4_XylE_Eco	A	F	A	M	S	W	G	P	V	C	W	V	L	L	S	E	I	F	.	P	N	A	I	R	G	K	A	L	A	I	A	V	A	A	Q	W	L	A	N	Y	F	V	S	W	.	T	F	P	M
O44827_Caenorha	S	F	A	T	G	P	G	A	I	P	W	F	F	V	S	E	I	F	.	D	S	S	A	R	G	N	A	N	S	I	A	V	M	V	N	W	A	A	N	L	L	V	G	L	.	T	F	L	P
P11166_Homo_sap	F	F	E	V	G	P	G	P	I	P	W	F	I	V	A	E	L	F	.	S	Q	G	P	R	P	A	A	I	A	V	A	G	F	S	N	W	T	S	N	F	I	V	G	M	.	C	F	Q	Y
P11167_Rattus_n	F	F	E	V	G	P	G	P	I	P	W	F	I	V	A	E	L	F	.	S	Q	G	P	R	P	A	A	V	A	V	A	G	F	S	N	W	T	S	N	F	I	V	G	M	.	C	F	Q	Y
P17809_Mus_musc	F	F	E	V	G	P	G	P	I	P	W	F	I	V	A	E	L	F	.	S	Q	G	P	R	P	A	A	I	A	V	A	G	F	S	N	W	T	S	N	F	I	V	G	M	.	C	F	Q	Y
P14142_Mus_musc	F	F	E	I	G	P	G	P	I	P	W	F	I	V	A	E	L	F	.	S	Q	G	P	R	P	A	A	M	A	V	A	G	F	S	N	W	T	C	N	F	I	V	G	M	.	G	F	Q	Y
P19357_Rattus_n	F	F	E	I	G	P	G	P	I	P	W	F	I	V	A	E	L	F	.	S	Q	G	P	R	P	A	A	M	A	V	A	G	F	S	N	W	T	C	N	F	I	V	G	M	.	G	F	Q	Y
P14246_Mus_musc	F	F	E	I	G	P	G	P	I	P	W	F	M	V	A	E	F	F	.	S	Q	G	P	R	P	T	A	L	A	L	A	A	F	S	N	W	V	C	N	F	V	I	A	L	.	C	F	Q	Y
P12336_Rattus_n	F	F	E	I	G	P	G	P	I	P	W	F	M	V	A	E	F	F	.	S	Q	G	P	R	P	T	A	L	A	L	A	A	F	S	N	W	V	C	N	F	I	I	A	L	.	C	F	Q	Y
P11168_Homo_sap	F	F	E	I	G	P	G	P	I	P	W	F	M	V	A	E	F	F	.	S	Q	G	P	R	P	A	A	L	A	I	A	A	F	S	N	W	T	C	N	F	I	V	A	L	.	C	F	Q	Y
P32037_Mus_musc	F	F	E	I	G	P	G	P	I	P	W	F	I	V	A	E	L	F	.	S	Q	G	P	R	P	A	A	I	A	V	A	G	C	C	N	W	T	S	N	F	L	V	G	M	.	L	F	P	S
Q07647_Rattus_n	F	F	E	I	G	P	G	P	I	P	W	F	I	V	A	E	L	F	.	S	Q	G	P	R	P	A	A	M	A	V	A	G	C	S	N	W	T	S	N	F	L	V	G	M	.	F	F	P	S
P43427_Rattus_n	G	H	A	V	G	P	S	P	I	P	A	L	F	I	T	E	I	F	.	L	Q	S	S	R	P	S	A	Y	M	I	G	G	S	V	H	W	L	S	N	F	I	V	G	L	.	I	F	P	F
Q9JIF3_Mus_musc	G	F	A	V	G	W	G	P	I	P	W	L	L	M	S	E	I	F	.	P	L	H	V	K	G	V	A	T	G	I	C	V	L	T	N	W	F	M	A	F	L	V	T	K	.	E	F	S	S
Q8K4S3_Rattus_n	V	T	M	G	C	W	G	M	C	I	Y	A	F	S	A	A	F	Y	.	S	A	I	L	E	K	L	E	E	C	L	S	V	R	T	L	Y	F	I	A	Y	L	L	F	G	L	G	T	G	L
Conservation	4	8	6	4	6	6	6	6	5	4	7	6	6	5	6	9	5	7	0	6	5	5	5	8	5	5	6	5	7	8	6	5	5	6	8	8	5	3	6	7	6	8	5	5	0	4	6	6	4
Conservation_HMMxylT	5	9	6	4	7	8	5	5	3	4	7	6	6	5	6	10	6	6	0	7	6	5	5	10	5	6	6	5	7	8	5	7	7	7	8	8	6	4	6	6	5	8	5	5	0	4	7	8	3
gal2_Nr	493	494	.	.	.	.	.	.	495	496	497	498	499	500	501	502	.	503	504	505	506	507	508	509	510	511	512	513	514	515	516	517	518	519	520	521	522	523	524	525	526	527	528	529	530	531	532	533	534
xylE_Nr	430	431	432	433	434	435	436	437	438	439	440	441	442	443	444	445	446	447	448	449	450	451	452	453	454	455	456	457	458	459	460	461	462	463	464	465	466	467	468	469	470	471	472	473	474	475	476	477	478
alignment_Nr	751	752	753	754	755	756	757	758	759	760	761	762	763	764	765	766	767	768	769	770	771	772	773	774	775	776	777	778	779	780	781	782	783	784	785	786	787	788	789	790	791	792	793	794	795	796	797	798	799
P13181_Saccharo	T	S	.	.	.	.	.	.	A	I	N	F	Y	Y	G	Y	.	V	F	M	G	C	L	V	A	M	F	F	Y	V	F	F	F	V	P	E	T	K	G	L	S	L	E	E	I	Q	E	L	W
P40886_Saccharo	T	S	.	.	.	.	.	.	A	I	N	F	Y	Y	G	Y	.	V	F	M	G	C	L	A	F	S	Y	F	Y	V	F	F	F	V	P	E	T	K	G	L	T	L	E	E	V	D	E	M	W
P32465_Saccharo	T	G	.	.	.	.	.	.	A	I	N	F	Y	Y	G	Y	.	V	F	M	G	C	M	V	F	A	Y	F	Y	V	F	F	F	V	P	E	T	K	G	L	S	L	E	E	V	N	D	M	Y
P32466_Saccharo	T	G	.	.	.	.	.	.	A	I	N	F	Y	Y	G	Y	.	V	F	M	G	C	M	V	F	A	Y	F	Y	V	F	F	F	V	P	E	T	K	G	L	T	L	E	E	V	N	D	M	Y
P39003_Saccharo	T	G	.	.	.	.	.	.	A	I	N	F	Y	Y	G	Y	.	V	F	M	G	C	L	V	F	M	F	F	Y	V	L	L	V	V	P	E	T	K	G	L	T	L	E	E	V	N	T	M	W
P39004_Saccharo	T	G	.	.	.	.	.	.	A	I	N	F	Y	Y	G	Y	.	V	F	M	G	C	L	V	F	M	F	F	Y	V	L	L	V	V	P	E	T	K	G	L	T	L	E	E	V	N	T	M	W
P32467_Saccharo	S	G	.	.	.	.	.	.	A	I	D	F	Y	Y	G	Y	.	V	F	M	G	C	L	V	F	S	Y	F	Y	V	F	F	F	V	P	E	T	K	G	L	T	L	E	E	V	N	T	L	W
P38695_Saccharo	T	S	.	.	.	.	.	.	A	I	N	F	Y	Y	G	Y	.	V	F	M	G	C	M	V	F	A	Y	F	Y	V	F	F	F	V	P	E	T	K	G	L	T	L	E	E	V	N	E	M	Y
P54862_Saccharo	T	G	.	.	.	.	.	.	A	I	N	F	Y	Y	G	Y	.	V	F	L	G	C	L	V	F	A	Y	F	Y	V	F	F	F	V	P	E	T	K	G	L	T	L	E	E	V	N	T	M	W
P40885_Saccharo	T	G	.	.	.	.	.	.	A	I	N	F	Y	Y	G	Y	.	V	F	L	G	C	L	V	F	A	Y	F	Y	V	F	F	F	V	P	E	T	K	G	L	T	L	E	E	V	N	T	M	W
P39924_Saccharo	T	G	.	.	.	.	.	.	S	I	H	F	Y	Y	G	Y	.	V	F	V	G	C	L	V	A	M	F	L	Y	V	F	F	F	L	P	E	T	I	G	L	S	L	E	E	I	Q	L	L	Y
P53631_Saccharo	T	G	.	.	.	.	.	.	S	I	H	F	Y	Y	G	Y	.	V	F	V	G	C	L	V	A	M	F	L	Y	V	F	F	F	L	P	E	T	I	G	L	S	L	E	E	I	Q	L	L	Y
P54854_Saccharo	T	G	.	.	.	.	.	.	S	I	H	F	Y	Y	G	Y	.	V	F	V	G	C	L	V	A	M	F	L	Y	V	F	F	F	L	P	E	T	I	G	L	S	L	E	E	I	Q	L	L	Y
P47185_Saccharo	T	G	.	.	.	.	.	.	S	I	H	F	Y	Y	G	Y	.	V	F	V	G	C	L	V	A	M	F	L	Y	V	F	F	F	L	P	E	T	I	G	L	S	L	E	E	T	Q	L	L	Y
Q5B0S0_Emericel	S	G	.	.	.	.	.	.	S	I	H	F	A	Y	G	Y	.	V	F	A	S	C	C	V	V	G	V	L	I	V	F	F	F	V	N	E	T	Q	G	R	T	L	E	E	V	D	T	M	Y
A5DPJ5_Mgt05196	T	S	.	.	.	.	.	.	A	I	H	F	Y	Y	G	F	.	V	F	T	G	C	L	I	F	S	F	F	Y	V	Y	F	F	V	Y	E	T	K	G	L	S	L	E	E	V	D	E	L	Y
P10870_Saccharo	V	D	T	G	S	H	T	S	S	L	G	A	K	I	F	F	.	I	W	G	S	L	N	A	M	G	V	I	V	V	Y	L	T	V	Y	E	T	K	G	L	T	L	E	E	I	D	E	L	Y
Q2MDH1_Gfx1_Cin	T	S	.	.	.	.	.	.	A	I	H	F	Y	Y	G	F	.	V	F	T	G	C	L	A	F	S	F	F	Y	V	Y	F	F	V	Y	E	T	K	G	L	S	L	E	E	V	D	E	M	Y
A5DPU2_Mgt05293	T	S	.	.	.	.	.	.	A	I	H	F	Y	Y	G	F	.	V	F	A	G	C	L	L	F	S	F	F	Y	V	F	F	F	V	R	E	T	K	G	L	T	L	E	E	V	D	E	L	Y
P23585_Saccharo	T	S	.	.	.	.	.	.	A	I	G	F	S	Y	G	Y	.	V	F	M	G	C	L	V	F	S	F	F	Y	V	F	F	F	V	C	E	T	K	G	L	T	L	E	E	V	N	E	M	Y
O94155_Sut1_Sst	V	S	.	.	.	.	.	.	A	I	H	F	K	F	G	Y	.	V	F	S	G	C	L	L	F	S	F	F	Y	V	Y	F	F	V	V	E	T	K	G	L	S	L	E	D	V	D	E	L	Y
O94151_Sut2_Sst	V	N	.	.	.	.	.	.	A	I	N	F	K	F	G	F	.	V	F	T	G	C	L	L	F	S	F	F	Y	V	Y	F	F	V	S	E	T	K	G	L	S	L	E	E	V	D	E	L	Y
Q9UWF5_Sut3_Sst	V	N	.	.	.	.	.	.	A	I	N	F	K	F	G	F	.	V	F	T	G	C	L	L	F	S	F	F	Y	V	Y	F	F	V	S	E	T	K	G	L	S	L	E	E	V	D	E	L	Y
P43581_Saccharo	T	R	.	.	.	.	.	.	S	I	G	F	S	Y	G	Y	.	V	F	M	G	C	L	I	F	S	Y	F	Y	V	F	F	F	V	C	E	T	K	G	L	T	L	E	E	V	N	E	M	Y
Str3_62380_Tree	T	S	.	.	.	.	.	.	A	I	D	F	R	Y	G	Y	.	V	F	A	A	C	N	F	V	G	A	L	I	I	Y	F	F	V	I	E	G	Q	G	R	T	L	E	E	I	D	T	M	Y
G1UB10_Candida_	V	D	S	G	K	G	N	A	D	L	G	S	K	V	F	F	.	I	W	G	G	C	N	V	I	G	G	L	F	A	Y	F	M	V	Y	E	T	K	S	L	T	L	E	Q	V	D	E	L	Y
Q2MEV7_Gxs1_Cin	V	D	E	D	K	G	.	.	N	L	G	S	N	V	F	F	.	I	W	G	G	F	N	L	A	C	V	F	F	A	W	Y	F	I	Y	E	T	K	G	L	S	L	E	Q	V	D	E	L	Y
A3M0N3_Rgt2_Sst	V	N	S	G	P	G	N	A	N	L	G	S	K	V	F	F	.	I	W	G	G	C	N	I	I	G	G	L	F	V	W	Y	L	V	Y	E	T	K	G	L	T	L	E	Q	I	D	E	M	Y
Q6BTD8_2D01474_	V	E	D	G	K	G	N	A	N	L	G	T	N	V	F	F	.	I	W	G	G	C	N	F	L	C	I	L	F	T	Y	V	F	I	Y	E	T	K	G	Y	S	L	E	Q	I	D	E	L	Y
A5DNP0_Mgt04891	V	D	S	G	K	G	N	A	N	L	G	S	K	V	F	F	.	I	W	G	G	C	N	F	L	C	F	F	F	T	Y	F	M	V	Y	E	T	K	G	M	T	L	E	Q	I	D	A	M	Y
1142882_Aniger_	T	S	.	.	.	.	.	.	A	I	D	F	A	Y	G	Y	.	V	F	A	G	C	M	F	V	G	A	F	V	V	Y	F	F	V	M	E	G	K	G	R	T	L	E	E	L	D	W	L	Y
1143598_Aniger_	V	D	S	G	P	G	N	A	N	L	Q	S	K	V	F	F	.	I	W	G	G	F	C	F	I	A	G	V	F	V	Y	T	C	I	Y	E	T	K	G	L	S	L	E	Q	V	D	E	L	Y
Q7S3Q4_An29.2_N	V	N	Y	G	P	G	N	A	N	L	Q	S	K	I	F	F	.	V	W	G	G	C	C	F	I	C	I	A	F	V	Y	F	M	I	Y	E	T	K	G	L	T	L	E	Q	V	D	E	L	Y
O74849_Schizosa	S	N	.	.	.	.	.	.	S	I	G	F	K	Y	G	Y	.	V	F	A	A	C	N	L	C	A	A	I	I	I	F	L	F	A	K	E	T	K	G	L	T	L	E	E	I	N	Q	L	Y
G3XW52_MstA_114	V	D	K	D	K	.	.	G	D	L	K	A	K	V	F	F	.	I	W	G	S	L	C	A	C	A	F	V	Y	T	Y	F	L	I	P	E	T	K	G	L	T	L	E	Q	V	D	K	M	M
Q0WWW9_At5g5925	K	E	.	.	.	.	.	.	F	L	G	A	E	N	L	F	L	L	F	G	G	I	A	L	V	S	L	L	F	V	I	L	V	V	P	E	T	K	G	L	S	L	E	E	I	E	S	K	I
Q59TA4_Candida_	F	K	.	.	.	.	.	.	N	I	S	W	K	T	Y	I	.	I	Y	G	V	F	C	F	A	M	A	T	H	V	Y	F	G	F	P	E	T	K	G	K	R	L	E	E	I	G	Q	M	W
Q59TK2_Candida_	F	K	.	.	.	.	.	.	N	I	S	W	K	T	Y	I	.	I	Y	G	V	F	C	F	A	M	A	T	H	V	Y	F	G	F	P	E	T	K	G	K	R	L	E	E	I	G	Q	M	W
B5RT63_2C02530_	F	K	.	.	.	.	.	.	N	I	T	W	K	T	Y	M	.	V	F	A	T	F	C	G	C	M	F	I	H	V	F	F	F	F	P	E	T	K	G	K	R	L	E	E	I	G	Q	M	W
A5DRF9_Mgt05860	F	K	.	.	.	.	.	.	N	I	T	W	K	T	Y	C	.	I	Y	A	T	F	C	G	C	M	F	I	H	V	F	F	F	F	P	E	T	K	G	K	R	L	E	E	I	A	Q	I	W
XltC_1167504_A	F	V	.	.	.	.	.	.	N	I	Q	W	K	V	Y	I	.	L	F	G	V	F	C	T	A	M	F	L	H	I	F	F	F	F	P	E	T	T	G	K	T	L	E	E	V	E	A	I	F
A3LUN6_Hxt2p6_S	M	D	.	.	.	.	.	.	A	I	S	W	K	Y	Y	I	.	V	Y	C	C	I	I	A	V	E	L	V	V	V	I	F	T	Y	V	E	T	F	G	Y	T	L	E	E	V	A	R	V	F
XltB_1127588_A	V	E	.	.	.	.	.	.	D	T	G	Y	G	A	Y	V	.	F	F	A	V	F	C	S	L	A	F	V	W	T	L	F	F	V	P	E	T	K	G	K	S	L	E	Q	M	D	Q	V	F
Q7SEB3_An25_Ncr	V	D	.	.	.	.	.	.	K	I	G	W	G	T	Y	L	.	F	F	A	V	M	N	G	C	F	L	P	I	I	Y	F	F	Y	P	E	T	A	N	R	S	L	E	E	I	D	I	I	F
J9Q9F3_Xut6_Sst	F	Q	.	.	.	.	.	.	S	I	G	S	Y	T	Y	L	.	I	F	A	A	I	N	L	L	M	A	P	V	I	Y	F	L	Y	P	E	T	K	G	R	S	L	E	E	M	D	I	I	F
50894_Str1_Tree	L	Q	.	.	.	.	.	.	G	I	T	Y	G	T	Y	I	.	L	F	G	I	I	T	Y	L	G	A	A	F	V	Y	F	F	V	P	E	T	K	R	L	T	L	E	E	M	D	I	I	F
AN0250_XtrD_Ani	L	A	.	.	.	.	.	.	G	I	R	Y	G	T	Y	I	.	F	L	G	L	M	T	T	L	G	A	L	F	I	F	F	F	V	P	E	T	K	Q	V	S	L	E	E	M	D	V	I	F
A3LY10_Xut1_Sst	V	A	.	.	.	.	.	.	K	A	K	F	G	A	Y	I	.	F	L	G	L	M	C	I	F	G	A	A	Y	V	Q	F	F	C	P	E	T	K	G	R	T	L	E	E	I	D	E	L	F
XltA_1169204_An	I	A	.	.	.	.	.	.	A	S	T	Y	G	T	F	I	.	F	F	G	C	I	T	V	V	G	A	I	Y	V	W	F	F	V	P	E	T	K	G	R	T	L	E	E	M	D	E	L	F
Str2_121482_Tre	L	E	.	.	.	.	.	.	T	L	K	W	G	T	Y	I	.	F	F	A	A	F	C	L	I	G	L	V	F	T	Y	F	C	V	P	E	T	K	G	R	S	L	E	D	M	D	R	V	F
Q64L87_XylHP_Df	L	N	.	.	.	.	.	.	T	M	K	W	G	T	Y	I	.	F	F	A	A	F	A	I	I	A	F	V	F	T	W	Y	M	I	P	E	T	K	G	V	P	L	E	E	M	D	F	V	F
P15325_Emericel	F	T	.	.	.	.	.	.	S	M	G	Y	G	V	Y	F	.	F	F	A	S	L	M	I	L	S	I	V	F	V	F	F	L	I	P	E	T	K	G	V	P	L	E	S	M	E	T	L	F
A3LYX8_Qup2_Sst	L	D	.	.	.	.	.	.	A	I	G	Y	K	F	Y	F	.	I	F	A	T	C	M	I	V	F	P	V	V	I	L	L	L	Y	P	E	T	K	E	V	P	L	E	A	I	D	Y	L	F
Q8L6Z8_Arabidop	K	E	.	.	.	.	.	.	L	L	G	A	G	I	L	F	C	A	F	G	V	I	C	V	V	S	L	F	F	I	Y	Y	I	V	P	E	T	K	G	L	T	L	E	E	I	E	A	K	C
Q8VZ80_Arabidop	K	A	.	.	.	.	.	.	M	T	T	G	G	A	F	Y	.	L	F	G	G	I	A	T	V	A	W	V	F	F	Y	T	F	L	P	E	T	Q	G	R	M	L	E	D	M	D	E	L	F
Q94AZ2_Arabidop	L	C	.	.	.	.	.	.	H	F	K	F	G	I	F	I	.	F	F	S	A	W	V	L	I	M	S	V	F	V	M	F	L	L	P	E	T	K	N	I	P	I	E	E	M	T	E	R	V
Q8BFW9_Mus_musc	A	G	L	S	R	T	E	H	Q	G	V	T	D	T	A	V	.	V	P	A	A	Y	K	W	L	S	L	A	S	L	L	V	Y	V	A	.	.	.	A	F	S	I	G	L	G	P	M	P	W
Q7KWJ5_Plasmodi	I	K	.	.	.	.	.	.	K	S	P	S	I	L	F	I	.	V	F	S	V	M	S	I	L	T	F	F	F	I	F	F	F	I	K	E	T	K	G	G	E	I	G	T	S	P	Y	I	T
P0AGF4_XylE_Eco	D	K	N	S	W	L	V	A	H	F	H	N	G	F	S	Y	W	I	Y	G	C	M	G	V	L	A	A	L	F	M	W	K	F	V	P	E	T	K	G	K	T	L	E	E	L	E	A	L	W
O44827_Caenorha	N	N	.	.	.	.	.	.	L	M	Q	Q	Y	S	F	F	.	I	F	S	G	F	L	A	F	F	I	F	Y	T	W	K	F	V	P	E	T	K	G	K	S	I	E	Q	I	Q	A	E	F
P11166_Homo_sap	E	Q	.	.	.	.	.	.	L	C	G	P	Y	V	F	I	.	I	F	T	V	L	L	V	L	F	F	I	F	T	Y	F	K	V	P	E	T	K	G	R	T	F	D	E	I	A	S	G	F
P11167_Rattus_n	E	Q	.	.	.	.	.	.	L	C	G	P	Y	V	F	I	.	I	F	T	V	L	L	V	L	F	F	I	F	T	Y	F	K	V	P	E	T	K	G	R	T	F	D	E	I	A	S	G	F
P17809_Mus_musc	E	Q	.	.	.	.	.	.	L	C	G	P	Y	V	F	I	.	I	F	T	V	L	L	V	L	F	F	I	F	T	Y	F	K	V	P	E	T	K	G	R	T	F	D	E	I	A	S	G	F
P14142_Mus_musc	A	D	.	.	.	.	.	.	A	M	G	P	Y	V	F	L	.	L	F	A	V	L	L	L	G	F	F	I	F	T	F	L	K	V	P	E	T	R	G	R	T	F	D	Q	I	S	A	A	F
P19357_Rattus_n	A	D	.	.	.	.	.	.	A	M	G	P	Y	V	F	L	.	L	F	A	V	L	L	L	G	F	F	I	F	T	F	L	R	V	P	E	T	R	G	R	T	F	D	Q	I	S	A	T	F
P14246_Mus_musc	A	D	.	.	.	.	.	.	F	L	G	P	Y	V	F	F	.	L	F	A	G	V	V	L	V	F	T	L	F	T	F	F	K	V	P	E	T	K	G	K	S	F	E	E	I	A	A	E	F
P12336_Rattus_n	A	D	.	.	.	.	.	.	F	L	G	P	Y	V	F	F	.	L	F	A	G	V	V	L	V	F	T	L	F	T	F	F	K	V	P	E	T	K	G	K	S	F	D	E	I	A	A	E	F
P11168_Homo_sap	A	D	.	.	.	.	.	.	F	C	G	P	Y	V	F	F	.	L	F	A	G	V	L	L	A	F	T	L	F	T	F	F	K	V	P	E	T	K	G	K	S	F	E	E	I	A	A	E	F
P32037_Mus_musc	A	A	.	.	.	.	.	.	Y	L	G	A	Y	V	F	I	.	I	F	A	A	F	L	I	F	F	L	I	F	T	F	F	K	V	P	E	T	K	G	R	T	F	E	D	I	A	R	A	F
Q07647_Rattus_n	A	A	.	.	.	.	.	.	Y	L	G	A	Y	V	F	I	.	I	F	A	A	F	L	V	F	F	L	I	F	T	S	F	K	V	P	E	T	K	G	R	T	F	E	D	I	T	R	A	F
P43427_Rattus_n	Q	V	.	.	.	.	.	.	G	L	G	P	Y	S	F	I	.	I	F	A	I	I	C	L	L	T	T	I	Y	I	F	M	V	V	P	E	T	K	G	R	T	F	V	E	I	N	Q	I	F
Q9JIF3_Mus_musc	M	E	.	.	.	.	.	.	M	L	R	P	Y	G	A	F	W	L	T	A	A	F	C	A	L	S	V	L	F	T	L	T	V	V	P	E	T	K	G	R	T	L	E	Q	V	T	A	H	F
Q8K4S3_Rattus_n	T	.	.	.	.	.	.	.	.	.	.	.	.	L	S	R	N	L	Y	V	V	L	S	L	C	T	H	Y	G	I	L	F	S	T	L	.	.	.	C	T	L	P	Y	S	L	L	C	D	Y
Conservation	4	4	0	0	0	0	0	0	4	6	4	3	4	4	4	6	0	7	7	5	5	5	4	5	5	4	4	5	6	7	6	7	5	7	5	9	9	7	8	5	6	8	8	7	7	5	4	5	6
Conservation_HMMxylT	5	5	0	0	0	0	0	0	4	7	4	0	4	4	4	5	6	7	6	5	4	5	3	4	5	4	4	4	6	7	5	7	6	6	4	10	10	8	7	5	6	10	10	7	8	7	4	7	6
gal2_Nr	536	.	.	537	538	539	540	541	542	543	544	545	546	547	548	549	550	551	552	553	554	555	.	.	.	556	557	558	559	560	561	562	563	564	565	566	567	568	569	570	571	572	573	574	.	.	.	.	.
xylE_Nr	480	.	.	481	482	483	484	485	486	487	488	489	490	491	.	.	.	.	.	.	.	.	.	.	.	.	.	.	.	.	.	.	.	.	.	.	.	.	.	.	.	.	.	.	.	.	.	.	.
alignment_Nr	801	802	803	804	805	806	807	808	809	810	811	812	813	814	815	816	817	818	819	820	821	822	823	824	825	826	827	828	829	830	831	832	833	834	835	836	837	838	839	840	841	842	843	844	845	846	847	848	849
P13181_Saccharo	E	.	.	G	V	L	P	W	K	S	E	G	W	I	P	S	S	R	R	G	N	N	.	.	.	Y	D	L	E	D	L	Q	H	D	D	K	P	W	Y	K	A	M	L	E	.	.	.	.	.
P40886_Saccharo	D	.	.	G	V	L	P	W	K	S	E	S	W	V	P	A	S	R	R	D	G	D	.	.	.	Y	D	N	E	K	L	Q	H	D	E	K	P	F	Y	K	R	M	F	.	.	.	.	.	.
P32465_Saccharo	E	.	.	G	V	L	P	W	K	S	A	S	W	V	P	V	S	K	R	G	A	D	.	.	.	Y	N	A	D	D	L	M	H	D	D	Q	P	F	Y	K	S	L	F	S	R	K	.	.	.
P32466_Saccharo	E	.	.	G	V	L	P	W	K	S	A	S	W	V	P	T	S	Q	R	G	A	N	.	.	.	Y	D	A	D	A	L	M	H	D	D	Q	P	F	Y	K	K	M	F	G	K	K	.	.	.
P39003_Saccharo	E	.	.	G	V	L	P	W	K	S	A	S	W	V	P	P	S	R	R	G	A	N	.	.	.	Y	D	A	E	E	M	A	H	D	D	K	P	L	Y	K	R	M	F	S	T	K	.	.	.
P39004_Saccharo	E	.	.	G	V	L	P	W	K	S	A	S	W	V	P	P	S	R	R	G	A	N	.	.	.	Y	D	A	E	E	M	T	H	D	D	K	P	L	Y	K	R	M	F	S	T	K	.	.	.
P32467_Saccharo	E	.	.	G	V	L	P	W	K	S	P	S	W	V	P	P	N	K	R	G	T	D	.	.	.	Y	N	A	D	D	L	M	H	D	D	Q	P	F	Y	K	K	M	F	G	K	K	.	.	.
P38695_Saccharo	E	.	.	N	V	L	P	W	K	S	T	K	W	I	P	P	S	R	R	T	T	D	.	.	.	Y	D	L	D	A	T	R	N	D	P	R	P	F	Y	K	R	M	F	T	K	E	K	.	.
P54862_Saccharo	E	.	.	G	V	P	A	W	K	S	A	S	W	V	P	P	E	R	R	T	A	D	.	.	.	Y	D	A	D	A	I	D	H	D	N	R	P	I	Y	K	R	F	F	S	S	.	.	.	.
P40885_Saccharo	E	.	.	G	V	P	A	W	K	S	A	S	W	V	P	P	E	R	R	T	A	D	.	.	.	Y	D	A	D	A	I	D	H	D	D	R	P	I	Y	K	R	F	F	S	S	.	.	.	.
P39924_Saccharo	E	.	.	G	I	K	P	W	K	S	A	S	W	V	P	P	S	R	R	G	I	S	.	.	.	S	E	E	S	K	T	E	K	K	D	W	K	K	F	L	K	F	S	K	N	S	D	.	.
P53631_Saccharo	E	.	.	G	I	K	P	W	K	S	A	S	W	V	P	P	S	R	R	G	I	P	.	.	.	S	E	E	S	K	T	E	K	K	D	W	K	K	F	L	K	F	S	K	G	S	D	.	.
P54854_Saccharo	E	.	.	G	I	K	P	W	K	S	A	S	W	V	P	P	S	R	R	G	A	S	.	.	.	S	R	E	T	E	A	K	K	K	S	W	K	E	V	L	K	F	P	K	S	F	N	.	.
P47185_Saccharo	E	.	.	G	I	K	P	W	K	S	A	S	W	V	P	P	S	R	R	G	A	S	.	.	.	S	R	E	T	E	A	K	K	K	S	W	K	E	V	L	K	F	P	K	S	F	N	.	.
Q5B0S0_Emericel	L	.	.	H	V	V	P	W	K	S	A	S	W	V	P	D	E	S	I	V	R	D	.	.	.	L	H	P	G	S	D	A	N	K	T	E	G	L	G	Q	A	E	H	G	E	E	S	R	P
A5DPJ5_Mgt05196	Q	.	.	K	M	P	A	W	K	S	S	G	W	V	P	P	S	Q	D	E	M	A	.	.	.	T	S	T	G	Y	A	R	H	T	K	P	E	V	D	E	A	E	R	V	.	.	.	.	.
P10870_Saccharo	K	.	.	S	S	T	G	V	V	S	P	K	F	N	K	D	I	R	E	R	A	L	K	F	Q	Y	D	P	L	Q	R	L	E	D	G	K	N	T	F	V	A	K	R	N	N	F	D	D	E
Q2MDH1_Gfx1_Cin	S	.	.	G	V	L	P	L	K	S	A	S	W	V	P	P	N	L	E	.	.	.	.	.	.	.	H	M	A	H	S	A	G	Y	A	G	A	D	K	A	T	D	E	Q	V	.	.	.	.
A5DPU2_Mgt05293	Q	.	.	D	V	L	P	W	K	S	S	S	W	V	P	P	S	A	K	.	.	.	.	.	.	.	Q	M	A	F	D	M	G	Y	A	E	S	Q	K	A	E	Q	E	H	I	.	.	.	.
P23585_Saccharo	E	.	.	G	V	K	P	W	K	S	G	S	W	I	S	K	E	K	R	V	S	E	.	.	.	.	E	.	.	.	.	.	.	.	.	.	.	.	.	.	.	.	.	.	.	.	.	.	.
O94155_Sut1_Sst	S	.	.	N	V	V	P	W	K	S	S	K	W	V	P	P	S	T	A	A	M	A	.	.	.	.	T	E	A	G	Y	A	A	D	E	K	P	V	D	E	H	V	.	.	.	.	.	.	.
O94151_Sut2_Sst	E	.	.	G	I	A	P	W	K	S	G	A	W	V	P	P	S	A	Q	Q	Q	M	.	.	.	.	Q	N	S	T	Y	G	A	E	A	K	E	Q	E	Q	V	.	.	.	.	.	.	.	.
Q9UWF5_Sut3_Sst	E	.	.	G	I	A	P	W	K	S	G	A	W	V	P	P	S	A	Q	Q	Q	M	.	.	.	.	Q	N	S	T	Y	G	A	E	A	K	E	Q	E	Q	V	.	.	.	.	.	.	.	.
P43581_Saccharo	E	.	.	R	I	K	P	W	K	S	G	G	W	I	P	S	S	R	R	T	P	Q	P	.	T	S	S	T	P	L	V	I	V	D	S	K	.	.	.	.	.	.	.	.	.	.	.	.	.
Str3_62380_Tree	E	.	.	H	V	K	P	W	K	S	S	K	W	V	P	P	P	P	E	H	M	A	N	I	R	R	K	A	G	V	D	L	D	V	L	A	D	H	D	S	D	T	P	I	T	D	S	H	D
G1UB10_Candida_	K	.	.	V	D	H	A	W	Q	S	K	G	F	V	P	S	V	H	A	F	R	D	.	.	.	D	G	D	I	E	H	I	S	S	D	G	K	.	A	E	M	V	E	V	D	E	N	S	V
Q2MEV7_Gxs1_Cin	H	.	.	V	S	K	A	W	K	S	K	G	F	V	P	S	K	H	S	F	R	E	.	.	.	Q	V	D	Q	Q	M	D	S	K	T	E	A	.	I	M	S	E	E	A	S	V	.	.	.
A3M0N3_Rgt2_Sst	K	.	.	V	P	K	A	W	Q	S	T	R	F	I	P	S	E	H	A	F	T	Q	.	.	.	P	S	A	A	A	S	V	S	S	G	K	A	.	E	G	V	S	E	V	E	E	A	S	V
Q6BTD8_2D01474_	K	.	.	V	P	H	A	W	K	S	R	G	F	I	P	S	A	H	A	F	R	E	.	.	.	D	A	P	E	S	I	S	S	M	G	K	D	M	E	K	V	T	E	I	E	T	T	S	V
A5DNP0_Mgt04891	H	.	.	V	D	H	A	W	K	S	P	S	Y	V	P	L	E	H	E	F	R	G	.	.	.	E	M	S	P	H	S	S	T	K	A	E	G	I	S	E	V	E	D	A	S	V	.	.	.
1142882_Aniger_	N	.	.	K	I	K	P	W	K	S	S	N	F	E	I	P	A	L	H	S	F	Q	.	.	.	Y	E	E	E	R	K	Q	S	R	S	Y	H	A	E	N	A	.	.	.	.	.	.	.	.
1143598_Aniger_	K	.	.	V	S	S	A	W	R	S	P	G	F	I	P	S	A	H	F	A	G	A	.	.	.	D	T	E	K	A	G	P	S	V	Y	E	V	E	G	E	L	P	Q	K	R	E	S	Q	H
Q7S3Q4_An29.2_N	E	.	.	V	S	D	A	R	K	S	I	G	W	V	P	T	I	T	F	R	E	I	.	.	.	R	E	E	K	K	V	R	D	P	V	V	D	I	T	E	E	A	A	.	.	.	.	.	.
O74849_Schizosa	S	.	.	N	I	K	P	W	N	T	G	A	Y	Q	R	D	R	E	D	I	K	Q	.	.	.	S	D	S	E	K	E	R	G	P	T	S	K	L	H	E	Y	V	E	H	A	P	N	S	Y
G3XW52_MstA_114	E	.	.	T	T	.	P	R	T	S	A	K	W	T	P	H	G	T	F	T	A	E	.	.	.	M	G	L	T	A	N	A	V	A	E	K	A	T	A	V	H	Q	E	V	.	.	.	.	.
Q0WWW9_At5g5925	K	.	.	.	.	.	.	.	.	.	.	.	.	.	.	.	.	.	.	.	.	.	.	.	.	.	.	.	.	.	.	.	.	.	.	.	.	.	.	.	.	.	.	.	.	.	.	.	.
Q59TA4_Candida_	E	.	.	R	V	P	A	W	R	S	R	S	W	Q	P	T	V	P	I	A	S	D	A	E	L	A	R	K	M	E	V	E	H	E	E	D	K	L	M	N	E	D	S	N	S	E	S	R	E
Q59TK2_Candida_	E	.	.	R	V	P	A	W	R	S	R	S	W	Q	P	T	V	P	I	A	S	D	A	E	L	A	R	K	M	E	V	E	H	E	E	D	K	L	M	N	E	D	S	N	S	E	S	R	E
B5RT63_2C02530_	E	.	.	G	V	P	A	W	K	S	A	S	W	Q	P	S	I	P	I	V	S	D	N	E	L	H	N	K	M	K	I	D	H	N	E	D	N	L	L	N	S	S	S	H	S	E	V	S	Q
A5DRF9_Mgt05860	E	.	.	K	V	P	A	W	K	T	S	K	W	Q	P	H	V	P	L	L	S	D	H	E	L	A	E	K	M	S	T	K	H	D	E	N	M	L	Q	S	Q	S	S	E	E	K	P	T	V
XltC_1167504_A	D	P	N	G	I	P	Y	I	G	T	P	A	W	K	T	K	N	E	Y	S	R	G	A	H	I	E	E	V	G	F	E	D	E	K	K	V	A	G	G	Q	T	I	H	Q	E	V	T	A	T
A3LUN6_Hxt2p6_S	G	.	.	T	D	S	L	A	M	D	I	N	L	N	G	T	V	S	N	E	K	I	.	.	.	.	D	I	V	H	S	E	R	G	S	S	A	.	.	.	.	.	.	.	.	.	.	.	.
XltB_1127588_A	D	.	.	N	S	S	E	A	E	Q	A	R	R	R	A	I	E	A	D	L	L	R	.	.	.	.	E	E	E	Q	A	V	I	E	A	.	.	.	.	.	.	.	.	.	.	.	.	.	.
Q7SEB3_An25_Ncr	K	.	.	.	G	F	V	.	E	N	M	S	Y	V	T	A	A	K	E	L	P	H	L	T	A	E	E	I	E	S	Y	A	N	K	Y	G	L	V	D	R	D	S	N	G	E	G	G	N	R
J9Q9F3_Xut6_Sst	Q	.	.	.	C	P	V	W	E	P	W	K	V	V	Q	I	A	R	D	L	P	I	M	H	S	E	V	L	D	H	E	K	D	V	I	I	E	K	S	R	I	E	H	V	E	N	I	S	.
50894_Str1_Tree	S	.	.	E	G	A	A	R	A	D	F	E	R	M	E	E	I	N	N	E	I	G	L	T	A	M	V	Y	R	S	S	P	D	E	V	V	T	V	E	A	E	K	A	A	.	.	.	.	.
AN0250_XtrD_Ani	S	.	.	E	G	T	A	V	A	D	H	E	R	Q	A	E	I	S	R	E	I	G	L	D	E	A	L	A	R	F	S	T	R	S	G	A	T	L	A	E	V	E	P	K	N	A	.	.	.
A3LY10_Xut1_Sst	D	.	.	T	S	G	T	S	K	M	E	K	E	I	H	E	Q	K	L	K	E	V	G	L	L	Q	L	L	G	E	E	N	A	S	E	S	E	N	S	K	A	D	V	Y	H	V	E	K	.
XltA_1169204_An	S	.	.	E	G	M	A	A	E	D	E	A	L	R	Q	R	I	D	R	D	I	G	L	T	A	L	L	H	G	E	M	I	D	S	S	E	K	V	P	E	K	A	V	H	A	D	D	V	M
Str2_121482_Tre	D	.	.	E	T	A	L	K	E	K	E	R	L	F	A	I	A	A	S	L	G	L	T	A	P	I	P	A	E	K	T	E	A	I	T	A	E	A	E	E	Y	V	.	.	.	.	.	.	.
Q64L87_XylHP_Df	D	.	.	L	D	A	L	E	E	K	Q	R	F	S	D	T	N	A	I	S	K	I	H	I	N	T	G	T	K	V	D	S	F	K	A	S	T	D	F	L	E	.	.	.	.	.	.	.	.
P15325_Emericel	K	.	.	.	K	P	V	W	H	A	H	S	Q	L	I	R	E	L	R	E	N	E	E	A	F	R	A	D	M	G	A	S	G	K	G	G	V	T	K	E	Y	V	E	E	A	.	.	.	.
A3LYX8_Qup2_Sst	V	.	.	.	P	A	W	R	A	R	K	H	A	M	E	Q	Y	R	I	E	Y	E	N	G	A	K	V	N	E	M	F	A	I	D	S	D	S	S	E	K	E	R	G	R	S	R	E	E	S
Q8L6Z8_Arabidop	.	.	.	.	.	.	.	.	.	.	.	.	.	.	.	.	.	.	.	.	.	.	.	.	.	.	.	.	.	.	.	.	.	.	.	.	.	.	.	.	.	.	.	.	.	.	.	.	.
Q8VZ80_Arabidop	G	.	.	.	.	F	R	W	R	D	S	K	S	K	P	K	G	N	P	E	K	T	V	P	N	P	E	V	E	I	G	S	N	K	Q	W	K	E	G	D	T	Q	S	S	.	.	.	.	.
Q94AZ2_Arabidop	K	.	.	.	.	K	H	W	F	W	A	R	F	M	D	D	H	N	D	H	E	F	V	N	G	E	K	S	N	G	K	S	N	G	F	D	P	S	T	R	L	.	.	.	.	.	.	.	.
Q8BFW9_Mus_musc	.	.	.	.	.	.	.	.	.	.	.	.	.	.	.	.	.	.	.	.	.	.	.	.	.	.	.	.	.	.	.	.	.	.	.	.	.	.	.	.	.	.	.	.	.	.	.	.	.
Q7KWJ5_Plasmodi	E	.	.	E	R	Q	K	H	M	T	K	S	V	V	.	.	.	.	.	.	.	.	.	.	.	.	.	.	.	.	.	.	.	.	.	.	.	.	.	.	.	.	.	.	.	.	.	.	.
P0AGF4_XylE_Eco	P	.	.	E	T	K	K	T	Q	Q	T	A	T	L	.	.	.	.	.	.	.	.	.	.	.	.	.	.	.	.	.	.	.	.	.	.	.	.	.	.	.	.	.	.	.	.	.	.	.
O44827_Caenorha	K	R	K	.	.	.	.	.	.	.	.	.	.	.	.	.	.	.	.	.	.	.	.	.	.	.	.	.	.	.	.	.	.	.	.	.	.	.	.	.	.	.	.	.	.	.	.	.	.
P11166_Homo_sap	Q	G	.	G	A	S	Q	.	S	D	K	T	P	E	E	L	F	H	P	L	G	A	D	S	Q	V	.	.	.	.	.	.	.	.	.	.	.	.	.	.	.	.	.	.	.	.	.	.	.
P11167_Rattus_n	Q	G	.	G	A	S	Q	.	S	D	K	T	P	E	E	L	F	H	P	L	G	A	D	S	Q	V	.	.	.	.	.	.	.	.	.	.	.	.	.	.	.	.	.	.	.	.	.	.	.
P17809_Mus_musc	Q	G	.	G	A	S	Q	.	S	D	K	T	P	E	E	L	F	H	P	L	G	A	D	S	Q	V	.	.	.	.	.	.	.	.	.	.	.	.	.	.	.	.	.	.	.	.	.	.	.
P14142_Mus_musc	R	T	P	S	L	L	E	.	Q	E	V	K	P	S	T	E	L	E	Y	L	G	P	D	E	N	D	.	.	.	.	.	.	.	.	.	.	.	.	.	.	.	.	.	.	.	.	.	.	.
P19357_Rattus_n	R	T	P	S	L	L	E	.	Q	E	V	K	P	S	T	E	L	E	Y	L	G	P	D	E	N	D	.	.	.	.	.	.	.	.	.	.	.	.	.	.	.	.	.	.	.	.	.	.	.
P14246_Mus_musc	K	K	.	S	G	S	A	.	P	P	R	K	A	A	V	Q	M	E	F	L	A	S	S	E	S	V	.	.	.	.	.	.	.	.	.	.	.	.	.	.	.	.	.	.	.	.	.	.	.
P12336_Rattus_n	K	K	.	S	G	S	A	.	P	P	R	K	A	T	V	Q	M	E	F	L	G	S	S	E	T	V	.	.	.	.	.	.	.	.	.	.	.	.	.	.	.	.	.	.	.	.	.	.	.
P11168_Homo_sap	K	K	.	S	G	S	A	.	H	R	P	K	A	A	V	E	M	K	F	L	G	A	T	E	T	V	.	.	.	.	.	.	.	.	.	.	.	.	.	.	.	.	.	.	.	.	.	.	.
P32037_Mus_musc	G	Q	.	.	A	H	S	.	G	K	G	P	A	G	V	E	L	N	S	M	Q	P	V	K	E	T	P	G	N	A	.	.	.	.	.	.	.	.	.	.	.	.	.	.	.	.	.	.	.
Q07647_Rattus_n	G	Q	.	.	A	H	S	.	G	K	G	S	A	G	V	E	L	N	S	M	Q	P	V	K	E	T	P	G	N	A	.	.	.	.	.	.	.	.	.	.	.	.	.	.	.	.	.	.	.
P43427_Rattus_n	K	K	N	K	V	S	D	V	Y	P	E	K	E	E	K	E	L	N	D	L	P	P	A	T	R	E	Q	.	.	.	.	.	.	.	.	.	.	.	.	.	.	.	.	.	.	.	.	.	.
Q9JIF3_Mus_musc	G	R	.	.	.	.	.	.	.	.	.	.	.	.	.	.	.	.	.	.	.	.	.	.	.	.	.	.	.	.	.	.	.	.	.	.	.	.	.	.	.	.	.	.	.	.	.	.	.
Q8K4S3_Rattus_n	Q	.	.	.	.	.	.	.	.	.	.	.	.	.	.	.	.	.	.	.	.	.	.	.	.	.	.	S	K	K	F	A	G	S	S	A	D	G	T	R	R	G	M	G	V	D	.	.	.
Conservation	5	0	0	2	3	3	3	3	4	5	3	4	3	4	4	3	3	3	2	2	2	2	0	0	0	2	2	2	2	2	2	2	2	2	2	1	2	1	1	2	1	1	1	1	1	0	0	0	0
Conservation_HMMxylT	4	0	0	3	3	2	4	3	5	5	3	4	3	4	0	0	0	0	0	0	0	0	0	0	0	0	0	0	0	0	0	0	0	0	0	0	0	0	0	0	0	0	0	0	0	0	0	0	0
[truncated: 1 more columns]
